# Supplementary material for: Using smart transportation assets to hedge fossil energy markets: Evidence from quantile-based VAR approach
Source: PLoS One. 2025 May 9;20(5):e0317748. doi: 10.1371/journal.pone.0317748 (PMC12064208; doi:10.1371/journal.pone.0317748)
Supplement: S1 Data — (XLSX) [file pone.0317748.s004.xlsx]

## Sheet: Raw_data (Price)
date	SMTR	AUVE	ELVE	ADTR	DR0N	COME	CEMA	NATG	ELTR	PTRL
2013-07-15	100	102.14	113.49	109.62	105.57	116.36	18.12	3.674	2038.59	377.77
2013-07-16	99.17	100.9	108.68	108.42	104.83	116.17	18.48	3.677	2042.83	379.56
2013-07-17	99.7	102.02	112.4	109.08	106.58	116.75	18.48	3.629	2033.64	382.28
2013-07-18	100.27	102.47	113.59	109.59	107.44	117.8	18.48	3.812	2052.11	381.51
2013-07-19	100.19	101.56	113.96	109.83	107.64	118.94	18.75	3.789	2064.63	379.21
2013-07-20	100.78	101.98	114.96	111.03	108.06	119.03	18.84	3.677	2064.63	380.17
2013-07-21	100.66	102.53	114.73	110.17	108.36	119.42	19.06	3.743	2067.92	375.78
2013-07-22	99.84	101.45	114.66	110.3	108.2	118.35	19.24	3.698	2065.48	375.84
2013-07-23	100.77	102.4	114.45	113.35	108.59	118.99	19.24	3.644	2053.08	373.91
2013-07-24	99.51	101.31	115.93	113.15	107.48	118.59	19.37	3.555	2050.19	373.95
2013-07-25	99.24	100.97	116.37	111.38	107.25	117.55	19.37	3.459	2056.83	371
2013-07-26	100.32	102.83	115.81	112.25	107.21	117.06	19.19	3.432	2056.83	375.47
2013-07-27	101.52	104	116.39	113.67	107.16	117.45	19.42	3.446	2060.88	382.98
2013-08-01	102.55	105.22	117.74	112.94	109.69	118.29	19.46	3.387	2067.02	380.23
2013-08-02	103.12	105.35	118.92	113.84	110.58	117.89	19.69	3.347	2069.05	378.5
2013-08-03	102.7	104.66	120.15	114.18	111.27	117.61	19.82	3.319	2081.6	374.59
2013-08-04	101.62	103.47	118.88	113.48	110.23	116.95	20.22	3.318	2078.96	370.61
2013-08-05	101.1	102.94	116.76	112.57	109.92	116.35	19.96	3.247	2078.96	367.09
2013-08-06	103.01	106.05	121.85	115.34	110.13	117.13	20.27	3.297	2067.04	372.79
2013-08-07	102.94	106.71	121.64	114.09	109.68	116.88	19.96	3.23	2060.68	374.35
2013-08-08	103.24	107.73	120.91	114.16	109.21	116.33	19.37	3.31	2064.85	377.08
2013-08-09	103.09	107.8	120.53	113.34	110.19	116.55	19.28	3.285	2071.27	377.84
2013-08-10	103.01	107.78	119.45	112.9	109.46	116.23	19.55	3.342	2061.47	380.46
2013-08-11	101.74	105.63	117.77	112.27	107.57	115.9	19.55	3.419	2061.47	381.49
2013-08-12	101.21	105.27	118.34	111.61	107.62	115.76	19.55	3.368	2039.78	379.97
2013-08-13	100.54	104.65	118.23	110.09	107.5	114.15	19.42	3.463	2025.38	377.63
2013-08-14	101.3	105.02	119.72	111.95	108.32	114.48	19.51	3.444	2012.2	375.45
2013-08-15	101.25	104.01	118.66	112.36	108.06	113.73	19.6	3.46	1988.73	377.23
2013-08-16	102.43	105.53	121.79	113.4	109.41	115.08	20.27	3.545	1976.4	381.16
2013-08-17	102.71	106.01	123.45	114.12	110.01	116.22	19.87	3.485	1976.4	379.46
2013-08-18	102.15	105.32	123.58	113.97	110.17	115.84	19.82	3.513	1967.08	390.38
2013-08-19	99.94	102.85	121.94	112.02	107.81	115.35	20.36	3.534	1982.54	395.62
2013-08-20	99.94	103.3	122.2	112.39	108.55	117.31	20.63	3.567	1964.84	392.01
2013-08-21	100.89	103.91	122.46	114.87	109.7	116.05	20.58	3.618	1958.05	387.53
2013-08-22	100.05	102.91	122.31	115.04	108.4	115.56	20.45	3.581	1968.69	389.79
2013-08-23	100.56	103.35	123.03	115.35	109.12	116.2	19.78	3.667	1968.69	387.27
2013-09-02	101.94	105.31	124.7	116.22	110.02	116.66	20.45	3.666	1960.64	389.07
2013-09-03	102.55	106.94	125.29	116.89	110.44	117.13	22.28	3.683	1954.54	393.82
2013-09-04	102.6	107.04	124.72	116.63	110.68	117.45	23.85	3.575	1958.82	387.93
2013-09-05	103.49	107.9	124.35	117.86	111.92	118.55	23.85	3.53	1950.42	379.59
2013-09-06	104.56	110.01	126.76	117.6	113.28	118.65	23.04	3.605	1943.49	379.52
2013-09-07	105.48	110.45	126.18	118.71	114.08	119.42	23.62	3.584	1943.49	383.27
2013-09-08	104.52	109.52	125.62	116.8	113.65	118.83	25.19	3.567	1957.86	382.29
2013-09-09	104.93	110.29	126.09	116.82	114.23	118.97	24.21	3.638	1940.11	377.53
2013-09-10	106.06	111.06	126.97	117.86	115.19	119.07	24.52	3.677	1936.2	371.57
2013-09-11	107.3	112.01	127.2	120.25	116.41	119.37	25.41	3.738	1929.87	378.93
2013-09-12	107.07	112.65	128.19	120.04	116.11	120.99	24.74	3.745	1941.13	374.71
2013-09-13	106.35	112.72	130.8	115.17	116.13	120.77	23.98	3.713	1941.13	372.94
2013-09-14	104.43	111.6	131	113.96	114.46	119.84	23.98	3.72	1945.1	368.59
2013-09-15	103.58	110.46	130.22	113.41	113.7	119.44	24.3	3.687	1951.32	368.48
2013-09-16	104.63	111.25	131.08	114.57	114.75	119.49	24.12	3.602	1949.28	368.28
2013-09-17	104.61	110.99	131.64	114.66	114.4	119.53	24.16	3.492	1946.29	370.48
2013-09-18	104.59	110.97	132.75	114.07	115.21	119.76	24.56	3.493	1953.78	369.43
2013-09-19	104.28	110.86	132.61	113.73	114.73	119.55	24.12	3.498	1953.78	367.2
2013-09-20	104.12	110.9	132.23	113.47	113.72	118.6	22.55	3.589	1965.22	365.72
2013-10-01	105.33	112.22	132.9	113.39	114.59	119.18	23.04	3.56	1970.61	371.32
2013-10-02	104.97	111.99	130.37	112.2	113.63	119.43	23.62	3.609	2001.88	370.37
2013-10-03	104.48	111.46	127.75	112.24	111.48	118.68	23.27	3.542	2022.78	371.06
2013-10-04	105.54	113.14	130.1	112.98	111.76	119.49	22.86	3.499	2007.71	370.53
2013-10-05	104.55	111.65	129.48	112.2	111.62	118.68	22.24	3.506	2007.71	372.3
2013-10-06	102.77	109.48	126.43	110.6	110.13	117.46	21.79	3.629	2009.05	367.37
2013-10-07	103.08	109.69	125.51	112.03	109.57	117.08	21.48	3.716	2007.36	374.35
2013-10-08	105.26	111.99	128.83	113.87	113.19	119.06	21.34	3.679	1999.38	371.15
2013-10-09	105.91	112.82	130.73	114.76	113.48	120.11	20.67	3.723	1995.29	371.3
2013-10-10	106.51	113.38	131.15	115.32	114.15	120.84	21.57	3.776	1991.44	369.14
2013-10-11	105.67	112.55	130.97	114.45	112.5	120.42	22.19	3.82	1991.44	372.93
2013-10-12	107.3	114.17	132.09	116.76	113.48	121.83	23.89	3.79	1986.43	367.34
2013-10-13	108.73	116.8	133.05	118.01	115.53	122.4	23.18	3.769	1993.05	369.7
2013-10-14	109.72	117.85	134.3	119.34	116.86	123.4	22.95	3.757	2009.28	366.95
2013-10-15	109.47	118.41	131.58	117.13	115.87	123.17	20.54	3.764	1989.96	364.65
2013-10-16	111.13	120.31	131.98	117.23	117.01	123.8	21.07	3.668	1990.12	358.14
2013-10-17	110.87	118.78	129.86	115.71	119.28	122.22	20.67	3.581	1990.12	357.3
2013-10-18	111.13	119.05	132.36	116.21	120.15	122.96	20.89	3.619	1986.9	358.3
2013-10-19	110.59	117.66	132.44	116.17	120.54	123.6	22.42	3.629	1991.67	363.96
2013-10-20	109.91	117.08	130.54	115.22	120.37	123.7	21.61	3.707	1996.82	362.68
2013-10-21	110.14	116.86	131.59	114.92	121.08	124.95	22.77	3.569	2014.73	362.51
2013-10-22	108.92	115.45	130.38	113.37	120.74	124.44	22.24	3.496	2020.95	360.14
2013-10-23	109.77	118.42	130.69	112.82	120.6	123.81	21.52	3.62	2020.95	352.55
2013-11-01	109.44	118.56	131.11	110.8	121.01	123.22	20.67	3.581	2019.19	352.12
2013-11-02	109.93	117.89	134.37	112.68	122.32	124.58	20.4	3.513	2008.23	349.19
2013-11-03	109.58	117.31	134.05	111.81	122.61	123.63	21.48	3.445	2018.57	351.87
2013-11-04	109.73	117.3	128.84	112.46	123.1	124.11	21.39	3.466	2048.78	347.6
2013-11-05	107.68	114.38	125.1	113.85	121.31	122.02	21.62	3.498	2060.49	350.83
2013-11-06	108.89	116.69	126.14	112.79	122.35	123.34	20.36	3.519	2060.49	353.9
2013-11-07	109.15	117.33	127.5	112.43	121.85	123.57	21.03	3.559	2063.66	349.73
2013-11-08	108.97	117.37	125.74	112.37	121.35	122.55	21.34	3.574	2090.2	353.87
2013-11-09	110.01	118.99	126.94	113.47	121.99	123.3	21.52	3.617	2089.88	356.48
2013-11-10	110.34	119.04	127.19	114.56	122.08	124.09	21.25	3.566	2091.04	356.7
2013-11-11	112.02	120.04	127.42	117.23	122.38	125.25	20.85	3.605	2103.55	355.3
2013-11-12	111.55	118.57	125.69	117.03	123.25	124.63	20.18	3.66	2103.55	353.55
2013-11-13	110.84	116.58	125.11	117.05	122.71	124.53	20.45	3.617	2103.46	355.41
2013-11-14	110.6	116.27	124.77	116.27	122.02	124.25	20.76	3.556	2107.27	361.75
2013-11-15	111.78	118.07	126.91	116.36	123.68	125.2	20.4	3.674	2099.29	363.03
2013-11-16	112.05	118.23	127.08	115.92	124.87	125.83	20.49	3.702	2093.45	361.21
2013-11-17	111.87	118.36	126.85	115.78	124.43	124.71	20.36	3.768	2083.64	361.22
2013-11-18	112.51	119.25	126.39	115.68	125.32	124.22	20.72	3.789	2083.64	359.82
2013-11-19	112.83	119.51	128.17	116.75	127.53	123.41	20.63	3.818	2091.22	358.41
2013-11-20	112.81	119.52	128.45	117.34	127.2	123.33	20.09	3.928	2107.06	362.24
2013-12-02	111.9	118.67	127.62	115.41	125.88	123.04	20.72	3.954	2079.89	367.4
2013-12-03	111.33	118.12	129.14	114.47	125.55	123.18	20.63	3.988	2067.05	368.2
2013-12-04	111.55	119.07	128.98	114.56	124.44	122.59	20.63	3.976	2067.05	367.16
2013-12-05	111.39	118.33	129.02	114.61	124.59	122.15	21.34	3.96	2067.29	368.38
2013-12-06	112.39	118.93	130.33	116.25	125.4	122.83	22.01	4.132	2054.74	364.36
2013-12-07	112.09	118.69	130.7	115.89	125.21	122.88	22.51	4.114	2051.16	365.75
2013-12-08	112.06	119.04	130.48	115.07	124.17	122.74	23.04	4.232	2066.62	364.86
2013-12-09	110.26	117.14	128.24	113.08	122.61	120.9	22.42	4.237	2065.32	362.7
2013-12-10	110.02	116.82	129.11	113.24	123.15	121.01	22.46	4.337	2065.32	360.81
2013-12-11	109.94	116.91	129.19	113.24	123.93	120.63	22.01	4.409	2063.74	364.1
2013-12-12	111.7	119.04	130.49	114.44	125.71	121.65	21.43	4.351	2058.95	361.83
2013-12-13	112.61	121.17	130.7	113.98	126.26	120.93	22.42	4.279	2038.94	365.37
2013-12-14	113.29	122.88	130.32	114.46	127.54	122.77	22.33	4.287	2040.96	368.36
2013-12-15	112.64	121.16	128.24	115.09	126.87	123.19	22.51	4.251	2049.41	371.63
2013-12-16	113.7	121.24	128.91	118.35	130.19	123.54	21.79	4.46	2049.41	370.76
2013-12-17	114.52	122.28	129.63	119.24	130.38	123.95	21.83	4.418	2049.14	372.03
2013-12-18	114.95	122.83	130.67	119.78	131.07	124.66	22.42	4.463	2032.1	372.98
2013-12-19	114.87	122.87	131.44	119.5	131.51	125.43	22.42	4.416	2037.66	374.68
2013-12-20	114.91	122.63	130.85	119.87	131.46	126.12	22.51	4.433	2041.23	371.13
2013-12-21	114.86	122.53	131.16	120.05	132.04	125.33	22.46	4.407	2044.08	369.47
2013-12-22	115.04	123.21	131.41	120.4	132.67	126.37	22.15	4.427	2044.08	359.22
2014-01-02	113.13	120.77	130.13	119.21	131.33	124.52	21.61	4.23	2030.89	354.28
2014-01-03	113.62	120.25	130.1	119.95	132.17	124.17	21.52	4.232	2030.76	353.36
2014-01-04	114.08	120.54	129.68	119.67	131.39	123.94	21.12	4.321	2012.62	354.91
2014-01-05	114.92	121.96	131.3	120.1	132.55	124.82	21.3	4.304	2003.62	352.42
2014-01-06	115.06	122.47	131.3	119.85	132.84	124.08	20.81	4.306	2023.08	349.98
2014-01-07	115.05	122	130.84	119.49	133.43	123.7	20.49	4.299	2023.08	352.27
2014-01-08	116.15	123.54	131.65	120.28	134.09	124.39	20.58	4.216	2022	350.02
2014-01-09	114.52	121.07	129.77	119.17	134	122.22	21.03	4.005	2012.2	350.08
2014-01-10	116.58	124.53	133.48	120.66	134.97	123.43	21.97	4.053	2003.03	354.01
2014-01-11	117.21	125.66	133.92	120.54	136.15	123.18	21.92	4.274	2001.47	352.22
2014-01-12	117.21	126.18	134.61	119.26	136.25	123.32	23.04	4.369	2010.3	354.41
2014-01-13	117.19	126.14	133.99	119.74	135.63	123.03	23.04	4.325	2010.3	355.16
2014-01-14	117.54	125.86	134.83	121.25	135.87	123.8	22.86	4.382	2032.39	360.19
2014-01-15	118.15	126.84	134.99	121.28	137.93	124.37	23.27	4.326	2023.74	360.38
2014-01-16	116.91	125.4	133.23	119.35	135.93	123.22	22.82	4.293	2047.02	359.96
2014-01-17	114.89	122.53	129.25	117.49	131.51	120.64	23.89	4.431	2053.61	356.11
2014-01-18	114.47	121.53	127.9	117.34	130.51	119.99	24.38	4.689	2057.42	359.87
2014-01-19	115	122.82	129.8	117.35	131.22	120.84	25.06	4.73	2057.42	361.13
2014-01-20	112.97	124.28	128.21	116.3	128.67	119.95	24.92	5.182	2066.3	362.54
2014-01-21	115.93	129.59	129.96	117.63	129.53	120.41	25.86	4.847	2072.02	358.7
2014-01-22	116	130	128.58	117.34	129.93	118.75	25.01	5.033	2072.02	355.97
2014-02-02	112.9	125.44	125.3	115.39	127.17	116.58	26.44	5.557	2068.98	356.61
2014-02-03	113.52	126.57	125.97	115.27	127.25	117.37	26.44	5.011	2075.35	357.72
2014-02-04	112.88	125.63	125.32	114.11	126.7	116.67	27.56	4.943	2075.35	360.25
2014-02-05	115.11	128.72	126.9	116.6	127.7	118.42	29.26	4.905	2078.43	367.51
2014-02-06	116.01	129.48	129.28	118.07	130.55	119.69	29.17	5.375	2082.75	366.12
2014-02-07	115.22	129.72	130.26	117.13	129.78	119.02	29.04	5.03	2053.12	366.99
2014-02-08	116.45	132.17	131.32	117.74	131.73	120.97	28.32	4.931	2054.28	367.87
2014-02-09	117.45	135.59	132.19	117.9	132.95	120.91	28.81	4.775	2054.28	368.49
2014-02-10	118.51	137.31	133.73	118.86	134.64	121.62	28.95	4.579	2047.84	369.88
2014-02-11	119.32	138.9	134.04	119.5	135.61	122.96	29.89	4.822	2042.83	375.33
2014-02-12	120.22	140.08	135.39	121.3	137.16	123.55	30.6	5.223	2050.75	376.96
2014-02-13	120.53	140.25	133.91	121.96	134.86	123.51	31.36	5.214	2076.41	376.92
2014-02-14	121.95	142.3	136.24	122.62	137.63	124.34	31.68	5.528	2076.41	374.6
2014-02-15	121.42	142.65	136.78	121.92	137.35	123.88	32.35	5.551	2061.77	376.65
2014-02-16	122.2	142.95	138.74	122.72	138.91	125.54	31.77	6.149	2067.05	372.99
2014-02-17	121.58	142.35	142.24	122.44	136.98	125.41	28.23	6.064	2063.09	374.27
2014-02-18	122.01	142.88	143.51	123.11	137.77	124.78	29.44	6.135	2063.84	372.4
2014-02-19	123.18	143.19	143.95	126.23	138.3	124.95	29.49	5.445	2078.2	373.18
2014-02-20	122.86	142.42	143.25	125.05	137.96	125.61	31.99	5.096	2078.2	380.9
2014-03-03	121.68	141.3	143.26	122.3	137.61	124.55	29.98	4.855	2084.46	374.76
2014-03-04	124.46	144.85	147.17	126.19	140.63	126.01	30.87	4.511	2094.32	369.03
2014-03-05	124	144.68	148.13	126.33	142.89	124.99	30.69	4.609	2105	369.11
2014-03-06	123.83	144.37	147.9	126.39	141.94	125.58	30.78	4.492	2106.81	372.25
2014-03-07	123.98	144.84	146.87	126.39	141.79	125.7	31.23	4.667	2081	367.86
2014-03-08	123.27	143.65	148.05	126.59	140.84	125.84	31.19	4.523	2081	366.75
2014-03-09	123.13	142.71	144.49	128.18	138.8	124.45	30.87	4.662	2077.58	362.37
2014-03-10	123.69	143.15	145.85	130.16	138.37	124.47	29.44	4.618	2079.48	361.58
2014-03-11	122.2	140.23	144.38	129.04	136.4	123.06	29.13	4.651	2069.81	364.91
2014-03-12	122.15	140.18	143.52	128.96	136.62	123.44	28.5	4.605	2088.16	359.46
2014-03-13	123.39	141.37	144.48	130.5	137.74	124.24	26.62	4.49	2098.66	362.41
2014-03-14	125.07	143.88	145.81	132.29	141.04	125.17	26.09	4.383	2098.66	361.1
2014-03-15	124.5	143.46	144.33	131.87	139.35	124.1	27.11	4.425	2087.76	361.96
2014-03-16	125.35	145.81	144.41	132.4	139.14	124.39	27.2	4.536	2071.74	363.89
2014-03-17	124.91	145.42	143.91	131.1	139.08	124.92	27.96	4.456	2063.76	363.56
2014-03-18	123.63	143.28	141.56	130.26	138.86	124.97	26.53	4.484	2082.6	363.58
2014-03-19	123.49	143.75	143.7	130.74	140.02	125.96	26.53	4.369	2100.09	365.01
2014-03-20	121.95	141.95	140.67	128.45	137.88	125.58	26.26	4.313	2100.09	368.23
2014-03-21	121.72	140.75	140.28	128.86	136.64	126.85	23.45	4.276	2113.68	369.24
2014-03-22	122.7	142.65	141.99	128.37	138.06	128.34	19.69	4.411	2141.97	367.97
2014-03-23	124.5	145.15	143.39	131.1	140.46	128.31	21.03	4.402	2145.46	362.04
2014-04-01	126.52	148.23	146.18	132.92	142.4	129.01	22.82	4.584	2163.97	359.75
2014-04-02	127.47	148.3	148.92	134.95	143.02	129.44	21.88	4.485	2180.4	363.45
2014-04-03	126.69	147.6	147.06	133.11	141.85	129.69	21.97	4.371	2180.4	366.03
2014-04-04	123.7	143.2	143.87	130.3	138.37	129.5	21.21	4.276	2185.94	363.3
2014-04-05	121.39	140.81	140.07	128.53	135.96	128.05	22.51	4.364	2189.91	369.22
2014-04-06	123.34	144.56	141.7	130.17	136.06	129.34	21.97	4.47	2189.83	371.62
2014-04-07	125.12	146.66	143.83	132.21	138.76	130.25	22.33	4.439	2199.52	370.14
2014-04-08	121.8	142.89	139.82	128.88	134.5	128.6	23.13	4.476	2200.93	369.9
2014-04-09	120.45	141	138.07	127.12	132.86	128.24	24.03	4.534	2200.93	373.47
2014-04-10	121.11	141.34	138.4	127.67	133.52	129.7	23.67	4.586	2207.16	374.01
2014-04-11	122.16	142.62	137.93	128.38	135.16	130.73	25.01	4.655	2208.28	374.89
2014-04-12	123.69	144.41	139.74	129.64	137.03	132.12	24.65	4.62	2190.21	375.52
2014-04-13	124.26	145.01	140.02	130.6	138.62	133.25	25.06	4.56	2194.07	376.67
2014-04-14	125.02	146.36	141.66	131.19	139.32	133.75	25.06	4.567	2209.63	372.97
2014-04-15	125.8	148.62	143.61	131.23	138.56	133.56	25.64	4.53	2209.63	372.03
2014-04-16	126.02	148.6	142.03	130.61	139.1	133.9	25.59	4.741	2185.04	374.78
2014-04-17	126.17	150.98	141.84	129.91	137.5	134.01	25.82	4.697	2202.05	371.18
2014-04-18	122.92	143.23	139	127.62	135.5	133.41	22.91	4.739	2196.71	368.65
2014-04-19	121.83	140.55	137.51	127.16	134.57	133.76	23.53	4.73	2187.96	370.89
2014-04-20	122.15	141.46	138.18	126.69	135.33	134.9	24.43	4.705	2183.73	366.15
2014-04-21	123.26	141.65	139.47	128.32	136.85	135.33	24.43	4.647	2183.73	364.74
2014-05-01	123.8	141.96	140.22	128.87	136.42	134.93	24.43	4.795	2183.31	366.67
2014-05-02	124.51	143.37	140.56	128.31	136.4	135.5	23.45	4.831	2193.96	364.22
2014-05-03	124.58	143.54	140.98	127.68	137.22	135.75	23.58	4.815	2200.34	363.14
2014-05-04	122.65	141.2	138.92	124.05	135.44	136.04	23.62	4.719	2196.82	366.61
2014-05-05	121.49	140.06	139.06	121.96	136.15	137.11	23.18	4.674	2200.22	365.18
2014-05-06	120.93	140.01	136.01	120.87	135.4	135.69	23.22	4.688	2200.22	364.04
2014-05-07	120.83	138.99	135.7	121.92	136.2	135.18	23.71	4.799	2217.13	365.51
2014-05-08	124.01	143.14	137.74	126.43	139.28	136.02	23.98	4.74	2214.2	368
2014-05-09	123.48	142.02	138.57	125.1	139.01	136.25	23.89	4.572	2200.34	370.72
2014-05-10	121.99	140.44	138.3	123.04	136.27	136.08	23.09	4.531	2177.84	369.45
2014-05-11	120.84	138.8	136.69	122.14	134.64	134.72	21.61	4.434	2183.89	370.98
2014-05-12	120.82	139.07	136.5	122.64	133.94	134.71	21.7	4.358	2183.89	370.95
2014-05-13	121.79	140.21	137.59	122.85	134.58	135	21.25	4.367	2179.55	371.58
2014-05-14	120.7	139.25	136.36	121.63	132.52	134.33	21.88	4.469	2186.96	375.53
2014-05-15	121.84	140.48	137.42	122.67	133.06	135.83	23.13	4.413	2186.13	374.95
2014-05-16	122.39	140.79	138.23	123.34	134.38	135.53	23.31	4.47	2191.87	376.26
2014-05-17	123.9	143.28	140.65	124.83	136.29	135.37	23.13	4.473	2193.89	374.89
2014-05-18	124.98	144.88	143.14	125.4	137.57	135.29	23.36	4.359	2205.02	372.39
2014-05-19	125.23	143.96	142.84	126.1	137.68	135.26	23.49	4.405	2199.29	373.73
2014-05-20	126.11	144.33	143.25	126.55	137.68	136.13	23.49	4.394	2199.69	370.76
2014-05-21	125.66	145.46	142.95	126.02	138.07	135.82	22.82	4.505	2195.6	369.37
2014-06-02	125.6	145.13	142.23	125.65	137.96	135.78	23.22	4.619	2209.6	369.2
2014-06-03	125.49	145.69	142.7	125.83	137.71	136.23	24.52	4.559	2209.6	368.35
2014-06-04	125.94	146.53	143.59	126.27	138.13	135.7	24.34	4.542	2208.13	369.16
2014-06-05	126.68	147.77	145.22	127.21	140.62	136.62	24.97	4.612	2225.44	368.44
2014-06-06	128.22	148.97	146.24	129.37	141.56	137.76	24.52	4.629	2225.65	372.98
2014-06-07	128.67	148.53	146.52	130.47	142.92	138.01	24.92	4.64	2225.23	371.61
2014-06-08	128.81	149.42	146.69	130.44	142.58	137.91	24.74	4.701	2213.64	372.71
2014-06-09	128.24	149.56	146.87	129.61	140.39	138.21	24.16	4.71	2213.64	381.23
2014-06-10	127.36	146.56	144.91	128.95	138.45	139.03	25.01	4.645	2221.55	382.03
2014-06-11	127.29	146.85	145.61	128.65	139.1	140.56	25.55	4.53	2247.49	383.36
2014-06-12	127.69	146.71	147.19	129.55	138.63	141.1	25.41	4.508	2265.71	384.17
2014-06-13	128.32	147.82	149.22	130.89	138.26	140.73	25.73	4.762	2248.16	385.2
2014-06-14	128.78	147.51	149.02	131.47	138.66	142.12	25.5	4.739	2248.16	387.37
2014-06-15	128.26	146.69	148.41	131.04	138.37	142.76	25.01	4.707	2248.16	388.09
2014-06-16	128.17	147.19	148.27	130.73	138.4	143.86	25.5	4.709	2247.9	385.92
2014-06-17	127.77	147.08	148.49	130.02	137.54	144.37	26.13	4.659	2257.4	386.73
2014-06-18	126.89	145.7	147.44	129	135.56	141.71	25.91	4.584	2245.13	385.98
2014-06-19	127.62	146.35	148.26	129.69	135.76	142.35	25.73	4.531	2248.13	383.71
2014-06-20	127.57	146.36	148.27	129.92	135.53	142.58	25.73	4.446	2265.38	383.51
2014-06-21	127.97	146.7	148.94	130.87	136	142.71	26	4.535	2265.38	381.19
2014-06-22	128.22	146.97	150.34	131.1	135.76	142.87	26.22	4.553	2282.75	381.1
2014-07-01	129.28	149.5	152.32	132.01	137.38	143.19	27.07	4.4	2287.68	378.17
2014-07-02	129.45	149.45	150.96	131.06	135.58	143.1	27.34	4.409	2310.51	376.55
2014-07-03	130.25	150.77	151.5	132.21	136.5	143.35	26.98	4.455	2307.73	374.35
2014-07-04	129.46	149.75	151.06	131.86	134.95	142.22	24.97	4.357	2290.14	371.62
2014-07-05	127.7	148.67	149.77	129.88	133.06	141.81	25.82	4.406	2290.14	368.7
2014-07-06	127.95	149.49	151.63	130.22	134.79	142.54	26.09	4.369	2299.85	370.65
2014-07-07	127.47	148.4	149.72	128.58	134.18	141.11	25.5	4.225	2305.38	364.89
2014-07-08	128.14	149.75	149.82	128.74	134.59	140.25	25.77	4.204	2320.18	366.03
2014-07-09	128.88	150.04	156.12	132.69	136.44	141.45	26.4	4.17	2314.57	362.77
2014-07-10	128.77	149.43	154.27	132.54	135.78	140.57	26.67	4.12	2299.48	364.62
2014-07-11	129.02	149.45	154.93	133.18	135.29	142.62	27.11	4.146	2299.48	367.45
2014-07-12	126.84	146.97	152.45	130.92	133.42	140.38	27.61	4.147	2290.2	366.22
2014-07-13	128.26	148.58	154.32	132.63	135.18	141.13	26.94	4.097	2284.72	368.39
2014-07-14	128.55	147.85	156.31	134.05	135.86	141.17	27.2	4.119	2299.59	367.14
2014-07-15	129.13	149.27	155.94	134.68	137.59	142.45	27.7	3.954	2292.42	369.16
2014-07-16	127.79	147.56	152.96	132.56	136.58	143.18	27.7	3.951	2312.8	366.38
2014-07-17	126.99	147.4	150.36	130.99	135.65	143.4	27.16	3.849	2312.8	368.92
2014-07-18	126.24	144.97	150.87	130.94	134.2	142.21	27.52	3.772	2315.95	366.82
2014-07-19	125.58	145.48	150.89	130.26	133.88	141.86	27.79	3.762	2309.73	366.72
2014-07-20	124.73	144.27	149.86	129.62	133.25	141.16	27.07	3.847	2312.42	364.01
2014-07-21	125.28	144.97	150.31	130.51	133.73	140.17	27.52	3.781	2315.25	360.06
2014-07-22	123	141.85	147.24	128.51	131.44	137.33	27.87	3.747	2314.2	357.46
2014-08-01	122.74	142.26	146.65	127.97	131.61	136.34	28.14	3.808	2321.73	358.25
2014-08-02	124.71	143.4	148.99	130.05	131.63	138.34	27.96	3.786	2327.63	355.32
2014-08-03	124.84	142.66	149.36	130.42	131.16	135.71	27.83	3.841	2329.76	355.76
2014-08-04	124.79	143.33	149.77	130.09	130.05	136.03	27.87	3.798	2328.3	357.6
2014-08-05	124.28	140.91	149.39	130.24	130	135	26.67	3.834	2342	356.67
2014-08-06	125.04	142.75	150.1	129.63	132.4	136.78	26.8	3.897	2342	356.89
2014-08-07	126.45	144.06	151.54	131.64	133.54	136.92	27.52	3.933	2350.64	352.78
2014-08-08	125.88	143.86	149.12	130.63	132.59	135.94	27.43	3.876	2327.65	354.92
2014-08-09	127.46	144.91	150.18	132.43	134.73	136.03	27.96	3.962	2282.66	345.73
2014-08-10	128.73	149.47	150.63	133.34	135.13	135.5	27.96	3.965	2300.53	349.73
2014-08-11	129.31	148.65	150.4	134.45	134.8	136.36	28.64	3.974	2315.25	343.99
2014-08-12	131.65	149.82	152.85	137.73	137	136.94	28.46	3.831	2315.25	343.29
2014-08-13	132.16	150.47	153.96	138.43	137.59	137.96	28.9	3.906	2297.77	345.13
2014-08-14	132.93	151.6	154.75	138.9	137.43	138.04	28.81	3.776	2289.45	346.73
2014-08-15	132.26	151.69	153.88	137.76	138.1	138.15	28.5	3.792	2283.37	345.81
2014-08-16	132.23	151.3	153.36	137.59	137.7	137.28	28.55	3.877	2298.08	345.92
2014-08-17	132.21	151.31	153.05	137.34	138.23	138.65	28.41	3.823	2302.57	346.82
2014-08-18	132.51	150.9	153.77	138.21	138.49	139.39	28.28	3.889	2302.57	347.15
2014-08-19	132.23	150.94	153.91	138.04	137.57	139.62	28.55	3.84	2315.93	347.52
2014-08-20	131.66	150.93	153.92	136.99	136.65	139.41	28.9	3.937	2316.03	350.63
2014-08-21	131.65	151.19	153.2	136.87	137.18	140.16	28.68	3.957	2340.25	341.15
2014-09-02	131.72	151.62	154.62	136.58	138.13	138.75	28.68	4.044	2354.36	349.46
2014-09-03	131.32	151.97	154.19	136.1	137.61	139.51	28.37	4.065	2344.64	346.31
2014-09-04	130.83	152.13	153.09	135.34	136.53	137.58	27.43	4.054	2344.64	342.76
2014-09-05	131.1	152.07	152.43	135.58	136.75	138.47	28.1	3.89	2338.42	340.67
2014-09-06	130.5	152.68	151.99	134.42	137.33	136.09	28.14	3.847	2337.95	339.19
2014-09-07	128.8	151.32	149.88	132	136.17	135.44	27.47	3.819	2334.67	335
2014-09-08	128.9	150.73	151.49	132.61	137.41	135.35	27.29	3.793	2340.96	336.27
2014-09-09	128.87	151.05	151.63	132.21	137.95	135.19	27.38	3.876	2342.7	334.18
2014-09-10	128.28	149.71	150.39	131.46	136.94	133.29	27.11	3.984	2342.7	334.87
2014-09-11	126.51	147.45	148.04	129.59	136.9	133.8	26.53	3.954	2357.77	339.26
2014-09-12	126.91	147.93	148.57	131.08	137.3	135.48	26	3.823	2358.89	338.2
2014-09-13	127.08	148.13	148.81	131.2	137.43	134.79	26.4	3.857	2351.16	334.12
2014-09-14	127.21	148.88	148.93	130.87	137.9	134.45	26.8	3.931	2334.38	334.78
2014-09-15	126.19	147.28	147.2	129.63	137.2	134.09	26.98	3.995	2329.1	331.06
2014-09-16	124.37	145.53	143.84	127.61	134.94	132.22	26.85	4.013	2329.1	331.8
2014-09-17	123.18	143.83	142.68	126.66	133.55	131.5	25.37	3.91	2332.34	333.44
2014-09-18	123.83	144.65	143.15	127.11	134.34	131.86	26.04	3.837	2336.82	333.79
2014-09-19	121.09	141.9	140.68	123.69	132.94	129.46	26.04	3.85	2331.39	334.54
2014-09-20	122.44	142.96	142.11	125.73	135.47	131.04	26.53	3.816	2333.29	336.58
2014-09-21	121.24	141.08	139.73	124.62	134.59	130.4	25.82	3.911	2335.03	327.19
2014-09-22	118.85	137.71	137.82	123.03	133.91	129	26.13	3.971	2335.03	326.34
2014-10-01	116.64	136.47	135.8	119.82	131.42	126.69	26	3.984	2330.02	324.07
2014-10-02	118.33	138.66	138.85	121.76	131.01	125.85	25.46	4.154	2335.39	320.14
2014-10-03	118.64	138.97	139.49	121.71	131.97	125.31	25.41	4.121	2348.4	321.93
2014-10-04	118.5	138.44	140.41	122.54	131.11	125.8	25.41	4.023	2332.36	318.15
2014-10-05	115.83	135.65	136.87	120.01	128.02	124.05	25.64	3.932	2347.76	313.86
2014-10-06	117.82	138.31	138.6	121.73	130.2	125.2	27.07	4.039	2347.76	308.95
2014-10-07	114.62	134.2	134.64	118.47	127.7	120.7	27.38	3.898	2349.07	309.01
2014-10-08	111.84	129.04	130.58	115.45	126.86	118.74	27.02	3.957	2360.16	307.21
2014-10-09	109.41	125.65	128.3	113.89	125.21	116.12	27.11	3.855	2359.15	294.74
2014-10-10	111.54	128.57	129.72	115.05	127.96	114.58	27.2	3.845	2360.1	291.62
2014-10-11	113.04	129.12	130	117.53	127.62	114.79	27.52	3.859	2351.52	295.33
2014-10-12	114.37	132.5	131.78	118.81	127.98	116.07	27.79	3.916	2351.52	296.74
2014-10-13	115.05	133.75	131.92	119.27	129.38	117.38	27.43	3.816	2374.33	295
2014-10-14	116.02	135.12	133.5	120.41	129.44	117.75	27.47	3.8	2365.83	297.21
2014-10-15	118.96	138.67	135.09	122.33	130.9	120.94	27.65	3.796	2330.3	292.23
2014-10-16	117.61	138.73	133.89	120.38	129.09	118.72	27.87	3.766	2296.75	297.71
2014-10-17	119.24	139.87	136.53	122.47	131.85	120.85	28.37	3.67	2275.12	294.69
2014-10-18	120.66	141.33	137.49	123.83	133.15	120.64	28.68	3.711	2275.12	294.31
2014-10-19	120.42	140.66	136.95	123.91	133.23	118.26	28.14	3.659	2271.39	295.73
2014-10-20	123.86	144.83	140.73	127.16	136.91	121.09	27.56	3.622	2263.62	299.59
2014-10-21	123.17	143.8	141.34	126.64	136.86	121.07	28.72	3.623	2241.32	296.16
2014-10-22	125.58	145.03	142.49	129.29	138.66	120.85	28.72	3.561	2248.25	294.61
2014-10-23	127.4	147.36	145.93	131.47	140.26	122.87	28.41	3.649	2265.65	290.7
2014-11-02	127.6	147.34	147.56	131.78	140.05	120.43	29.44	3.728	2265.65	284.43
2014-11-03	127.46	146.92	146.36	132.31	140.1	117.83	29.04	3.827	2269.05	286.79
2014-11-04	127.84	148.4	146.53	131.55	139.64	119.67	29.75	3.873	2269.22	286.16
2014-11-05	128.93	149.66	148.59	132.19	139.9	120.57	29.66	4.046	2276.34	289
2014-11-06	128.48	148.6	147.4	131.68	138.45	122.1	30.34	4.129	2297.29	285.59
2014-11-07	128.53	150.02	145.27	130.89	137.81	121.14	30.26	4.194	2309.7	284.88
2014-11-08	129.22	149.9	146.64	132.13	138.24	121.54	30.72	4.404	2309.7	282.35
2014-11-09	129.54	150.78	145.84	132.16	138.32	120.27	31.04	4.412	2314.73	270.98
2014-11-10	128.27	150.18	144.66	129.96	138.32	118.61	30.87	4.255	2323.94	276
2014-11-11	128.41	151.23	145.85	130.24	137.22	119.72	30.11	4.247	2336.66	275.49
2014-11-12	128.43	151.15	145.8	130.16	136.01	119.08	31.36	4.185	2338.44	273.14
2014-11-13	129.68	153.38	147.56	131.16	137.79	119.4	31.9	3.977	2328.61	272.11
2014-11-14	129.23	153.26	145.61	130.4	137.12	119.88	31.99	4.02	2328.61	275.25
2014-11-15	129.57	153.3	146.03	131	137.81	121.39	31.63	4.341	2336.26	278.38
2014-11-16	130.31	154.12	146.3	132.38	138.45	123.28	31.81	4.244	2335.19	276.35
2014-11-17	131.39	155.68	147.38	132.77	139.34	122.27	32.04	4.371	2341.13	271.49
2014-11-18	130.99	154.29	147.6	132.95	139.91	120.62	32.35	4.489	2354.44	270.13
2014-11-19	130.64	156.08	146.36	132.06	139.48	119.71	32.66	4.266	2363.37	245.56
2014-11-20	130.6	157.21	146.39	131.53	138.91	111.53	31.99	4.282	2363.37	252.75
2014-12-01	128.47	153.19	144.27	128.64	136.89	112.01	32.13	4.355	2365.61	245.99
2014-12-02	129.02	155.59	145.25	128.81	137.63	113.36	31.1	4.192	2358.93	245.46
2014-12-03	131.09	159.22	146	130.66	138.67	114.38	31.28	4.088	2372.61	243.43
2014-12-04	131.11	160.09	145.77	129.96	138.09	113.33	31.05	4.007	2371.94	241.24
2014-12-05	132.08	161.36	146.05	130.93	139.6	112.06	30.25	3.874	2389.84	232.46
2014-12-06	130.07	158.9	143.03	128.97	137.7	107.58	30.25	3.805	2389.84	235.03
2014-12-07	131.09	161.55	143.51	129.39	139.39	108.28	30.6	3.649	2367.69	226
2014-12-08	128.19	157.77	139.78	126.51	135.57	104.8	29.75	3.802	2345	224.06
2014-12-09	128.73	158.25	140.09	127.23	135.13	104.54	30.56	3.595	2333.79	217.66
2014-12-10	126.21	156.19	137.19	124.89	132.04	102.27	30.2	3.652	2346.97	213.09
2014-12-11	125.17	155.7	135.11	123.47	131.02	100.82	31.23	3.706	2322.67	210.7
2014-12-12	123.75	154.41	133.4	121.65	131.97	102.32	31.32	3.634	2322.67	213.19
2014-12-13	126.74	157.35	136.95	125.35	134.05	106.89	31.63	3.795	2317.61	206.52
2014-12-14	129.17	160.22	140.22	127.57	136.95	109.01	31.86	3.719	2314.45	213.67
2014-12-15	129.01	160.61	142.14	127.38	137.32	112.2	32.04	3.619	2318.99	209.28
2014-12-16	129.46	161.03	142.4	127.79	138.77	111.1	32.17	3.702	2319.84	214.57
2014-12-17	131	161.52	143.52	129.19	139.33	112.48	32.84	3.642	2316.95	209.57
2014-12-18	131.3	161.33	144.62	129.82	140.02	111.69	33.38	3.144	2307.91	206.82
2014-12-19	132.33	162.37	146.18	130.79	140.38	111.78	33.38	3.171	2296.19	202.01
2014-12-20	132.57	162.29	146.25	130.79	140.26	111.8	32.84	3.03	2292.08	202.49
2014-12-21	132.36	161.3	146.17	131.03	139.83	110.84	32.66	3.092	2277.01	200.07
2014-12-22	131.05	159.9	144.99	129.62	137.68	110.18	32.84	3.007	2276.08	197.64
2015-01-03	130.7	159.54	143.79	129.36	137.43	110.43	31.72	3.189	2276.08	188.31
2015-01-04	126.96	154.42	139.65	126.25	134.99	105.55	31.28	3.094	2286.53	182.2
2015-01-05	125.43	153.29	138.14	124.71	132.99	104.07	30.69	2.889	2291.56	182.21
2015-01-06	127.5	156.48	140.29	126.51	134.22	104.51	30.74	2.841	2290.26	182.97
2015-01-07	129.95	160.36	142.5	128.94	136.59	106.84	30.87	3.003	2263.46	181.4
2015-01-08	128.44	159.31	141.38	127.53	135.59	105.97	30.43	2.882	2278.04	174.42
2015-01-09	127.14	158.09	139.84	126.18	134.27	103.1	30.43	2.938	2275.95	172.72
2015-01-10	126.64	156.7	139.6	126.27	134.86	102.67	33.02	2.871	2267.98	179.99
2015-01-11	125.48	156	139.06	124.93	133.38	102.81	32.44	2.927	2292.69	174.83
2015-01-12	123.56	153.95	137.9	122.52	132.27	101.9	32.26	2.946	2287.19	181.38
2015-01-13	124.37	156.25	138.96	123.59	133.4	105.51	32.3	3.233	2279.45	174.06
2015-01-14	124.87	157.41	138.71	123.27	133.47	105.09	32.44	3.158	2279.45	177.33
2015-01-15	125.74	158.16	139.92	124.14	133.88	107.26	33.15	3.127	2291.17	174.85
2015-01-16	127.99	158.88	142.23	126.8	137.14	107.94	30.6	2.99	2307.32	174.6
2015-01-17	128.12	159.6	142.07	126.52	136.74	107.09	30.78	2.97	2288.95	172.87
2015-01-18	128.5	160.09	143.39	127.21	137.26	108.65	31.01	2.831	2275.81	176.67
2015-01-19	127.69	160.07	141.86	126.24	136.57	108.83	30.92	2.974	2295.28	172.65
2015-01-20	126.01	161.87	139.82	124.06	136.37	104.59	31.41	2.835	2295.28	173.31
2015-01-21	129.47	171.15	142.05	124.64	138.85	104.38	31.86	2.986	2311.57	185.06
2015-01-22	127.88	170.36	140.66	121.86	136.63	104.97	31.99	2.881	2320.14	191.81
2015-02-02	129.72	172.34	143.92	123.86	137.98	108.32	32.21	2.981	2334.53	203.04
2015-02-03	132.57	175.56	147.15	126.59	140.74	111.92	31.9	2.866	2348.72	190.03
2015-02-04	132.07	175.71	147.39	126.35	140.15	109.69	31.32	2.719	2361.96	196.82
2015-02-05	133.45	178.58	148.48	127.37	141.17	111.57	31.63	2.691	2361.96	201.9
2015-02-06	133.28	177.71	147.69	126.91	143.43	110.85	31.41	2.68	2365.3	206.48
2015-02-07	133	176.54	147.06	126.83	142.65	111.29	31.28	2.754	2392.46	200.28
2015-02-08	134.27	179.38	148.62	127.3	143.29	110.68	32.13	2.662	2394.32	196.95
2015-02-09	134.19	179.59	147.6	127.49	143.67	109.65	32.71	2.6	2420.69	207.22
2015-02-10	136.19	182.81	148.31	128.98	145.12	111.38	33.42	2.579	2436.36	213.44
2015-02-11	137.23	185.17	148.81	130.3	145.73	113.23	34.5	2.797	2436.36	214.8
2015-02-12	137.76	183.82	150.09	131.52	145.58	113.52	33.74	2.713	2419.33	209.91
2015-02-13	137.46	183.25	150.45	131.24	146.16	112.31	33.83	2.804	2418.18	207.84
2015-02-14	138.3	183.07	151.12	132.31	147.11	111.17	33.15	2.828	2441.72	207.18
2015-02-15	138.88	184.28	152.23	132.48	148.45	111.03	33.02	2.848	2404.82	203.51
2015-02-16	138.22	182.99	151.36	131.89	148.08	110.36	34.72	2.759	2420.97	202.72
2015-02-17	137.88	183.01	151.65	131.57	148.26	110.94	33.65	2.831	2420.97	210.28
2015-02-18	138.83	184.75	151.85	133	146.76	111.43	33.33	2.834	2442.39	204.13
2015-02-19	138.54	184.22	152.04	132.72	145.89	109.56	31.86	2.951	2449.94	211.27
2015-02-20	138.25	184	150.87	132.34	145.46	109.56	31.99	2.879	2427.03	205.31
2015-03-02	140.01	190.75	152.01	132.33	147.2	108.63	31.32	2.902	2417.78	209.75
2015-03-03	139.24	189.85	151.53	131.49	145.93	108.86	30.34	2.894	2406.31	209.28
2015-03-04	138.42	188.71	149.98	131.06	144.4	108.49	31.68	2.697	2406.31	207.46
2015-03-05	138.74	188.08	150.33	131.78	144.22	107.87	30.43	2.734	2420.34	205.38
2015-03-06	137.16	186.14	148.17	130.28	143.15	105.93	30.65	2.698	2444.08	204.35
2015-03-07	137.37	186.43	148.4	130.23	143.45	105.28	30.11	2.712	2449.91	198.35
2015-03-08	135.24	183.56	147.23	128.6	140.74	103.13	30.74	2.769	2427.41	200.31
2015-03-09	135.76	183.93	147.26	129.15	141.06	103.13	30.47	2.841	2425.77	198.25
2015-03-10	137.16	185.62	149.22	130.5	141.85	102.85	28.9	2.839	2425.77	190.89
2015-03-11	135.57	186.01	148.18	128.3	140.26	101.87	29.13	2.678	2422.35	187.4
2015-03-12	137.94	188.51	151.32	130.04	142.08	102.85	29.26	2.732	2424.09	185.51
2015-03-13	137.33	187.27	150.41	129.76	141.98	102.89	30.34	2.824	2434.01	192.34
2015-03-14	139.07	189.51	152.23	131.04	143.88	106.06	30.38	2.734	2429.69	188.39
2015-03-15	138.27	190.14	151.18	129.63	143.7	104.27	30.07	2.727	2437.74	191.51
2015-03-16	139.25	191.93	152.46	130.67	145	106.13	31.72	2.716	2437.74	193.58
2015-03-17	139.13	191.06	152.88	131	144.63	106.25	31.72	2.855	2442.01	192.32
2015-03-18	138.39	190.1	152.19	130.4	144.47	105.59	31.68	2.92	2453.27	196.78
2015-03-19	135.38	184.84	148.81	127.91	141.29	106.69	31.36	2.813	2449.62	204.95
2015-03-20	134.91	184.28	148.01	127.16	141.7	106.37	31.28	2.786	2444.94	196.37
2015-03-21	136	186.87	148.11	127.67	142.23	105.54	30.47	2.733	2439.38	195.55
2015-03-22	138.54	190.06	150.48	129.82	144.11	107.22	31.01	2.786	2439.38	192.32
2015-03-23	138.48	188.52	149.87	130.35	143.34	106.17	31.19	2.723	2445.53	199.45
2015-04-01	137.81	187.04	148.74	130.03	142.84	106.66	32.17	2.672	2432.7	193.33
2015-04-02	138.19	188.48	149.97	129.87	143.73	107.15	32.17	2.644	2417.08	204.07
2015-04-03	139.26	190.51	152.07	130.4	145.03	109.03	32.17	2.64	2424.18	208.08
2015-04-04	138.84	190.17	150.9	130.15	144.23	109.53	31.99	2.605	2390.72	197.02
2015-04-05	139.91	191.26	152.3	130.72	145.59	108.41	32.04	2.713	2390.72	199.92
2015-04-06	140.32	192.57	152.93	130.65	145.38	109.88	31.54	2.713	2358.07	204.82
2015-04-07	140.84	192.76	153.24	131.37	145.91	110.36	31.23	2.65	2386.64	206.28
2015-04-08	139.86	191.37	151.94	130.45	144.85	109.62	30.6	2.68	2401.7	210.16
2015-04-09	139.61	190.76	151.94	130.24	144.92	111.57	30.6	2.619	2444.31	220.79
2015-04-10	140.97	192.8	152.47	132.11	145.38	114.35	30.83	2.528	2441.33	222.87
2015-04-11	141.24	193.59	152.24	132.46	144.76	114.33	30.92	2.511	2441.33	221.11
2015-04-12	139.55	191.55	150.9	130.78	142.45	113.42	30.78	2.511	2453.52	221.66
2015-04-13	141.22	194.31	151.91	132.16	144.32	113.72	32.08	2.53	2455.07	217.38
2015-04-14	141.57	194.74	152.34	132.71	144.22	112.64	31.86	2.61	2480.99	218.13
2015-04-15	141.91	195.35	153.51	133.57	144.03	113.33	31.86	2.684	2480.99	224.65
2015-04-16	141.42	192.48	152.9	133.59	144.11	114.2	32.62	2.634	2492.24	224.69
2015-04-17	140.76	191.22	152.78	132.79	143.3	113.6	32.75	2.536	2492.24	223.82
2015-04-18	140.96	191.65	153.49	133.22	142.8	113.87	32.17	2.575	2504.02	223.54
2015-04-19	140.62	191.13	152.33	133.05	143.09	114.43	33.06	2.606	2469.56	227.82
2015-04-20	139.79	189.2	151.46	132.63	141.93	115.05	33.56	2.531	2457.05	231.21
2015-04-21	137.39	187.36	149.4	130.44	138.96	114.69	33.24	2.531	2438.96	230.35
2015-05-01	138.1	189.33	150.18	131.38	139.68	114.89	33.65	2.49	2438.96	230.09
2015-05-02	138.24	189.7	150.97	130.89	139.46	114.78	34.09	2.517	2422.48	234.63
2015-05-03	135.93	185.69	149	129.1	138.3	113.58	33.96	2.606	2407.74	235.37
2015-05-04	135.55	185.72	148.22	128.65	137.99	113.04	33.87	2.751	2429.77	228.64
2015-05-05	135.57	186.51	149.22	128.03	138.37	111.53	33.42	2.776	2457.73	229.07
2015-05-06	138.7	190.42	151.81	129.88	140.46	113.54	33.87	2.821	2450.99	228.28
2015-05-07	138.32	190.45	150.97	129.21	140.87	111.74	34.27	2.78	2450.99	234.57
2015-05-08	137.29	189.27	150.16	127.89	140.72	112.18	34.14	2.776	2441.61	234.89
2015-05-09	136.95	188.68	150.03	127.77	141	111.86	34.36	2.734	2465.1	233.54
2015-05-10	137.6	190.01	149.79	127.96	143.16	111.91	33.96	2.88	2457.78	233.02
2015-05-11	138.54	191.11	150.42	128.25	142.61	112.14	34.09	2.802	2470.31	231.51
2015-05-12	138.68	192.27	150.88	128.66	142.76	111.56	34.14	2.897	2484.44	224.03
2015-05-13	137.83	191.7	150	128.17	142.89	110.01	33.11	2.935	2484.44	227.19
2015-05-14	138.65	192.07	149.67	128.38	143.09	110.29	33.02	3.008	2494.97	232.97
2015-05-15	138.97	193.21	150.63	128.85	143.64	111.5	32.8	3.016	2505.63	229.17
2015-05-16	138.83	194.07	151.36	128.91	142.84	110.77	32.84	2.948	2512.44	223.16
2015-05-17	136.64	192.19	149.94	127.13	140.37	108.57	32.48	2.915	2514.82	219.02
2015-05-18	137.54	195.59	151.12	128.09	141.19	108.67	32.26	2.949	2516.58	220.18
2015-05-19	136.94	195.1	151.94	127.17	141.22	108.25	32.3	2.887	2516.58	230.1
2015-05-20	135.24	195.09	150.36	125.62	139.94	107.95	32.93	2.872	2515.98	228.61
2015-06-01	135.57	195.78	150.73	126.08	140.04	107.43	32.57	2.873	2534.53	231.59
2015-06-02	135.94	195.37	150.03	126.88	141.08	108.42	33.47	2.822	2540.24	226.17
2015-06-03	136.62	196.3	150.65	127.8	141.99	107.73	33.65	2.815	2544.7	219.71
2015-06-04	134.71	194.54	148.39	125.93	139.79	106.19	33.24	2.706	2500.64	223.84
2015-06-05	135.12	195.03	147.97	126.65	140.25	106.65	33.29	2.642	2500.64	221.64
2015-06-06	133.82	192.43	147.47	125.11	139.84	106.04	33.47	2.649	2501.9	229.36
2015-06-07	133.23	192.42	147.19	124.79	139.33	106.12	34	2.698	2504.51	233.61
2015-06-08	134.93	194.54	149.35	126.88	141.45	107.69	34.09	2.634	2486.56	231.69
2015-06-09	135.6	195.49	149.56	127.02	142.35	107.32	33.74	2.626	2495.86	228.5
2015-06-10	135.14	193.82	149.92	126.6	142.01	105.91	34.18	2.59	2438.97	226.43
2015-06-11	134.2	192.14	148.43	126.26	141.11	105.53	33.78	2.705	2438.97	227.26
2015-06-12	134.81	193.41	149.18	126.01	141.77	106.17	33.33	2.846	2403.88	227.67
2015-06-13	134.83	194.08	149.35	125.87	142.38	106.22	33.56	2.891	2432.59	228.99
2015-06-14	136.41	196.2	150.35	127.63	144.22	106.28	33.47	2.825	2413.1	224.6
2015-06-15	135.69	196.1	149.77	127.22	143.28	105.48	33.29	2.75	2409.8	225.29
2015-06-16	136.2	197.35	150.45	127.63	142.1	106.72	33.56	2.889	2382.97	228.93
2015-06-17	136.27	197.74	151.2	127.58	142.47	107.22	33.65	2.894	2382.97	226.09
2015-06-18	134.7	195.16	149.34	126.34	141.1	106.9	33.6	2.855	2368.13	224.02
2015-06-19	134.23	197.08	148.76	125.71	141.24	105.89	34.05	2.777	2372.7	224.33
2015-06-20	133.9	195.33	148.31	125	140.88	105.81	33.78	2.816	2397.46	220.22
2015-06-21	129.9	189.75	143.61	121.69	138.05	103.48	32.98	2.733	2405.45	225.01
2015-06-22	130.53	190.74	144.62	122.59	138.14	103.74	33.38	2.726	2405.01	218.57
2015-07-01	130.91	191.05	145.16	123.65	139.15	102.17	33.56	2.759	2405.01	219.04
2015-07-02	130.76	191.58	145.31	123.43	138.31	102.99	33.38	2.773	2417.37	202.18
2015-07-03	129.26	190.1	144.46	121.95	137.97	101.03	33.06	2.805	2434.05	201.84
2015-07-04	128.89	188.8	142.61	121.76	138.24	101.66	33.42	2.832	2411.15	201.89
2015-07-05	124.17	182	136.03	119.27	136.81	99.65	33.38	2.783	2392.65	206.5
2015-07-06	124.33	181.74	136.43	119.49	137.5	100.2	33.51	2.822	2391.62	206.34
2015-07-07	125.86	184.42	137.02	121.26	139.14	101.19	34.09	2.776	2391.62	203.94
2015-07-08	127.49	186.58	138.85	122.81	141.04	101.58	34.9	2.756	2366.32	205.5
2015-07-09	127.71	188.37	139.02	123.63	142.82	102.6	34.63	2.716	2366.54	199.78
2015-07-10	126.93	187.05	137.67	122.45	141.93	100.95	34.77	2.685	2341.96	199
2015-07-11	126.77	186.41	136.35	122.85	142.97	100.97	34.32	2.726	2357	199.17
2015-07-12	127.8	187.32	136.92	123.48	142.63	99.92	34.68	2.77	2285.28	197.48
2015-07-13	127.15	186.69	136.97	122.55	142.7	98.55	35.75	2.864	2285.28	198.75
2015-07-14	126.53	186.53	135.34	122	140.86	98.74	35.66	2.84	2289.27	194.8
2015-07-15	125.2	183.13	134.62	121.37	140.12	97.77	35.66	2.918	2266.3	192.27
2015-07-16	125.67	185.4	135.09	120.05	139.77	97.41	36.2	2.854	2252.51	190.1
2015-07-17	123.64	182.19	132.79	118.05	137.94	95.46	35.88	2.87	2275.7	186.81
2015-07-18	121.23	178.28	131.09	116.38	136.13	94.03	35.93	2.823	2250.08	187.59
2015-07-19	123.33	182.17	133.54	117.99	137.78	96.65	35.93	2.882	2250.08	188.91
2015-07-20	124.44	184.04	134.71	119.51	139.69	98.04	36.11	2.897	2275.97	188.57
2015-07-21	125.18	185.92	136.08	120.67	138.15	98.1	35.3	2.816	2276.07	184.95
2015-07-22	125.17	185.96	136.69	120.5	138.67	96.31	35.26	2.776	2309.79	176.74
2015-08-03	124.29	184.6	136.36	119.29	137.78	94.45	35.62	2.789	2305.89	178.28
2015-08-04	124.54	183.99	135.8	119.75	138.05	94.3	35.39	2.821	2335.93	176.66
2015-08-05	124.44	184.56	137.02	117.63	138.49	93.87	35.08	2.886	2335.93	175.45
2015-08-06	123.32	181.73	135.86	117.57	137.99	95.26	35.12	2.768	2351.41	173.16
2015-08-07	123.84	182.8	136.21	117.81	136.67	93.85	34.85	2.716	2335.7	178.63
2015-08-08	126.43	186.17	137.51	119.69	140.13	96.47	35.48	2.748	2330.1	173.83
2015-08-09	123.38	181.9	134.57	117.92	137.38	96.2	36.24	2.812	2298.24	175.77
2015-08-10	123.1	181.14	134.05	117.9	136.68	97.37	36.69	2.798	2302.9	173.07
2015-08-11	122.95	181.59	134.45	116.97	136.7	95.66	36.69	2.813	2316.13	172.48
2015-08-12	123.26	180.86	135.19	118.01	137.54	95.32	37.27	2.798	2298.81	170.83
2015-08-13	125.42	183.5	136.82	119.05	137.79	95.11	36.91	2.842	2309.41	171.49
2015-08-14	124.03	181.04	137.21	118.11	136.98	94.59	37.05	2.844	2316.16	165.53
2015-08-15	122.26	178.32	135.79	117.11	136.08	92.06	37.36	2.931	2316.16	164.3
2015-08-16	117.5	171.62	131.31	113.54	132.65	90.15	37.45	2.787	2339.97	160.53
2015-08-17	114.17	166.82	127.08	110.93	129.05	87.29	36.73	2.801	2332.51	152.12
2015-08-18	111.08	161.38	121.99	107.56	124.45	82.79	36.6	2.728	2328.9	154.19
2015-08-19	111.18	162.77	120.06	107	123.29	81.84	36.96	2.704	2325.81	152.05
2015-08-20	114.69	168.56	123.17	109.91	126.09	83.97	36.29	2.716	2329.34	165.9
2015-08-21	117.65	173.26	127.08	112.44	128.04	88.52	36.02	2.755	2312.79	175.45
2015-08-22	118.49	174.3	128.91	113.23	129	90.08	36.33	2.676	2331.36	188.45
2015-08-23	117.8	172.72	128.37	112.9	128.13	91.12	36.15	2.65	2318.62	175.13
2015-09-01	113.83	167.62	123.72	109.08	124.52	87.61	35.88	2.685	2330.61	177.6
2015-09-02	115.35	171.2	124.88	110.54	126.77	88.23	36.38	2.693	2327.6	179.81
2015-09-03	115.65	172.13	125.1	111.23	126.27	88.52	36.6	2.638	2340.74	176.7
2015-09-04	113.81	169.75	123.46	109.29	125.05	86.59	36.24	2.715	2329.74	176.45
2015-09-05	117.78	176.77	126.93	111.47	128.01	88.11	36.91	2.689	2320.42	170.78
2015-09-06	115.77	173.59	126.2	110.03	127.07	86.56	37.05	2.702	2336.57	175.83
2015-09-07	115.02	171.97	126.16	110.08	127.32	87.05	37.09	2.648	2373.28	172.84
2015-09-08	115.8	173.36	126.32	110.4	126.92	86.19	37	2.725	2360.73	168.74
2015-09-09	115.77	173.39	126.22	110.11	126.5	85.48	36.87	2.655	2378.88	169.88
2015-09-10	117.67	175.62	128.09	112.06	128.15	86.47	36.6	2.656	2370.66	177.39
2015-09-11	119.54	178.04	130.85	113.77	129.16	89.11	36.87	2.659	2344.75	175.58
2015-09-12	119.54	177.26	130.52	113.97	129.07	89.07	36.87	2.71	2345.28	169.8
2015-09-13	117.27	174.61	127.83	111.79	126.5	86.49	36.33	2.651	2351.94	175
2015-09-14	117.17	174.35	127.69	111.83	126.35	86.79	35.75	2.683	2311.84	174.57
2015-09-15	114.57	170.38	124.53	110.23	124.35	85.49	35.93	2.693	2312.43	170.28
2015-09-16	114.11	169.52	123.73	109.9	122.37	84.11	36.15	2.758	2304.06	170.96
2015-09-17	113.17	168.39	123.82	108.34	122.32	84.39	35.84	2.728	2358.86	172.91
2015-09-18	112.64	167.58	123.49	108.34	121.88	84.65	35.79	2.66	2362.52	168.25
2015-09-19	109.28	163.44	120.62	105.16	119.74	81.66	35.44	2.652	2350.71	171.16
2015-09-20	110.16	164.86	120.94	105.53	119.19	81.99	35.7	2.605	2339.38	171.48
2015-09-21	113.11	169.87	123.6	106.45	121.18	83.89	36.47	2.573	2357.03	170.11
2015-10-01	112.75	169.23	122.95	105.32	120.53	84.22	36.55	2.577	2390.7	170.82
2015-10-02	115.29	171.27	124.88	109.02	121.87	87.67	36.47	2.569	2388.46	174.84
2015-10-03	117.65	174.29	127.29	112.37	125.26	90.34	36.73	2.591	2381.42	182.77
2015-10-04	117.43	174.46	126.97	112.46	124.99	92.66	36.78	2.564	2386.04	180.44
2015-10-05	119.42	176.68	128.56	114.92	126.87	94.41	36.29	2.563	2400.33	185.28
2015-10-06	119.89	176.92	129.48	116.03	127.89	96.15	36.38	2.586	2390.75	185.31
2015-10-07	120.28	177.02	129.95	116.38	128.51	95.52	37.36	2.524	2385.95	177.05
2015-10-08	120.09	177	130.39	116.43	128.3	94.42	37.14	2.433	2356.92	174.87
2015-10-09	118.54	175.28	128.96	114.54	126.7	93.4	37.27	2.451	2380.61	174.81
2015-10-10	119.28	178.26	129.17	114.57	124.81	94.5	37.76	2.45	2393.05	174.16
2015-10-11	120.94	180.77	131.26	115.84	126.29	95.85	37.72	2.47	2390.76	176.82
2015-10-12	120.86	180.79	131.21	115.47	126.03	96	37.54	2.474	2381.9	171.07
2015-10-13	120.65	180.71	132.69	115.31	125.98	93.92	37.36	2.498	2372.7	171.25
2015-10-14	120.43	179.88	132.57	115.76	126.52	94.15	37.9	2.502	2349.28	168.7
2015-10-15	119.73	179.11	131.69	114.9	126.06	93.2	37.81	2.535	2297.07	169.63
2015-10-16	122.16	184.4	133.64	116.16	129.43	94.78	37.94	2.498	2257.09	168.21
2015-10-17	123.45	186.69	134.72	116.62	130.2	94.33	38.61	2.518	2251.47	166.28
2015-10-18	121.9	183.63	134.12	116.1	129.19	92.04	38.75	2.453	2243.41	163.9
2015-10-19	120.46	181.79	132.72	113.67	130.24	90.78	38.52	2.43	2263.91	172.5
2015-10-20	122.98	184.77	135.87	116.44	133.82	92.75	38.34	2.442	2268.97	172.36
2015-10-21	120.19	177.1	131.9	118.09	133.37	92.86	38.84	2.476	2257.38	174.54
2015-10-22	121.87	180.91	132.88	120.03	134.24	93.25	38.66	2.404	2238.49	172.94
2015-11-03	123.38	182.74	134.65	122.01	135.83	95.22	38.48	2.386	2260.12	179.29
2015-11-04	122.46	182.74	135.11	121.08	136.23	97.54	37.81	2.286	2270.38	173.11
2015-11-05	123.37	184.92	136.71	120.91	135.53	96.49	37.58	2.062	2308.02	170.19
2015-11-06	122.8	184.01	137.35	121.2	135.27	95.34	37.9	2.092	2292.76	168.81
2015-11-07	123.8	185.29	137.88	121.57	135.12	94.72	37.69	2.033	2298.17	168.35
2015-11-08	122.06	183.71	134.34	119.43	133.11	93.55	37.35	2.257	2275.57	169.63
2015-11-09	121.43	182.46	135.15	119.42	133	93.49	37.95	2.321	2264.13	165.47
2015-11-10	121.49	183.6	135.3	118.94	132.8	91.76	38.01	2.256	2255.89	161.4
2015-11-11	119.28	180.89	133.29	116.38	130.51	89.64	37.76	2.253	2254.01	158.33
2015-11-12	117.52	178.26	131.66	115.19	129.9	89.18	37.85	2.262	2224.88	159.15
2015-11-13	118.56	179.67	134.3	116.31	133.54	91.98	38.48	2.364	2203.19	156.53
2015-11-14	119.06	179.67	133.89	116.61	133.69	91.07	38.88	2.371	2199.13	157.86
2015-11-15	120.26	182.2	136.38	117.93	135.09	92.59	38.75	2.3	2229.47	157.83
2015-11-16	121.07	183.2	136.58	117.88	135.99	91.76	38.93	2.32	2224.41	158.53
2015-11-17	121.76	184.17	137.78	118.52	137.28	90.59	38.39	2.263	2214.58	159.08
2015-11-18	121.06	182.62	137.19	118.14	136.85	90.84	38.61	2.26	2229.99	163.32
2015-11-19	121.27	184.12	137.87	117.38	137.95	92.76	39.02	2.361	2241.58	163.33
2015-11-20	122.1	185.73	138.87	117.96	137.94	92.11	38.93	2.371	2238	158.79
2015-11-21	122.2	186.93	139.04	117.62	137.72	91.37	38.7	2.347	2270.13	157.87
2015-11-22	122.93	188.91	139.73	117.83	137.23	91.57	38.7	2.276	2264.87	158
2015-12-01	123.76	190.02	140.75	118.66	137.35	92.28	38.61	2.145	2269.84	151.28
2015-12-02	122.85	189.03	137.8	117.93	137.05	89.72	38.3	2.21	2286.08	155
2015-12-03	121.14	186.67	136.76	115.55	135.31	88.37	38.79	2.2	2308.59	151.96
2015-12-04	121.98	187.6	136.48	115.77	134	87.55	38.48	2.206	2292.56	144.55
2015-12-05	120.4	184.87	135.59	114.4	133.36	84.03	37.94	2.243	2288.47	143.88
2015-12-06	120.18	183.44	133.83	113.41	133.82	83.06	37.99	2.212	2271.72	143.76
2015-12-07	118.96	181.79	133.88	112.14	133.45	84.27	37.94	2.235	2269.88	143.89
2015-12-08	119.82	182.78	134.42	113.12	134.21	84.57	37.72	2.231	2247.96	139.27
2015-12-09	116.23	177.44	131.39	109.59	131.96	81.67	36.42	2.165	2241.74	138.61
2015-12-10	115.38	177.94	130.01	107.48	131.39	81.8	36.47	2.181	2264.97	141.11
2015-12-11	117.31	180.38	130.93	109.34	132.05	83.88	36.96	2.186	2268.84	136.19
2015-12-12	118.9	182.12	134.45	112.06	134.11	83.58	36.69	2.067	2285.83	135.13
2015-12-13	117	180.02	132.83	109.44	132.5	81.41	36.42	2.07	2287.44	134.87
2015-12-14	115.76	178.53	132.09	107.27	130.19	80.45	36.38	2.062	2313.64	132.58
2015-12-15	116.77	180.38	133.78	107.71	131.68	80.28	36.96	2.015	2316.01	132.49
2015-12-16	117.58	180.66	134.35	109.76	133.36	81.31	37.23	1.99	2303.11	137.05
2015-12-17	119.87	182.86	136.69	112.52	134.39	85.12	37.09	1.894	2304.73	138.69
2015-12-18	120.11	183.98	136.34	112.16	134.44	84.37	36.96	1.822	2311.98	134.74
2015-12-19	119.67	183.24	135.14	111.41	133.83	82.86	37.49	1.79	2323.34	138.58
2015-12-20	121.18	185.27	137.22	112.82	136.13	83.52	37.32	1.755	2326.71	133.86
2015-12-21	119.7	183.77	135.27	110.91	135.08	82.15	37.05	1.767	2331.5	135.65
2015-12-22	118.83	181.73	134.46	110.36	133.77	82.39	37.09	1.911	2354.22	135.54
2016-01-04	116.52	177.61	130.51	109.66	131.99	82.1	36.29	1.888	2359	133.25
2016-01-05	114.92	174.99	128.82	109.25	132.98	82.13	36.06	1.983	2373.07	125.72
2016-01-06	112.99	171.95	125.48	107.11	131.18	79.21	34.94	2.029	2384.33	123.88
2016-01-07	109.33	166.61	121.35	102.97	127.49	77.05	34	2.228	2384.34	123.16
2016-01-08	107.04	163.16	119.63	101.34	125.56	75.92	33.38	2.372	2380.4	118.1
2016-01-09	107.19	165.37	119.4	100.04	125.91	74.55	32.08	2.214	2375.57	115.42
2016-01-10	107.14	166.66	120.41	99.39	127.03	74.62	31.99	2.337	2332.42	114.44
2016-01-11	102.92	160.89	116.2	97.09	123.61	73.16	32.62	2.334	2246.42	116.94
2016-01-12	102.7	161.17	117.66	98.15	123.86	76.61	31.9	2.325	2231.56	110.79
2016-01-13	99.6	155.73	115.3	95.97	121.84	73.87	30.07	2.267	2224.51	108.84
2016-01-14	98.59	155.83	114.62	94.75	121.07	72.42	30.69	2.382	2261.16	104.64
2016-01-15	98.49	155.82	113.56	94.57	120.07	70.33	28.46	2.472	2265.32	108.64
2016-01-16	99.16	157.71	113.71	94.37	119.43	72.71	27.79	2.396	2242.83	118.55
2016-01-17	101.8	161.94	115.6	97.22	121.51	76.04	28.46	2.257	2200.4	112.63
2016-01-18	99.73	159.55	112.23	94.92	119.61	72.8	26.44	2.269	2193.14	116.46
2016-01-19	101.55	161.2	114.68	97.07	122.18	75.67	27.29	2.139	2207.11	120.18
2016-01-20	100.16	159.95	113.43	95.66	119.07	75.55	26.53	2.1	2171.79	123.56
2016-01-21	98.88	158.63	113.07	95.33	119.02	77.98	27.25	2.052	2183.36	126.12
2016-01-22	100.44	161.7	116.13	98.35	122.95	79.83	27.16	2.105	2221.12	120.02
2016-02-01	101.53	163.48	116.54	99.01	122.18	78.27	25.55	2.091	2217.26	114.24
2016-02-02	97.25	156.53	113.7	96.63	118.8	75.23	26.13	2.118	2213.49	121.76
2016-02-03	97.4	154.96	112.08	97.95	120.41	78.18	25.23	2.138	2219.07	120.72
2016-02-04	99.64	157.7	113.34	100.21	120.6	78.81	25.15	2.139	2217.55	119.49
2016-02-05	96.33	150.43	110.09	98.07	119.52	77.48	24.92	2.158	2225.23	117.11
2016-02-06	92.7	143.65	107.93	95.7	118.68	76.98	23.49	2.18	2257.29	110.73
2016-02-07	92.56	143.79	106.85	94.87	118.3	74.78	22.24	2.189	2278.05	112.38
2016-02-08	93.73	145.93	106.68	96.24	119.19	74.18	21.88	2.182	2281.32	111.68
2016-02-09	92.85	145.27	105.31	94.89	115.96	73.73	21.25	2.298	2279.32	122.9
2016-02-10	94.83	147.53	107.93	96.94	116.81	76.13	22.68	2.152	2261.92	118.87
2016-02-11	98.67	152.34	111.15	100.82	120	76.76	21.03	2.025	2273.7	126.15
2016-02-12	101.55	156.39	114.27	103.27	122.07	79.2	22.82	2.038	2290.73	125.52
2016-02-13	101.22	155.19	113.61	103.26	122.69	78.46	23.53	1.972	2322.01	121.07
2016-02-14	101.05	154.77	112.66	103.01	122.67	78.1	23.13	2.063	2317.58	126.59
2016-02-15	103.32	158.54	115.17	104.52	124.34	80	24.25	2.14	2320.03	121.59
2016-02-16	101.87	155.61	114.67	102.76	123.92	77.27	21.97	2.098	2365.83	124.24
2016-02-17	100.34	156.77	115.06	101.77	123.86	77.79	21.79	2.046	2353.49	127
2016-02-18	101.45	159.1	116.87	101.25	124.79	78.21	22.73	1.994	2382.45	126.57
2016-02-19	102.21	159.88	117.73	102.09	125.13	78.86	22.37	1.966	2401.31	129.83
2016-02-20	102.42	159.82	117.24	101.71	125.14	78.47	22.42	1.937	2395.7	130.88
2016-03-01	104.84	163.91	119.79	104.46	126.93	80.14	22.37	1.918	2391.54	131.84
2016-03-02	105.79	165.88	121.07	104.6	127.27	81.87	22.24	1.903	2413.48	131.85
2016-03-03	106.91	167.69	123.3	105.49	126.26	83.2	21.92	1.942	2389.95	136.78
2016-03-04	107.79	169.57	124.42	106.63	125.76	84.3	22.06	1.852	2396.11	144.97
2016-03-05	108.69	171.09	125.57	108.09	126.26	85.85	22.82	1.804	2384.83	142.19
2016-03-06	105.35	166.75	122.59	105.35	124.29	82.6	22.51	1.821	2393.2	148.46
2016-03-07	106.41	168.98	124.18	106.32	125.54	83.96	22.77	1.782	2428.93	146.45
2016-03-08	105.65	168.04	123.82	105.54	123.94	83.54	22.01	1.778	2440.14	148.97
2016-03-09	108.42	172.13	126.5	107.85	126.39	85.65	22.37	1.711	2439.86	145.19
2016-03-10	108.38	172.66	127.84	108.1	126.24	84.93	21.83	1.791	2451.8	142.6
2016-03-11	107.52	171.99	126.68	107.14	125.47	84.53	21.79	1.711	2441.63	148.47
2016-03-12	109.53	174.95	128.32	108.45	126.55	86.17	22.24	1.742	2451.04	153.15
2016-03-13	111.59	177.1	129.77	111.24	128.42	87.79	22.42	1.678	2433.88	151.73
2016-03-14	112.65	178.27	130.31	112.98	130.47	87.57	22.15	1.639	2442.28	152.89
2016-03-15	112.37	177.44	130.34	112.76	130.46	87.04	21.83	1.666	2429.4	153.76
2016-03-16	111.89	177.04	129.99	111.36	130.75	86.77	21.61	1.69	2420.87	148.34
2016-03-17	109.78	173.98	126.72	109.14	129.11	84.77	21.52	1.712	2397.3	147.74
2016-03-18	109.81	174.57	127.32	109.02	129.18	85.2	21.74	1.752	2417.88	146.99
2016-03-19	109.28	174.22	127.4	108.81	128.91	85.07	21.74	1.788	2417	143.36
2016-03-20	111.77	177.37	129.3	110.68	131.32	85.36	21.43	1.822	2411.58	143.89
2016-03-21	112.39	177.85	129.06	111.21	131.73	86.09	22.24	1.819	2419.64	144.31
2016-03-22	112.89	178.29	129.27	112.03	131.14	85.78	23.36	1.851	2410.84	138.35
2016-04-02	112.27	178.63	128.3	111.81	131.35	84.38	23.18	1.868	2320.42	134.66
2016-04-03	111.13	177.41	126.95	110.83	130.18	83.82	23.85	1.936	2327.72	134.52
2016-04-04	110.12	176.1	126.63	109.18	129.84	82.87	23.45	1.907	2356.93	140.92
2016-04-05	110.94	177.75	128.03	109.46	130.78	84.61	23.76	1.828	2366.8	139.69
2016-04-06	109.05	174.43	126.03	107.56	129.68	83.93	23.62	1.863	2356.05	149.48
2016-04-07	109.86	175.54	127.22	108.47	130.32	86.17	24.25	1.794	2339.35	152.85
2016-04-08	109.72	176.66	127.57	107.87	130.28	86.2	24.97	1.806	2363.9	159.44
2016-04-09	109.67	176.23	128.55	108.2	130.89	88.82	25.01	1.848	2360.35	158.48
2016-04-10	112.93	181.11	132.63	110.76	133.4	89.39	24.79	1.903	2368.57	157.15
2016-04-11	112.96	181.16	132.72	110.23	133.59	89.65	25.1	1.996	2400.29	153.73
2016-04-12	112.43	180.45	131.98	109.86	133.59	88.63	24.52	1.959	2412.11	152.55
2016-04-13	112.76	180.39	132.52	110.3	134.27	89.74	24.47	1.956	2386.13	156.74
2016-04-14	112.46	179.31	133.1	110.68	134.11	91.62	24.92	1.998	2371.44	162.61
2016-04-15	112.96	181.36	133.24	110.03	134.34	92.21	24.83	1.954	2375.3	159.67
2016-04-16	112.55	180.89	133.65	110.05	133.72	91.85	25.73	1.911	2367.41	161.65
2016-04-17	113.48	181.97	134.73	111.46	134.82	92.96	26.71	2.018	2363.08	158.7
2016-04-18	112.17	180.15	133.82	110.6	133.09	91.81	26.4	1.99	2368.08	163.3
2016-04-19	114.11	183.99	135.85	111.84	136.33	93.27	29.62	1.912	2381.85	167.56
2016-04-20	115.2	186.14	135.68	112.69	137.46	94.9	30.6	2.004	2356.58	170.47
2016-04-21	113.19	181.06	132.33	111.25	136.32	93.87	28.37	2.036	2339.96	169.46
2016-04-22	112.11	179.13	130.2	110.29	134.43	93.8	27.65	1.97	2364.37	165.14
2016-05-02	112.5	179.97	130.96	110.77	135.01	93.58	27.34	1.902	2374.68	161.08
2016-05-03	110.58	176.75	129.51	109.51	133.19	91.08	26.8	1.94	2359.55	160.57
2016-05-04	109.65	172.67	127.5	108	132.85	89.6	27.43	2.088	2371.12	162.05
2016-05-05	109.35	171.55	126.71	107.83	132.34	90.03	27.74	2.069	2342.38	163.54
2016-05-06	109.81	172.22	128.86	108.4	132.46	90	26.22	2.068	2331.35	158.29
2016-05-07	109.52	171.21	128.04	108.46	132.51	88.54	25.5	2.14	2326.01	164.14
2016-05-08	111.34	173.8	129.49	110.04	134.8	90.42	26.4	2.063	2347.87	171.59
2016-05-09	110.59	172.5	127.98	109.59	133.19	90.4	26.94	2.032	2381.32	173
2016-05-10	109.23	170.49	127.59	109.06	132.8	90.7	26	1.995	2380.37	172.24
2016-05-11	108.3	169.81	125.76	107.24	131.39	89.35	26.17	2.078	2351.98	176.91
2016-05-12	109.78	171.89	127.86	108.38	133	91.07	27.34	2.178	2344.91	178.88
2016-05-13	108.83	170.18	126.33	108.97	131.98	91.25	27.07	2.042	2345.62	178.79
2016-05-14	109.35	171.44	127.2	109.08	132.09	90.03	27.11	2.086	2388.72	177.79
2016-05-15	108.29	169.98	125.95	108.11	130.92	89.84	26.85	2.141	2396.47	177.82
2016-05-16	110.41	172.7	127.84	110.29	132.28	90.24	26.71	2.076	2396.47	176.86
2016-05-17	110.09	172.11	127.02	110.08	131.61	89.75	25.68	2.101	2396.36	178.44
2016-05-18	112.14	175.83	129.83	111.18	133.56	90.33	25.95	2.098	2411.46	181.2
2016-05-19	113.17	177.05	131.66	113.02	133.84	92.14	26.26	2.158	2408.81	180.71
2016-05-20	112.86	176.85	131.81	112.79	134.31	91.76	26.98	2.173	2374.86	180.31
2016-05-21	113.5	177.93	131.81	113.14	134.64	91.62	27.02	2.155	2351.93	179.78
2016-05-22	114.3	179.08	133.14	114.34	133.91	90.83	27.29	2.096	2362.41	179.13
2016-06-01	114.61	178.56	132.69	114.64	134.84	90.94	26.71	2.029	2371.2	180.25
2016-06-02	115.6	179.91	133.15	115.62	135.48	90.88	26.98	2.048	2363.88	178.23
2016-06-03	114.83	177.97	131.96	114.45	136.17	91	26.62	2.001	2353.04	180.91
2016-06-04	116.36	179.35	133.17	116.98	137.83	92.77	27.79	2.039	2356.4	184.03
2016-06-05	117.71	180.54	134.96	118.69	138.21	94.96	27.38	2.062	2355.88	187.85
2016-06-06	118.27	180.64	135.73	118.87	139.53	95.11	27.34	2.055	2355.07	186.25
2016-06-07	117.32	179.38	134.99	117.66	138.7	94.4	27.38	1.98	2360.33	181.46
2016-06-08	114.51	174.86	132.25	114.93	137.1	92.2	26.67	1.992	2337.65	181.07
2016-06-09	113.08	172.84	130.29	113.73	135.12	91.62	26.22	1.963	2324.94	179.23
2016-06-10	112.44	171.77	129.73	112.86	135.15	90.97	26.22	2.169	2357.03	176.94
2016-06-11	112.97	172.79	130.66	113.8	135.37	90.79	26.44	2.171	2306.22	170.69
2016-06-12	113.08	173.21	130.7	113.66	135.41	90.76	25.55	2.166	2310.68	177.06
2016-06-13	113.62	173.88	130.94	114.53	135.02	92.11	25.37	2.288	2361.18	182.84
2016-06-14	115.93	177.49	133.05	117.1	136.33	93.29	26.22	2.381	2352.75	182.48
2016-06-15	115.82	176.78	131.84	117.16	136.06	94.46	24.88	2.405	2368.54	180.5
2016-06-16	115.07	175.76	130.24	116.78	135.76	93.84	25.46	2.398	2390.47	183.56
2016-06-17	117.98	180.09	132.75	119.98	137.34	95.96	25.28	2.466	2412.04	174.91
2016-06-18	110.31	167.74	124.71	112.98	132.69	91.49	22.19	2.474	2443.67	170.21
2016-06-19	104.83	161.82	119.64	107.31	129.34	89.16	21.34	2.468	2478.15	175.28
2016-06-20	106.86	164.85	121.97	108.53	130.55	91.67	20.98	2.617	2483.99	182.29
2016-06-21	109.34	167.66	124.55	111.84	132.1	94.02	20.22	2.556	2503.66	176.87
2016-06-22	111.73	170.18	125.79	113.31	135.07	94.94	20	2.585	2497.19	178.68
2016-07-04	111.99	170.61	126.66	113.55	134.93	95.77	20.67	2.604	2469.31	170.24
2016-07-05	108.98	166.44	123.24	112.14	133.27	93.87	21.07	2.595	2448.73	172.71
2016-07-06	108.92	166.71	123.77	111.92	133.89	94.16	20.54	2.58	2439.62	165.22
2016-07-07	109.52	168.21	124.7	112.24	134.15	93.11	20.49	2.623	2437.78	166.25
2016-07-08	113.66	172.76	127.77	116.79	136.58	94.37	20.36	2.747	2402.68	165.4
2016-07-09	115.38	176.1	129.96	118.72	138.99	94.61	19.82	2.768	2403.74	172.72
2016-07-10	117.02	178.31	131.45	121.13	139.26	96.88	20.72	2.677	2420.68	165.41
2016-07-11	116.7	178.06	131.75	120.84	139.06	96.12	21.43	2.698	2421.94	169.53
2016-07-12	117.5	179.13	132.38	121.48	139.1	96.63	21.39	2.662	2425.12	170.15
2016-07-13	117.6	178.91	132.8	121.48	139.45	96.42	22.06	2.716	2449.84	167.34
2016-07-14	118.35	180.38	133.82	121.61	139.73	96.43	21.7	2.917	2440.76	166.49
2016-07-15	117.48	179.81	133.04	120.56	139.47	95.79	20.89	2.863	2461.64	167.7
2016-07-16	118.87	182.57	134.42	121.89	139.97	95.67	20.98	2.924	2454.6	164.36
2016-07-17	118.66	182.34	135.15	121.39	139.07	94.91	20.85	2.987	2435.36	162.3
2016-07-18	118.82	182.03	135.43	122.7	139.54	95.1	20.45	2.903	2476.97	158.76
2016-07-19	119.08	183.01	135.55	122.22	139.21	92.98	20.58	2.916	2429.34	158.63
2016-07-20	120.28	185.11	137.2	122.98	140.26	93.53	20.22	2.764	2425.03	154.87
2016-07-21	120.05	186.37	137.67	122.12	140.86	92.65	20.31	2.786	2415.25	152.2
2016-07-22	119.62	184.39	133.64	121.79	141.15	92.25	20.09	2.777	2416.2	153.41
2016-07-23	119.74	185.35	135.05	121.68	140.83	93.03	19.82	2.801	2417.52	148.36
2016-08-01	121.13	184.11	134.57	124.63	141.33	89.79	19.6	2.702	2443.28	147.25
2016-08-02	118.43	180.18	131.93	122.08	140.43	90.45	19.78	2.734	2443.34	151.62
2016-08-03	119.84	181.25	132.43	124.04	141.1	91.76	20.76	2.737	2461.64	155.34
2016-08-04	120.9	183.12	133.51	124.92	141.21	91.98	21.03	2.727	2478.8	155.51
2016-08-05	122.51	185.43	135.41	126.76	142.96	92.66	21.16	2.756	2484	159.4
2016-08-06	122.85	185.66	134.65	127.24	143.23	93.69	22.15	2.722	2497.45	158.62
2016-08-07	122.64	185.19	133.03	126.73	143.61	93.44	21.83	2.728	2495.21	155.46
2016-08-08	121.94	183.98	131.78	126.42	143.22	92.2	21.34	2.658	2485.27	162.43
2016-08-09	122.55	185.03	132.42	127.26	144.36	93.61	21.83	2.692	2489.93	165.47
2016-08-10	122.71	185.65	131.88	126.92	144.87	94	21.92	2.777	2551.32	170.1
2016-08-11	124.31	187.46	132.74	128.34	147.65	94.73	21.52	2.747	2537.82	172.98
2016-08-12	123.37	185.63	131.66	127.86	146.12	95.12	21.03	2.712	2536.28	174.73
2016-08-13	123.33	185.41	132.06	127.91	146.21	95.23	20.09	2.672	2520.33	179.14
2016-08-14	123.71	186.34	132.18	128.76	146.38	96.75	20.98	2.873	2547.99	179.63
2016-08-15	124	187.03	132.78	128.68	146.64	95.79	21.34	2.876	2546.89	174.29
2016-08-16	123.79	186.69	132.48	128.43	147.2	94.75	21.92	2.771	2546.89	176.64
2016-08-17	125.22	189.44	133.49	129.1	147.18	95.19	21.07	2.733	2554.47	173.08
2016-08-18	124.14	187.72	132.77	128.12	146.86	94.72	20.63	2.839	2575.56	174.99
2016-08-19	124.03	187.98	132.63	127.77	146.71	94.5	21.07	2.834	2603.64	175.69
2016-08-20	123.88	187.83	132.56	127.25	145.67	94.35	21.03	2.772	2594.71	173.19
2016-08-21	124.47	188.4	133.45	127.94	146.19	94.79	21.03	2.748	2574.84	170.93
2016-08-22	124.4	188.18	133.21	127.77	145.91	94.51	20.36	2.615	2586.59	164.82
2016-08-23	124.11	187.81	132.4	127.42	144.29	93.17	20	2.561	2546.35	159.3
2016-09-01	124.31	188.57	132.03	127.27	144.32	92.92	19.6	2.551	2553.88	163.65
2016-09-02	124.38	188.91	133.25	127.98	144.66	94.25	18.26	2.586	2555.33	164.83
2016-09-03	124.91	189.89	133.78	127.49	144.95	95.6	18.48	2.59	2572.17	167.27
2016-09-04	125.11	189.94	133.9	128.53	144.26	95.9	17.94	2.617	2569.71	175.05
2016-09-05	124.88	189.65	132.12	128.45	144.2	97.39	18.26	2.619	2573.71	169.16
2016-09-06	120.74	183.67	128.63	124.45	139.99	94.45	18.26	2.674	2566.81	170.72
2016-09-07	122.22	185.69	130.74	125.89	141.62	95.21	18.03	2.584	2566.34	166.81
2016-09-08	119.92	182.57	128.66	123.18	139.9	92.19	18.03	2.679	2578.73	162.78
2016-09-09	120.17	182.48	128.14	123.38	139.36	91.21	17.81	2.761	2597.42	165.22
2016-09-10	122.16	185.54	129.44	124.84	141.59	92.18	18.52	2.796	2610.49	162.72
2016-09-11	122.16	184	129	125.35	141.32	91.25	19.51	2.846	2569.6	163.09
2016-09-12	122.59	184.54	129.56	125.87	142.42	91.37	19.69	2.871	2497.12	162.91
2016-09-13	121.65	184.05	129.2	125.31	141.44	90.61	18.61	2.853	2495.49	166.75
2016-09-14	123.85	187.46	131.39	127.4	144	92.59	18.84	2.827	2518.53	170
2016-09-15	125.23	189.06	133.09	128.76	145.93	93.16	19.78	2.887	2530.86	164.45
2016-09-16	124.49	187.69	132.1	127.22	145.81	91.78	20.31	2.792	2548.99	169.02
2016-09-17	123.59	185.35	130.61	127.21	144.7	91.22	20.67	2.792	2557.49	164.25
2016-09-18	123.33	186.43	130.86	125.59	145.75	90.66	19.82	2.758	2572.55	172.77
2016-09-19	124.07	188.05	132.12	125.89	146.71	94.49	22.15	2.752	2589.68	175.91
2016-09-20	123.26	187.23	130.29	124.48	145.2	94.87	22.46	2.717	2592.56	177.45
2016-09-21	125.14	190.55	132.12	125.8	146.27	95.84	22.19	2.676	2589.34	179.4
2016-10-03	124.99	190.41	132.84	125.14	146.39	95.9	23.76	2.806	2592.87	179.83
2016-10-04	124.48	189.73	132.56	124.53	145.36	95.27	23.31	2.797	2580.94	183.17
2016-10-05	125.54	191.31	135.05	125.68	146.51	96.78	24.52	2.915	2589.06	185.16
2016-10-06	124.8	189.9	133.73	125.51	146.22	96.91	26.22	2.909	2598.49	183.5
2016-10-07	123.5	188.85	132.41	123.67	144.4	96.52	25.46	2.889	2591.96	188.32
2016-10-08	123.68	188.65	132.71	124.77	144.79	98.16	25.32	2.927	2603.66	186.27
2016-10-09	121.04	184.64	130.73	123.05	141.83	96.82	24.3	2.948	2593.66	184.4
2016-10-10	120.4	184.04	130.65	122.34	141.27	96.5	24.7	2.934	2586.79	185.69
2016-10-11	119.05	182.04	128.9	121.24	140.34	96.1	25.28	3.047	2561.59	185.31
2016-10-12	119.09	182.42	129.29	121.32	140.29	95.89	26	3.057	2545.76	184.04
2016-10-13	119.06	182.01	128.79	121.34	140.71	95.46	26.26	2.99	2520.24	184.95
2016-10-14	119.37	182.03	128.14	121.8	141.9	96.07	26.62	2.955	2537.52	188.63
2016-10-15	119.97	183.03	129.24	122.13	141.99	97.14	25.37	2.997	2525.69	184.53
2016-10-16	119.62	183.1	128.63	121.01	141.9	97.08	24.97	2.996	2559.87	185.94
2016-10-17	119.57	182.59	128.49	121.08	141.27	96.66	26.35	2.952	2565.82	184.96
2016-10-18	120.45	185.26	129.67	121.82	141.56	96.39	26	2.959	2586.81	183.1
2016-10-19	119.3	183.4	127.78	120.49	142.57	95.8	26	2.906	2593.37	180.74
2016-10-20	120.24	184.58	129.14	121.17	145.79	95.68	26.58	2.923	2594.4	182.59
2016-10-21	119.42	183.63	127.55	120.63	144.12	95.78	26	2.964	2596.23	179.35
2016-10-22	119.82	184.36	127.76	121.2	144.42	94.99	26.31	3.041	2589.15	172.52
2016-10-23	120.09	185.35	128.43	121.67	144.49	93.86	26.4	3.049	2551.23	172.36
2016-11-01	118.87	183.16	126.65	120.5	143.29	94.05	26.98	3.193	2599.41	167.48
2016-11-02	117.08	181.33	124.85	117.41	141.33	92.7	27.92	3.275	2597.04	165.55
2016-11-03	117.41	180.99	123.93	118.84	140.29	92.85	29.08	3.237	2609.62	162.82
2016-11-04	117.66	181	124.46	119.52	140.06	92.28	28.68	3.21	2628.69	165.17
2016-11-05	120.39	186	127.32	122.39	143.02	94.35	27.9	3.341	2635.35	165.81
2016-11-06	119.59	186.54	127.58	119.48	142.81	94.17	27.57	3.285	2616.56	166.93
2016-11-07	119.31	184.36	126.81	121.43	149.68	95.43	27.51	3.244	2602.11	165.76
2016-11-08	119.93	184	128.29	122.29	151.77	95.28	26.6	3.263	2584.03	162.06
2016-11-09	123.48	193.94	129.5	122.89	154.65	93.33	25.46	3.17	2579.32	160.73
2016-11-10	125.47	197.22	129.66	123.37	157.14	93.36	24.34	3.141	2579.4	168.95
2016-11-11	126.55	199.44	130.15	123.88	156.49	95.93	25.82	2.993	2598.69	168.03
2016-11-12	126.41	199.64	129.48	123.01	155.46	95.13	24.97	2.831	2637.3	168.23
2016-11-13	127.24	201.46	130.55	122.89	155.17	94.76	26.49	2.774	2640.98	169.33
2016-11-14	127.31	202.06	129.78	122.49	155.04	95.1	25.1	2.731	2636.07	176.57
2016-11-15	127.78	202.71	130.27	123.34	155.3	97.48	24.65	2.764	2643.09	176.56
2016-11-16	128.58	203.93	131.65	124.39	157.43	97.6	24.79	3.105	2568.04	176.4
2016-11-17	129.15	203.83	132.17	125.18	158.67	97.67	24.25	2.902	2568.27	170.08
2016-11-18	129.69	204.77	133.56	125.84	159.4	97.23	22.51	2.792	2598.66	173.83
2016-11-19	128.49	203.24	132.94	123.99	158.77	95.86	21.34	2.769	2655.32	167.44
2016-11-20	127.82	202.13	132.75	123.82	159.06	94.81	20.54	2.767	2707.97	181.89
2016-11-21	127.69	202.35	132.8	123.34	158.17	99.65	20.63	2.816	2711.93	189.07
2016-11-22	127.15	200.84	132.78	123.66	158.69	100.05	20.09	2.633	2717.62	190.87
2016-12-03	126.03	199.39	131.12	123.46	158.14	100.17	19.37	2.69	2732.44	191.67
2016-12-04	127.74	202.18	132.74	125.11	159.35	100.8	19.69	2.632	2709.02	188.59
2016-12-05	129.23	204.32	134.14	126.74	160.21	100.93	20.22	2.619	2679.42	185.86
2016-12-06	131.72	209.03	137.28	129.12	160.9	101.6	19.33	2.749	2692.13	188.95
2016-12-07	131.52	209.17	138.73	129.16	159.23	102.03	20.72	2.709	2700.53	191.28
2016-12-08	131.07	208.4	139.41	129.45	159.06	102.24	20.04	2.764	2671.89	196.53
2016-12-09	129.22	206.38	137.79	127.53	157.7	102.97	21.88	2.703	2697.41	197.48
2016-12-10	130.38	208.47	138.66	128.6	157.79	104.43	21.52	2.843	2680.56	192.16
2016-12-11	129.16	206.74	136.53	126.06	156.24	102.01	22.55	2.95	2678.1	191.63
2016-12-12	129.53	207.36	137.65	126.45	156.89	102.37	21.74	2.982	2684.16	195.43
2016-12-13	129.84	207.65	138.14	126.54	156.34	103.06	22.15	3.026	2671.19	195.17
2016-12-14	130.18	208.05	138.6	127.11	157.22	102.54	22.91	3.036	2677.36	196.58
2016-12-15	131.49	210.1	140.03	128.32	158.22	102.44	23.49	3.085	2680.28	194.09
2016-12-16	131.15	210.5	139.41	126.71	157.26	102.6	26.04	3.232	2697.75	195.64
2016-12-17	130.08	208.8	137.78	125.36	157.31	102.94	27.25	3.315	2705.47	195.98
2016-12-18	131.19	210.52	138.68	125.96	157.56	102.78	27.92	3.505	2689.21	199.58
2016-12-19	132.48	213.22	139.39	126.15	158.06	103.12	28.37	3.436	2671.5	200.11
2016-12-20	130.17	209.99	137.62	123.97	156.63	102.31	28.37	3.654	2677.22	199.71
2016-12-21	130.85	211.64	137.55	123.85	156.94	102.29	28.5	3.635	2686.9	199.52
2016-12-22	129.77	210.3	136.59	122.96	156.09	102.04	29.4	3.695	2692.56	194.62
2017-01-03	130.7	211.93	138.23	125.53	157.07	103.33	24.34	3.746	2682.48	197.45
2017-01-04	133.06	215.7	142.35	128.15	159.35	103.55	25.64	3.507	2661.13	198.56
2017-01-05	132.26	214.53	140.76	126.74	158.29	103.74	23.71	3.474	2665.37	199.38
2017-01-06	132.36	215.04	140.47	126.45	157.61	103.47	22.6	3.54	2633.09	192.67
2017-01-07	132.12	214.91	140.05	125.78	156.36	101.89	23.62	3.434	2629.7	189.09
2017-01-08	133.05	216.64	142.47	126.77	156.77	101.23	24.7	3.415	2631.45	194.49
2017-01-09	133.51	217.43	143.25	127.62	156.98	102.47	24.74	3.392	2634.59	197.77
2017-01-10	132.66	216.04	142.29	127.02	155.83	102.23	22.6	3.263	2655.95	196.14
2017-01-11	133.64	217.81	143.85	127.72	156.97	102.04	22.6	3.538	2659.1	196.38
2017-01-12	132.4	216.16	142.18	126.35	155.02	102.56	22.37	3.662	2634.75	191.45
2017-01-13	132.55	216.6	142.7	126.51	155.53	101.87	21.66	3.766	2604.29	191.85
2017-01-14	132.55	218.19	143.28	125.09	156.26	101.21	23.27	3.761	2613.38	195.98
2017-01-15	132.57	217.73	142.86	125.09	156.71	101.79	24.3	3.93	2657.61	194.54
2017-01-16	132.53	218	142.7	124.65	156.06	100.82	23.85	3.802	2632.66	195.79
2017-01-17	134.38	220.49	144.99	125.98	159.34	101.98	22.77	3.724	2643.73	193.84
2017-01-18	136.39	223.68	146.86	128.1	159.69	102.58	22.28	3.5	2633.14	197.3
2017-01-19	135.78	223.29	145.84	127.41	160.19	102.27	23.27	3.327	2621.27	194.76
2017-01-20	135.9	223.4	144.67	127.63	160.12	101.26	22.01	3.267	2628.01	193.17
2017-01-21	135	221.72	143.34	126.05	159.12	99.4	23.13	3.273	2602.71	194.28
2017-01-22	134.63	221.31	143.79	125.91	159.31	99.62	23.98	3.285	2591.22	198.17
2017-02-01	135.23	223.42	143.95	125.7	158.92	99.07	23.62	3.103	2561.04	196.79
2017-02-02	134.96	223.35	143.52	124.71	159.44	99.55	23.4	3.278	2556.95	197.74
2017-02-03	135.19	223.54	145.32	126.46	160.81	100.42	23.09	3.224	2562.95	194.42
2017-02-04	134.86	224.24	145.11	124.72	161.05	99.36	22.82	3.386	2603.97	192.43
2017-02-05	134.77	224.55	144.41	124.08	161.42	97.8	23.13	3.419	2612.68	194.38
2017-02-06	134.84	225	143.77	124.38	160.61	97.78	23.36	3.466	2631.51	196.82
2017-02-07	136.12	225.48	144.36	127.2	162.18	98.74	23.67	3.483	2620.6	200.8
2017-02-08	136.53	225.74	145.43	127.86	163.75	99.57	22.91	3.412	2617.24	197.72
2017-02-09	137.41	227.15	147.42	128.14	165.29	99.67	21.92	3.302	2550.54	198.91
2017-02-10	137.9	227.21	146.85	129.03	165.13	99.91	22.95	3.368	2556.08	198.35
2017-02-11	138.8	227.43	146.93	130.06	166.21	99.36	22.68	3.204	2527.45	198.15
2017-02-12	137.13	226.38	145.5	127.8	166.92	98.28	22.1	3.243	2535.17	198.3
2017-02-13	136.64	226.56	145.87	126.83	166.95	97.62	22.28	3.332	2550.43	200.18
2017-02-14	138.07	228.95	149.54	127.51	168.64	98.5	22.6	3.382	2554.04	197.75
2017-02-15	138.43	230.11	149.69	126.96	168.18	96.96	22.68	3.391	2580.77	200.73
2017-02-16	136.96	226.87	146.58	125.95	166.63	97.38	23.94	3.232	2574.83	198.96
2017-02-17	136.6	226.49	145.61	125.41	167.22	96.14	24.12	3.117	2586.58	199.33
2017-02-18	137.59	227.79	145.84	126.43	169.57	96.86	23.27	3.168	2633.75	198.9
2017-02-19	136.96	225.33	144.42	126.62	167.35	96.49	23.45	3.187	2616.48	198.05
2017-03-01	138.19	228.2	147.1	127.85	169.74	98.09	26.44	3.063	2618.77	193.48
2017-03-02	137.43	226.75	146.35	126.93	168.3	97.22	24.47	3.05	2610.49	195.77
2017-03-03	137.48	226.86	146.41	127.5	167.29	97.28	25.06	3.13	2604.67	196.08
2017-03-04	135.61	225.17	145.07	125.4	166.27	97.5	24.56	3.126	2606.32	196.38
2017-03-05	135.1	224.66	144.11	125.12	166.06	96.86	24.07	3.141	2581.72	188.04
2017-03-06	135.44	225.54	144.66	124.9	165.95	94.23	23.45	3.034	2558.74	184.34
2017-03-07	135.04	224.74	144.05	124.72	166.89	94.74	22.95	2.944	2522.17	181.88
2017-03-08	135.84	225.92	144.8	125.69	167.16	95.01	23.13	2.905	2492.95	181.65
2017-03-09	139.65	234.31	145.96	125.98	167.94	95.09	23.09	2.925	2470.05	179.81
2017-03-10	139.43	234.73	146.2	125.36	166.89	93.67	22.86	2.854	2437.38	182.86
2017-03-11	140.67	235.96	148.21	127.41	168.28	95.78	23.27	2.834	2444.74	182.57
2017-03-12	141.84	236.84	148.89	128.23	169.17	95.59	23.04	2.894	2428.07	182.84
2017-03-13	141.02	236.4	149.07	126.84	171.86	95.53	23	2.878	2430.24	182.24
2017-03-14	140.72	236.48	147.92	125.91	171.82	95.34	22.33	2.564	2452.48	180.15
2017-03-15	136.68	230.41	143.43	122.5	168.08	94.72	22.1	2.592	2464.81	179.16
2017-03-16	136.98	231.88	143.84	122.26	167.92	94.73	22.24	2.617	2467.33	178.31
2017-03-17	136.55	231.4	143.91	121.9	168.46	94.51	22.28	2.627	2487.51	179.18
2017-03-18	137.11	233.19	144.49	121.99	167.33	94.18	21.34	2.693	2498	179.01
2017-03-19	137.39	233.74	144.99	121.92	167.44	94.09	20.72	2.774	2490.13	181.11
2017-03-20	138.46	235.04	147.1	123.32	168.77	95.25	21.21	2.799	2473.36	184.92
2017-03-21	138.5	234.8	146.86	123.31	168.59	96.41	21.3	2.804	2462.88	187.38
2017-03-22	139	236.05	147.34	123.67	169.33	96.37	22.01	2.827	2471.65	188.53
2017-03-23	139.12	236.03	147.37	124.04	168.5	96.3	20.98	2.901	2479.85	187.33
2017-04-03	137.83	234.79	145.05	122.27	166.46	96.01	21.79	2.824	2471.46	190.56
2017-04-04	136.37	231.75	144.87	121.64	166.42	96.84	20.81	2.901	2479.81	191.12
2017-04-05	135.52	230.29	142.61	120.81	164.79	96.31	21.57	2.974	2511.82	192.9
2017-04-06	136.35	231.35	143.66	121.72	165.98	97.17	22.64	3.008	2477.6	194.83
2017-04-07	136.36	231.63	144.14	121.67	166.63	96.99	21.88	3.043	2448.84	197.74
2017-04-08	137	231.65	144.84	123.05	166.69	97.74	21.43	2.938	2446.59	198.77
2017-04-09	136.77	231	145.37	122.8	167.46	97.7	21.79	2.981	2447.28	198.24
2017-04-10	135.35	228.62	143.19	121.92	164.96	97.28	22.06	2.902	2451.89	198.6
2017-04-11	134.39	227.37	142.65	120.56	163.62	95.49	22.15	2.948	2474.37	197.01
2017-04-12	135.82	229.72	143.93	122.21	165.38	95.91	22.15	3.041	2409.47	195.69
2017-04-13	135.59	229.27	143.13	122.05	165.77	94.95	21.74	3.093	2322.34	189.21
2017-04-14	136.53	230.75	144.1	122.52	166.27	93.33	21.61	3.011	2330.56	188.67
2017-04-15	138.19	233.55	146.38	124.02	167.55	93.65	21.25	3.051	2277.28	184.96
2017-04-16	137.79	232.69	145.62	123.09	168.53	93.35	20.45	3.076	2299.97	183.63
2017-04-17	140.17	236.57	147.81	125.15	171.12	94.24	20.76	3.052	2287.41	184.59
2017-04-18	141.25	239.57	149.58	124.69	171.51	95.14	20.13	3.096	2298.13	184.25
2017-04-19	141.26	238.9	150.53	125.17	170.8	94.55	20.63	3.175	2276.52	181.32
2017-04-20	141.74	239.79	153.49	125.8	171.1	93.53	20.36	3.191	2303.82	182.14
2017-04-21	140.53	238.38	153.26	125.63	170.01	93.56	20.45	3.19	2314.37	180.17
2017-05-01	141.16	239.25	154.01	125.91	170.7	93.34	20.45	3.128	2292.27	176.75
2017-05-02	140.29	237.26	151.97	125.74	169.96	93.08	19.91	3.293	2277.18	177.38
2017-05-03	140.63	239.75	153	124.45	169.22	93.27	19.69	3.266	2305.79	169.45
2017-05-04	140.24	239.78	152.36	123.71	169.78	91.67	20.22	3.331	2343.02	172.32
2017-05-05	141.28	241.39	153.92	124.48	172.15	93.77	20.49	3.261	2343.8	173.35
2017-05-06	140.47	240.58	153.83	123.85	172.39	94.26	19.78	3.238	2288.69	171.72
2017-05-07	140.69	242.19	155.53	122.75	172	93.54	20.22	3.15	2272.37	176.97
2017-05-08	142.22	247.16	155.8	122.11	172.39	94.62	19.91	3.187	2283.65	179.08
2017-05-09	141.44	247.1	155.54	120.26	172.72	94.32	19.46	3.227	2279.88	179.14
2017-05-10	141.3	247.65	155.04	119.69	171.41	94.33	19.96	3.163	2294.44	182.51
2017-05-11	141.94	249.16	155.71	120.19	172.75	95.1	19.64	3.145	2314.19	182.25
2017-05-12	142.74	250.74	155.3	120.69	173.32	95.08	20.31	3.185	2316.54	183.82
2017-05-13	138.67	243.87	150.43	117.63	169.06	93.79	20.49	3.159	2331.73	184.65
2017-05-14	139.12	245.73	151	117.16	168.86	93.48	21.3	3.101	2354.73	188.56
2017-05-15	141	248.58	152.07	118.38	170.98	94.87	21.7	3.066	2372.95	190.14
2017-05-16	142.52	250.84	153.39	119.5	173.48	94.7	21.97	3.043	2349.63	191.05
2017-05-17	141.5	249.93	152.65	119.69	173.47	94.64	21.25	3.142	2326.79	190.63
2017-05-18	142.3	251.12	153.1	119.68	174.55	94.34	21.97	3.239	2352.66	182.77
2017-05-19	142.79	252.16	153.24	120.07	176.19	92.69	22.28	3.276	2361.43	184.92
2017-05-20	143.59	254.15	154.46	119.93	176.35	92.76	23.22	3.215	2364.43	184.12
2017-05-21	143.67	253.97	154.92	120.06	175.04	91.71	23	3.195	2360.78	179.32
2017-05-22	144.1	254.26	155.8	120.27	175.43	91.19	22.28	3.228	2364.36	179.31
2017-06-01	145.5	257.59	158.46	122.51	175.65	91.72	22.73	3.186	2374.03	176.63
2017-06-02	146	258.99	159.31	123.24	176.94	90.84	23.09	3.266	2374.03	174.78
2017-06-03	145.76	258.84	158.53	122.53	175.1	90.94	23.13	3.172	2375.5	176.92
2017-06-04	145.51	257.87	158.27	122.63	173.83	91.88	22.24	3.227	2349.65	169.55
2017-06-05	145.37	257.89	158.66	122.57	172.97	90.16	21.83	3.292	2379.56	169.42
2017-06-06	146.15	260.58	158.46	123.13	176.77	89.88	22.6	3.376	2382.59	170.56
2017-06-07	143.87	255.83	157.51	122.52	174.9	91.64	22.55	3.424	2384.22	171.19
2017-06-08	143.79	255.13	157.64	122.89	174.29	92.04	22.01	3.349	2359.46	172.53
2017-06-09	145.32	256.49	159.15	124.24	175.32	92.76	22.42	3.23	2363.44	166.57
2017-06-10	145.14	255.24	158.28	124.6	175.33	90.83	22.1	3.192	2378.01	166.14
2017-06-11	144.04	253.87	157.38	123.67	175.29	89.96	22.19	3.182	2378.02	167.5
2017-06-12	143.15	252.14	154.85	123.03	174.93	91.44	21.83	3.256	2355.48	165.92
2017-06-13	144.67	255.07	155.85	124.03	177.25	91.05	22.06	3.33	2344.21	162.65
2017-06-14	143.02	252.81	154.13	122.27	176.02	89.52	22.15	3.219	2348.29	159.35
2017-06-15	143.67	254.51	154.58	122.09	175.9	88.28	21.83	3.209	2378.34	160.3
2017-06-16	144.07	254.67	155.11	122.69	176.18	88.35	21.74	3.184	2378.1	161.05
2017-06-17	144.69	255.15	155.89	123.8	177.13	89.01	21.79	3.236	2377.07	162.03
2017-06-18	145.84	255.35	155.96	125.43	177.08	88.95	21.39	3.236	2405.31	165.4
2017-06-19	143.36	252.03	154.03	123.31	175.57	89.19	22.1	3.201	2396.27	167.42
2017-06-20	145.57	255.54	156.82	125.97	178.83	89.82	22.1	3.145	2369.05	168.22
2017-06-21	144.32	252.72	155.52	125.07	177.73	89.62	22.68	3.071	2371.99	171.97
2017-06-22	144.65	252.86	157.08	125.2	178.18	89.74	22.51	3.008	2373.29	175.57
2017-07-03	144.96	253.13	158.02	125.53	178.13	91.26	23	2.982	2375.03	169.5
2017-07-04	145.49	254.72	157.23	125.63	180.14	89.41	22.55	3.042	2368.44	170.94
2017-07-05	144.12	252.41	154.98	124.31	178.44	88.71	23.45	3.02	2358.69	166.04
2017-07-06	146.36	255.13	157.16	126.94	180.74	88.52	23.89	3.028	2360.5	166.88
2017-07-07	147.58	257.42	158.36	127.61	181.53	88.79	24.16	3.039	2354.14	169.09
2017-07-08	148.17	259.18	159.73	127.44	183.24	89.27	23.85	3.024	2391.73	170.26
2017-07-09	150.15	262.09	160.92	129.07	184.66	89.87	24.52	2.966	2362.73	172.45
2017-07-10	150.48	261.82	161.3	129.42	185.31	90.17	23.98	2.933	2388.43	174.52
2017-07-11	151.2	263.13	161.85	129.74	184.18	90.8	24.25	3.056	2392.07	172.97
2017-07-12	150.79	262.57	161.45	129.26	184.18	90.6	24.34	3.037	2388.15	174.16
2017-07-13	151	263.38	161.48	128.89	183.55	90.45	24.43	2.894	2398.89	177.36
2017-07-14	152.24	265.09	163.18	130.2	184.95	91.74	24.12	2.907	2443.37	176.37
2017-07-15	152.51	265.94	163.03	130.33	184.93	91.54	23.71	2.893	2437.22	172.19
2017-07-16	151.65	263.89	160.63	130.66	184.98	90.66	22.77	2.894	2442.52	173.64
2017-07-17	151.68	263.72	160.2	130.52	185.2	90.48	23	2.929	2445.94	179.04
2017-07-18	152.22	263.97	161.22	131.5	186.1	91.56	23.09	3.027	2433	182.01
2017-07-19	152.16	264.34	161.73	131.22	187.07	91.78	23.49	3.037	2423.06	183.43
2017-07-20	151.61	263.16	159.18	130.75	185.34	92.49	23	3.067	2448.84	186.19
2017-07-21	152.13	264.68	158.78	130.25	184.87	92.55	23.18	3.042	2449.9	188.12
2017-07-22	151.46	264.89	158.07	129.4	184.69	92.8	23.4	3.035	2453.71	184.86
2017-08-01	151.8	264.94	157.65	129.63	185.26	93.01	23.71	2.951	2472.44	186.42
2017-08-02	151.24	263.71	156.73	129.23	182.56	93.05	24.3	2.984	2474.51	184.97
2017-08-03	151.51	263.75	156.81	128.88	183.29	92.04	24.3	2.84	2496.1	186.39
2017-08-04	152.57	264.89	158.27	130.23	184.08	92.5	23.94	2.888	2510.51	185.33
2017-08-05	153.71	266.2	158.49	130.66	186.26	91.99	23.58	2.864	2507.05	184.62
2017-08-06	152.59	266.29	158.98	128.78	187.65	91.65	23.58	2.929	2510.43	185.84
2017-08-07	152.53	265.23	157.56	128.35	188.23	91.52	24.03	3.047	2487.94	182.95
2017-08-08	149.9	260.17	154.53	126.19	186.53	90.18	24.03	2.985	2506.04	183.31
2017-08-09	149.99	258.04	154.93	127.67	187.55	89.69	24.12	2.961	2490.83	179.33
2017-08-10	152.52	263.65	156.97	129.19	190.68	89.31	24.7	2.98	2489.08	178.85
2017-08-11	152.18	262.87	156.19	128.83	189.87	88.94	24.74	3.02	2487.13	176.61
2017-08-12	152.29	263.43	156.99	128.93	189.28	88.21	25.95	3.088	2459.16	177.92
2017-08-13	149.62	258.85	153.96	126.71	187.06	87.19	26	3.066	2459.13	183.01
2017-08-14	149.36	258.48	153.81	126.42	186.65	87.8	26.04	3.043	2472.15	179.12
2017-08-15	149.52	258.53	153.82	126.43	185.84	87.26	25.73	2.97	2484.72	180.25
2017-08-16	151.37	261.56	156.09	127.9	189.35	87.94	25.86	2.899	2480.03	182.66
2017-08-17	151.84	262.84	156.84	128.08	188.97	88.52	26.62	2.944	2503.05	180.71
2017-08-18	152.28	263.1	156.99	128.55	190.06	88.52	26.62	2.924	2505.91	181.6
2017-08-19	151.89	263.4	157.08	128	190.08	88.95	27.25	2.969	2517.72	179.38
2017-08-20	152.12	263.71	156.95	128.11	190.6	88.59	27.29	2.941	2510.18	179.96
2017-08-21	152.75	264.24	156.69	128.6	193.1	88.58	27.02	2.794	2546.37	178.91
2017-08-22	154.22	265.75	160.16	129.97	195.85	88.38	26.98	2.819	2557.31	185.83
2017-08-23	156.09	269.3	163.28	131.21	196.99	89.04	26.58	2.811	2565.49	185.75
2017-09-04	156.22	269.07	165.27	132.16	195.06	89.75	26.09	2.8	2576.92	188.39
2017-09-05	154.18	265.81	163.89	130.68	195.06	90.17	29.08	2.774	2580.68	190.11
2017-09-06	154.79	267.06	164.61	130.7	194.18	91.57	29.98	2.801	2580.5	190.55
2017-09-07	155.26	267.27	164.64	131.02	194.55	91.86	30.87	2.822	2559.56	186.82
2017-09-08	155.27	266.39	164.62	131.11	194.86	90.89	31.63	2.883	2553.42	187.23
2017-09-09	156.92	269.94	167.33	131.92	197.32	91.73	30.78	2.985	2559.55	188.12
2017-09-10	158.3	272.82	169.24	132.98	197.49	92.2	30.74	2.983	2555.53	191.18
2017-09-11	158.35	272.56	171.74	132.72	197.36	93.2	31.77	2.959	2555.78	192.66
2017-09-12	158.54	275.05	172.72	131.96	196	93.62	31.77	2.935	2573.92	193.56
2017-09-13	159.44	276.98	174.38	132.41	197.53	93.82	31.1	2.89	2580.14	192.69
2017-09-14	160.82	278.95	175.7	134.09	199.95	94.01	30.11	2.929	2577.5	191.54
2017-09-15	161.17	279.48	176.18	134.76	200.82	94.43	31.45	2.893	2575.32	194.62
2017-09-16	161.25	279.44	177.21	134.58	201.17	95.28	30.92	2.962	2581.31	194.69
2017-09-17	161.12	279.18	176.78	134.48	201.58	95.27	29.35	2.939	2606.23	195.46
2017-09-18	162.08	280.77	177.86	135.23	203.53	95.62	29.75	2.928	2596.62	201.34
2017-09-19	160.47	277.56	178.88	134.45	202.58	96.8	32.57	2.949	2596.62	199.8
2017-09-20	160.26	276.91	179.66	134.34	203.65	96.62	31.23	2.892	2612.64	199.63
2017-09-21	161.36	278.63	180.1	136.24	206.83	96.83	31.01	2.925	2601.77	198.11
2017-09-22	160.71	275.84	179.02	136.37	203.65	97.04	31.14	2.961	2585.11	197.43
2017-09-23	162.18	279.7	180.33	138.03	205.91	97.11	31.63	2.939	2576.22	193.58
2017-10-02	164.12	281.12	182.29	141.17	207.73	97.03	31.05	3.04	2584.6	193.03
2017-10-03	165.11	282.97	183.48	142.67	208.3	97.25	31.32	3.07	2612.78	192.54
2017-10-04	166.19	285.27	183.97	143.18	208.02	97.01	30.87	3.043	2603.66	195.99
2017-10-05	165.98	285.09	184.01	143.36	208	97.32	30.83	3.021	2591.73	190.43
2017-10-06	166.11	285.45	184.33	143.39	208.36	96.37	31.32	2.972	2599.31	190.92
2017-10-07	166.69	286.76	184.08	143.99	209.4	96.55	31.14	3	2589.82	194.95
2017-10-08	167.61	288.61	185.55	144.52	209.45	96.93	33.06	2.981	2582.6	196.17
2017-10-09	167.87	288.75	184.61	144.42	209.08	97.3	33.02	2.89	2591.43	193.84
2017-10-10	167.6	287.31	184.09	145.04	209.34	96.76	33.15	2.95	2593.03	197.12
2017-10-11	168.16	289.15	184.31	144.89	208.19	96.82	32.75	3.001	2608.6	198.81
2017-10-12	168.54	290.24	184.95	144.5	206.16	97.01	32.93	3.058	2622.37	198.74
2017-10-13	167.88	288.79	184.02	143.82	204.61	96.87	33.2	3.07	2623.97	199.18
2017-10-14	168.06	288.95	184.81	144	205.16	96.32	34.94	3.024	2616.93	196.65
2017-10-15	167.42	287.61	183.3	143.91	204.21	96.12	34.23	3.146	2620.74	198.52
2017-10-16	167.81	287.98	184.26	144.44	206.73	96.13	33.87	3.122	2605.74	197.93
2017-10-17	167.37	287.25	183.11	143.66	206.94	95.53	33.29	3.094	2622.88	200.44
2017-10-18	168.32	289.11	185.33	144.31	208.28	95.81	33.42	2.946	2632.51	200.39
2017-10-19	167.09	285.92	181.93	143.54	207.21	95.16	33.11	2.959	2629.32	202.47
2017-10-20	169.34	289.4	183.94	145.26	205.26	95.26	32.21	2.919	2633.54	206.52
2017-10-21	169.68	289.03	183.36	146.43	204.75	95.93	32.08	2.918	2630.88	207.48
2017-10-22	168.37	287.68	182.66	144.39	203.85	96.61	31.95	2.974	2644.2	208.6
2017-10-23	169.45	290.46	184.48	144.68	205.52	97.24	32.98	3.017	2663.27	207.88
2017-11-01	169.26	290.37	184.78	144.28	204.95	98.16	33.6	3.007	2678.45	208.42
2017-11-02	168.92	291.06	184.99	141.82	205.61	98.18	34.27	2.916	2682.26	212.51
2017-11-03	168.41	290.07	186.94	141.08	203.61	98.41	35.26	2.895	2701.24	219.13
2017-11-04	169.33	291.67	186.6	141.52	204.14	100.61	35.44	2.94	2695.84	217.92
2017-11-05	167.08	290.64	184.45	138.33	202.88	100.26	34.71	2.923	2696.32	217.12
2017-11-06	166.91	290.14	183.75	138.57	202.1	99.93	34.6	2.863	2705.46	218.63
2017-11-07	164.73	286.15	181.12	137.29	199	100.07	33.86	2.833	2723.96	217.44
2017-11-08	165.28	287.88	181.36	137.15	198.63	99.43	33.22	2.891	2714.28	216.85
2017-11-09	165.58	288.03	181.46	137.43	197.59	98.74	33.02	2.889	2704.47	212.9
2017-11-10	165.16	287.52	180.96	137.07	197.54	97.15	33.24	2.989	2705.18	211.96
2017-11-11	164.28	285.33	179.16	136.65	195.72	96.13	34.59	3	2698.47	210.88
2017-11-12	166.46	289.04	181.7	138.75	197.83	95.54	33.69	2.946	2705.84	215.39
2017-11-13	166.65	290.37	181.84	138.69	196.45	96.05	33.6	2.962	2695.87	213.98
2017-11-14	168.21	292.58	183.64	140.12	198.69	95.79	33.42	2.854	2683.19	215.31
2017-11-15	169.52	294.81	185.41	141.2	202.75	96.09	33.2	2.873	2658.69	218.04
2017-11-16	168.48	293.28	184.5	140.64	201.91	96.88	33.11	2.991	2670.98	220.51
2017-11-17	169.06	294.74	185.37	140.62	202.64	97.2	34.85	2.974	2691.38	219.06
2017-11-18	169.04	294.14	183.97	141.08	202.38	96.02	34.59	2.919	2695.09	218.62
2017-11-19	170.12	295.69	187	142.67	204.65	96.88	34.09	2.89	2714.11	215.96
2017-11-20	168.28	291.33	184.34	142.39	202.96	96.93	34.59	2.752	2706.77	215.81
2017-11-21	169.18	292.05	184.43	143.26	204.23	98.21	33.83	2.966	2695.17	219.47
2017-12-02	169.55	291.86	183.56	143.36	202.82	98.99	34.5	2.896	2688.02	215.25
2017-12-03	167.6	287.88	182.05	142.53	201.33	98.82	33.91	2.893	2675.13	216.4
2017-12-04	167.61	289.06	181.15	141.62	199.67	98.43	33.38	2.935	2669.57	210.53
2017-12-05	166.94	288.2	182.78	140.49	204.5	97.2	32.66	2.984	2680.87	213.61
2017-12-06	168.34	290.49	184.47	141.23	206.77	97.39	33.02	3.134	2639	216.96
2017-12-07	169	291.61	185.33	141.56	206.44	98.02	32.08	3.152	2625.31	219.73
2017-12-08	169.62	293.22	184.9	141.43	204.74	98.7	32.35	3.175	2603.15	216.3
2017-12-09	169.49	292.86	185.23	141.2	204.62	98.77	32.08	3.2	2599.34	213.22
2017-12-10	169.49	293.39	185.16	140.9	207.2	98.64	31.81	3.213	2585.22	215.21
2017-12-11	168.42	292.34	183.76	139.25	206.55	98.23	31.9	3.167	2575.65	215.49
2017-12-12	169.63	293.62	185.28	140.62	210.05	97.79	32.26	3.102	2564.82	216.11
2017-12-13	172.67	298.8	188.46	143.01	212.27	98.63	33.24	3.08	2557.07	217.55
2017-12-14	172.58	298.93	188.27	143.04	211.17	98.6	33.74	3.053	2557.81	219.82
2017-12-15	172.38	298.66	189.15	143.03	210.92	99.73	34.94	3.097	2552.23	220.81
2017-12-16	172.12	298.06	188.88	143.07	212.8	101.63	35.88	3.047	2542.31	221.57
2017-12-17	171.6	297.49	187.21	141.54	212.04	101.64	36.64	2.968	2560.66	227.59
2017-12-18	171.26	296.95	186.05	141.46	211.72	102.65	36.64	2.904	2572.63	226.39
2017-12-19	171.1	296.48	186.14	141.41	211.42	102.42	36.55	2.813	2586.12	227.1
2017-12-20	171.6	297.3	186.78	141.74	211.87	102.71	36.73	2.928	2591.15	229.11
2017-12-21	170.3	294.8	184.95	141.35	210.29	102.48	36.6	3.074	2597.11	228.17
2018-01-02	172.39	299.01	188.22	142.82	212.25	104.37	34.94	3.179	2613.37	232.54
2018-01-03	174.86	303.9	188.87	144.41	213.39	105.73	35.03	3.025	2633.42	233.44
2018-01-04	176.94	307.68	191.19	146.32	214.25	106.48	34.77	3.061	2642.76	231.51
2018-01-05	178.57	311.1	192.36	146.83	216.15	106.48	34.81	2.985	2620.95	231.92
2018-01-06	179.17	311.81	193.9	147.37	215.24	106.89	34.27	2.914	2615.45	235.69
2018-01-07	179.17	312.2	193.71	146.95	214.08	106.54	34.81	2.922	2629.45	237.27
2018-01-08	177.91	309.81	191.81	145.2	212.38	106.35	35.3	2.763	2630.42	237.8
2018-01-09	180.63	313.63	194.86	148.7	214.46	108.14	34.99	2.772	2620.24	239.3
2018-01-10	181.9	314.95	196.52	150.92	216.69	109.31	35.17	2.678	2633.13	237.51
2018-01-11	178.89	311.65	194.16	147.24	214.19	107.96	36.02	2.715	2652.3	238.28
2018-01-12	180.96	315.04	197.36	149.06	217.05	108.76	36.6	2.684	2655.37	238.3
2018-01-13	180.38	313.51	195.31	148.77	214.31	108.03	37.99	2.612	2672.25	236.18
2018-01-14	182.5	316.45	196.57	150.84	214.59	107.77	39.19	2.745	2658.03	237.41
2018-01-15	183.12	317.97	195.02	151.15	212.63	109.74	39.15	2.692	2665.57	240.53
2018-01-16	183.26	317.92	195.28	151.15	211.75	109.62	40.31	2.637	2668.57	243.27
2018-01-17	182.63	316.99	193.56	150.03	211.25	109.94	42.33	2.598	2662.84	243.3
2018-01-18	182.11	315.03	191.03	151.07	213.47	109.19	41.34	2.667	2668.2	244.9
2018-01-19	184.88	320.24	193.26	152.51	215.83	109.64	40.67	2.733	2655.11	242.22
2018-01-20	184.15	318.52	194.1	152.19	215.94	108.04	40.27	2.643	2672.54	238.78
2018-01-21	182.68	317.91	191.93	149.32	216.75	105.95	39.73	2.738	2668.03	239.79
2018-01-22	182.64	318.87	190.5	148.12	216.17	106.09	41.52	2.914	2674.58	242.81
2018-02-01	182.04	317.33	190.06	148.46	218.17	106.94	41.48	2.953	2665.31	240.28
2018-02-02	177.69	309.04	184.83	145.7	214.27	102.81	40.09	3.082	2663.7	236.44
2018-02-03	170.99	298.25	177.72	139.65	204.57	98.64	40.58	3.056	2674.21	233.25
2018-02-04	174.41	304.91	181.93	141.91	207.98	99.85	39.37	3.008	2684.66	227.97
2018-02-05	173.84	303.71	182.48	141.38	207.21	97.99	40.22	2.88	2687.8	225.87
2018-02-06	166.9	291.82	174.08	136.15	200.53	95.23	40.81	2.795	2689.51	218.96
2018-02-07	168.78	295.38	175.26	137.1	205.2	95	41.3	2.835	2699.3	218.86
2018-02-08	170.7	298.57	178.43	138.51	207.74	96.61	42.42	2.923	2708.48	218.85
2018-02-09	170.62	298.83	177.19	137.92	208.81	96.35	44.3	2.906	2701.19	223.89
2018-02-10	172.7	303.19	181.57	139.08	212.46	97.95	42.95	3.084	2693.33	225.43
2018-02-11	174.2	305.84	182.6	140.23	216.56	97.61	42.68	3.2	2702.87	227.4
2018-02-12	173.8	304.16	182.17	140.32	216.64	97.37	42.6	3.116	2700.04	228.68
2018-02-13	174.52	306.26	181.16	140.01	215.73	96.89	43.49	3.133	2695.98	228.8
2018-02-14	173.69	305.34	181.94	139.58	216.06	95.58	42.77	3.129	2704.42	232.33
2018-02-15	174.81	305.62	181.42	140.56	215.33	96.6	43.49	3.232	2701.3	235.27
2018-02-16	176.6	307.98	182.89	142.56	216.41	98.55	43.89	3.189	2729.46	236.66
2018-02-17	178.36	311.42	184.7	143.45	219.24	99.17	43.09	3.185	2738.8	233.83
2018-02-18	175.85	306.83	181	141.41	216.96	97.67	45.41	3.224	2752.3	227.89
2018-02-19	174.36	303.75	176.9	140.05	214.61	95.56	45.19	3.444	2714.34	224.88
2018-03-01	171.25	298.63	171.58	137.14	209.64	95.49	44.7	3.509	2696.15	225.96
2018-03-02	172.63	301.55	172.34	138.28	212.17	95.75	45.37	3.447	2704.72	230.23
2018-03-03	173.87	303.58	172.62	139.15	213.26	96.72	46.35	3.505	2717.1	230.58
2018-03-04	175.63	306.13	174.05	140.81	213.35	96.94	46.85	3.631	2695.23	226.04
2018-03-05	176.5	307.51	172.05	141.91	212.02	96.1	47.61	3.195	2688.94	222.8
2018-03-06	177.23	311.5	173.18	140.39	215.71	96.07	49.75	2.995	2685.5	228.8
2018-03-07	179.95	315.65	175.63	142.62	219.24	97.47	49.75	2.856	2672.02	226.67
2018-03-08	180.02	317.01	177.02	141.68	218.23	97.52	49.57	2.846	2659.54	225.39
2018-03-09	178.67	314.16	176.25	141.07	216.7	96.96	51.01	2.747	2670.09	226.66
2018-03-10	178.19	312.98	174.27	141.15	214.18	96.52	50.02	2.759	2654.31	227.42
2018-03-11	178.07	312.75	174.57	141.14	213.22	95.78	50.07	2.702	2618.31	231.14
2018-03-12	178.61	313.28	174.55	142.05	210.76	96.74	49.98	2.697	2617.11	230.31
2018-03-13	175.82	307.66	172.14	140.25	210.2	95.16	49.49	2.584	2619.82	235.1
2018-03-14	176.73	308.83	172.7	140.85	211.25	95.86	51.68	2.552	2621.06	241.43
2018-03-15	177.11	310	174.87	140.91	211.71	98.5	56.6	2.594	2612.03	238.96
2018-03-16	171.54	299.52	170.13	137.09	204.8	96.36	55.21	2.587	2626.52	243.76
2018-03-17	167.55	292.3	166.71	134.05	204.27	95.94	56.42	2.58	2624.05	242.7
2018-03-18	172.2	300.85	171.18	136.97	209.02	97.81	58.12	2.558	2616.5	242.33
2018-03-19	168.45	293.31	167.65	135.07	206.28	96.87	61.21	2.582	2624.91	239.97
2018-03-20	166.51	288.99	165.77	134.73	206.35	95.4	58.12	2.606	2645.42	241.68
2018-03-21	168.96	294.08	168.61	136.09	209.06	97.46	59.42	2.616	2653.85	235.48
2018-04-02	164.93	286.69	164.13	133.32	206.53	95.43	59.42	2.659	2632.97	237.04
2018-04-03	167.88	291.91	168.66	135.31	207.75	97.28	59.51	2.634	2580.25	236.44
2018-04-04	169.77	295.32	171.34	136.88	209.41	97.46	58.43	2.625	2533.34	237.09
2018-04-05	170.92	296.73	173.24	138.2	212.75	99.59	56.55	2.639	2566.68	232.57
2018-04-06	167.45	291.11	169.9	135.13	207.45	98.14	58.12	2.683	2570.34	237.34
2018-04-07	167.34	291.17	170.31	134.9	205.55	98.5	59.64	2.667	2594.37	244.71
2018-04-08	171.48	298.98	174.16	137.55	209.66	101.49	59.87	2.698	2591.6	248.9
2018-04-09	170.89	298.43	175.71	137.03	214.55	102.53	60.09	2.695	2594.36	248.53
2018-04-10	172.36	300.83	176.62	138.05	217.31	102.46	60.81	2.704	2583.64	250.2
2018-04-11	171.38	298.89	176.33	137.71	216.55	103.15	62.37	2.749	2563.32	246.32
2018-04-12	172.86	301.28	177.76	138.85	217.76	103.66	62.64	2.777	2564.33	246.83
2018-04-13	175	305.65	179.15	140	219.76	104.31	61.48	2.756	2575.09	253.09
2018-04-14	175.25	305.38	179.18	140.61	220.96	106.24	62.15	2.732	2578.61	253.75
2018-04-15	173	300.45	176.89	139.65	220.91	106.44	60.22	2.778	2590.7	254.07
2018-04-16	171.71	298.43	175.84	138.3	220.5	105.89	58.39	2.786	2570.83	255.8
2018-04-17	170.86	296.79	174.7	137.93	219.32	106.43	57.67	2.731	2577.41	253.02
2018-04-18	168.94	294.19	172.91	135.88	214.05	105.58	59.19	2.681	2588.24	253.56
2018-04-19	168.54	293.61	173.3	135.09	210.13	105.99	59.33	2.688	2587.75	255.15
2018-04-20	170.88	298.42	173.48	136.22	211.41	107.15	60.36	2.651	2597.33	254.88
2018-04-21	169.48	296.11	171.84	133.37	207.46	106.14	60.67	2.675	2607.39	256.82
2018-04-22	168.37	294.33	169.75	132.44	205.01	106.28	60.81	2.638	2594.83	251.87
2018-05-01	169.03	296.16	170.69	132.24	203.02	105.68	59.91	2.617	2592.96	253.16
2018-05-02	169.83	297.76	170.45	132.54	202.78	106.06	58.43	2.591	2594.87	254.32
2018-05-03	168.66	297.23	169.01	130.8	205.15	105.86	57.99	2.618	2607.33	258.78
2018-05-04	170.73	300.81	171.68	132.56	207.1	106.54	58.26	2.691	2591.06	262.68
2018-05-05	172.01	303.19	172.45	133.55	210.88	106.77	60.94	2.698	2589.63	257.38
2018-05-06	171.76	303.8	173.15	132.56	214.92	107.29	60.85	2.733	2559.56	265.26
2018-05-07	172.69	307.17	174.1	131.6	216.6	109.62	62.64	2.683	2540.29	266.05
2018-05-08	174.12	309.4	176.72	132.71	216.1	110.21	65.37	2.697	2550.15	264.74
2018-05-09	173.52	307.67	176.17	132.76	216.59	110.29	65.46	2.718	2568.6	266.85
2018-05-10	173.9	308.6	175.72	131.97	214.68	111.22	65.5	2.675	2555.09	268.07
2018-05-11	172.89	306.69	173.35	131.36	213.17	111.28	64.07	2.701	2565.44	269.81
2018-05-12	174.51	310.28	174.83	132.49	213.78	111.44	67.92	2.693	2578.5	270.59
2018-05-13	174.58	309.34	175.71	133.26	214.63	112.7	68.46	2.656	2587.35	268.97
2018-05-14	173.42	307.66	174.67	132.03	214.98	111.99	68.23	2.675	2593.45	271.64
2018-05-15	174.31	309.48	176.41	133.01	217	112.91	69.62	2.686	2602.49	272.25
2018-05-16	173.88	308.65	174.98	131.85	214.13	111.45	71.36	2.735	2597.51	271.7
2018-05-17	173.63	307.53	173.57	131.83	215.97	110.52	71.63	2.752	2589.59	268.28
2018-05-18	172.4	304.47	172.35	131.77	217.19	108.56	72.89	2.738	2537.98	259.32
2018-05-19	172.35	305.4	170.66	131.07	216.9	105.74	71.59	2.66	2528.87	255.46
2018-05-20	170.36	302.35	168.27	128.58	214.81	105.22	72.93	2.739	2538.8	261.53
2018-05-21	171.98	305.11	169.83	129.15	217.44	108.44	70.87	2.74	2545.71	259.16
2018-05-22	172.09	306.51	169.05	129.19	215.42	107.79	66.71	2.781	2555.27	255.4
2018-06-01	173.87	309.82	170.45	130.91	217.87	107.96	68.41	2.786	2519.22	251.4
2018-06-02	175.27	312.58	171.87	131.48	218.65	107.2	72.17	2.821	2519.09	252.28
2018-06-03	176.38	313.94	171.88	132.1	219.81	106.83	70.56	2.771	2502.22	250.39
2018-06-04	176.94	316.88	174.38	132.57	219.69	107.23	71.28	2.763	2507.77	255.8
2018-06-05	177.3	316.12	174.6	132.56	219.83	108.76	71.59	2.802	2510.12	254.34
2018-06-06	177.45	315.82	174.89	132.24	220.46	108.48	70.78	2.754	2479.48	254.65
2018-06-07	178.44	317.75	176.11	133.8	219.46	109.08	69.31	2.726	2461.21	254.28
2018-06-08	179.31	318.7	175.77	135.76	216.93	107.94	67.79	2.711	2389.11	255.96
2018-06-09	179.17	318.31	175.84	135.22	216.36	107.53	68.5	2.741	2396.88	254.63
2018-06-10	180.46	320.2	175.48	136.49	214.73	107.39	66.71	2.732	2396.88	246.84
2018-06-11	180.5	320.61	174.24	136.09	213.95	105.07	65.01	2.737	2388.35	251.21
2018-06-12	181.28	321.59	175.77	136.12	214.49	106.15	65.32	2.814	2400.13	249.29
2018-06-13	178.84	315.83	173.32	134.47	210.57	105.79	63.71	2.806	2410.67	250.06
2018-06-14	180.09	317.27	174.74	135.3	211.72	106.14	64.88	2.842	2416.95	247.24
2018-06-15	176.81	310.42	171.3	133.48	209.54	104.21	66.26	2.836	2397.55	256.47
2018-06-16	176.22	308.4	170.53	134.13	210.85	107.12	67.65	2.815	2371.22	254.3
2018-06-17	171.88	302.6	165.94	130.48	207.73	104.66	67.25	2.859	2369.68	260.65
2018-06-18	172.17	303.25	168.79	128.78	209.66	106.23	67.25	2.847	2390.52	267.49
2018-06-19	169.5	297.97	166.65	126.5	208.83	107.42	68.28	2.81	2403.59	268.73
2018-06-20	169.44	296.97	167.04	127.41	209.97	107.47	67.11	2.908	2375.5	272.72
2018-06-21	170	296.64	167.52	128.66	211.44	108.31	67.07	2.914	2349.37	268.96
2018-07-02	170.67	297.48	168.05	129.11	211.82	106.81	67.43	2.94	2341.82	269.75
2018-07-03	168.98	293.72	165.99	128.34	211.71	107.74	67.56	2.975	2336.93	268.04
2018-07-04	171.68	297.88	168.97	130.67	213.11	107.74	70.16	2.875	2349.61	268.67
2018-07-05	173.06	300.65	169.55	131.69	213.98	108.59	70.25	2.885	2343.41	269.96
2018-07-06	175.74	304.45	172.3	133.55	217.15	110.29	71.59	2.952	2357.08	271.3
2018-07-07	175.77	306.95	172.56	132.08	218.33	110.99	71.81	2.962	2341.87	256.2
2018-07-08	172.58	302.77	168.65	130.21	215.37	108.23	73.02	2.93	2338.97	256.98
2018-07-09	174.31	305.77	169.99	131.24	218.48	108.66	71.99	2.89	2343.35	259.34
2018-07-10	174.27	304.92	170.22	131.12	220.36	109.13	71.86	2.896	2345.73	248.43
2018-07-11	172.99	302.23	169.17	130.13	219.69	107.73	71.28	2.93	2338.34	249.32
2018-07-12	175.06	306.33	171.7	130.67	221.47	107.33	71.95	2.89	2359.62	251.44
2018-07-13	175.57	307.62	172.4	129.84	222.27	107.34	73.42	2.949	2360.31	252.22
2018-07-14	174.7	305.7	171.6	129.49	221.82	107.42	75.44	2.939	2329.01	253.19
2018-07-15	173.57	302.88	170.2	129.96	221.57	107.37	76.38	2.963	2321.08	253.34
2018-07-16	172.98	301.61	169.6	129.53	219.23	106.91	77.81	2.965	2345.33	255.21
2018-07-17	172.6	299.75	169.23	130.16	218.94	108.19	76.51	3.022	2315.42	257.62
2018-07-18	173.5	300.15	169.48	131.16	221.06	109.09	77.58	2.951	2282.25	259.66
2018-07-19	173.23	297.65	169.83	131.56	223.38	109.16	77.36	2.9	2243.04	257.58
2018-07-20	172.12	295.12	170.02	129.98	222.09	108.87	76.6	2.964	2185.8	260.94
2018-07-21	171.54	292.48	169.91	129.95	220.01	109.73	76.29	2.975	2190.94	256.26
2018-07-22	173.28	295.46	171.33	131.37	225.19	109.8	77.85	2.945	2156.55	251.19
2018-08-01	172.23	292.88	170.85	130	225.3	108.54	79.55	2.923	2164.49	255.28
2018-08-02	174.92	298.16	173.17	133.48	225.83	107.82	78.93	2.939	2174.91	254.31
2018-08-03	175.42	298.64	173.46	134.49	223.19	107.61	79.11	2.996	2172.54	256.04
2018-08-04	175.46	298.88	173.66	133.66	224.31	107.93	78.61	2.94	2165.07	257.61
2018-08-05	178.21	303.13	175.46	136.71	225.91	108.57	78.34	2.924	2191.92	249.34
2018-08-06	176.71	303.06	175.54	133.08	227.2	107.96	77.85	2.862	2220.17	248.31
2018-08-07	175.83	300.93	172.96	134.1	226.21	106.89	78.75	2.87	2215.57	250.95
2018-08-08	173.8	296.25	170.88	133.15	226.03	106.4	80.04	2.841	2196.06	249.49
2018-08-09	172.95	294.72	169.65	132.57	225.15	105.16	80.81	2.837	2175.04	249.03
2018-08-10	173.95	295.03	170.4	133.75	227.32	105.36	81.25	2.858	2184.84	242.8
2018-08-11	171.3	289.93	167.89	132.2	224.28	101.81	80.94	2.828	2235.35	244.39
2018-08-12	172.96	291.41	170.02	133.49	226.38	102.49	80.49	2.788	2231.85	245.46
2018-08-13	173.75	290.96	170.96	133.75	227.61	103	81.16	2.829	2195.26	246.7
2018-08-14	174.84	292.3	172.83	134.13	229.34	103.81	82.73	2.797	2175.75	248.08
2018-08-15	176.56	295.52	174.46	135.3	231.81	104.37	86.4	2.752	2172.63	255.1
2018-08-16	175.4	293.8	173.07	134.58	231.35	105.75	88.59	2.759	2163.91	255.18
2018-08-17	174.11	291.96	172.12	132.88	230.36	105.26	91.19	2.74	2198.43	258.63
2018-08-18	175.37	294.63	173.39	133.3	231.95	106.27	92.57	2.721	2202.94	259.49
2018-08-19	178.07	299.93	175.96	135.28	233.96	107.22	95.3	2.769	2198.1	258.7
2018-08-20	178.15	298.89	175.25	135.36	234.79	106.4	92.57	2.757	2217.64	262.14
2018-08-21	178.65	298.67	176.23	135.96	235.9	107.17	94.23	2.721	2218.13	264.27
2018-08-22	175.9	294.77	173.9	133.52	234.03	106.72	94.68	2.732	2228.3	262.96
2018-08-23	175.71	294.28	173.78	134.03	234.87	105.73	94.36	2.78	2252.17	263.93
2018-09-04	174.82	292.63	172.95	133.34	235.09	105.11	90.29	2.822	2255	260.26
2018-09-05	173.76	289.25	171.74	133.21	234.47	104.75	91.14	2.797	2252.07	257.18
2018-09-06	174.1	288.05	173.26	132.05	238.04	102.93	96.06	2.782	2274.29	257.67
2018-09-07	173.29	284.76	171.84	132.53	237.27	102.74	103.89	2.758	2256.81	257.84
2018-09-08	175.22	288.18	174	133.64	239.58	102.56	112.89	2.816	2239.23	263.31
2018-09-09	174.54	286.22	172.58	133.55	240.72	103.8	108.19	2.853	2233.2	266.18
2018-09-10	174.95	284.72	173.66	134.24	241.29	104.54	102.68	2.86	2241.42	260.27
2018-09-11	175.78	285.92	174.45	134.54	242.33	104.63	84.56	2.897	2225.62	260.15
2018-09-12	177.41	286.94	177.89	134.87	245.51	104.81	89.35	2.949	2230.76	260.08
2018-09-13	175.52	283.98	176.54	133.54	245.12	104.99	93.69	2.955	2259.86	263.27
2018-09-14	176.25	283.84	177.28	134.64	247.95	106.19	90.51	2.944	2291.4	266.03
2018-09-15	177.38	287.7	179.09	134.68	244.56	106.65	96.06	2.93	2296.88	264.28
2018-09-16	179.55	292.16	181.76	135.78	241.44	106.78	98.57	2.959	2296.88	265.08
2018-09-17	178.77	291.01	180.4	135.55	242.94	107.3	99.02	2.94	2287.09	271.09
2018-09-18	176.35	286.58	178.13	133.83	242.03	108.71	100.36	2.908	2288.24	272.91
2018-09-19	175.27	283.23	176.95	133.26	244.82	109.6	95.08	2.946	2294.46	270.97
2018-09-20	174.79	283.86	176.07	132.65	243.84	108.62	90.56	2.941	2315.51	273.01
2018-09-21	174.15	282.22	175.24	132.81	243.69	109.08	93.2	2.98	2316.24	277.11
2018-09-22	173.63	281.09	173.48	133.46	246.18	108.6	94.9	2.956	2330.89	284.25
2018-10-01	173.95	284.31	174.76	132.04	246.23	110.25	95.62	2.964	2315.49	284.18
2018-10-02	173.21	282.07	174.08	131.18	245.16	110.23	93.87	2.917	2324.79	288.14
2018-10-03	173.46	281.88	174.24	131.66	245.85	111.15	94.77	2.876	2308.53	282.19
2018-10-04	170.19	276.22	170.88	129.6	243.36	110.34	95.48	2.852	2322.76	281.33
2018-10-05	166.95	269.81	166.94	128.53	240.98	109.95	99.15	2.895	2335.47	280.68
2018-10-06	167.13	268.47	167.71	128.63	240.78	109.68	98.17	2.874	2356.8	283.16
2018-10-07	164.23	265.2	163.97	127.22	238.21	110.69	93.02	2.916	2350.92	276.95
2018-10-08	158.09	256.39	156.95	123.6	227.87	107.14	87.07	2.897	2337.67	268.03
2018-10-09	156.42	254.13	155.41	122.09	221.63	104.16	88.9	2.865	2315.81	268.76
2018-10-10	157.83	256.43	155.91	123.53	223.3	104.66	91.14	2.823	2295.16	269.88
2018-10-11	157.96	255.13	156.81	123.71	226.35	104.41	83.13	2.795	2312.25	271.2
2018-10-12	162.38	261.76	161.14	127.55	232.05	105.45	86.31	2.772	2311.99	265.27
2018-10-13	161.17	259	159.13	127.25	229.09	104.47	86.22	2.776	2339.54	262.29
2018-10-14	156.56	253.41	155.53	122.23	223.69	103.38	88.32	2.804	2362.32	264.1
2018-10-15	155.22	250.99	154.87	120.67	221.85	103.22	88.19	2.828	2355.35	264.55
2018-10-16	155.39	252.19	155.09	120.53	222.04	102.19	85.01	2.829	2345.15	254.32
2018-10-17	155.62	254.61	156.14	119.73	219.42	99.57	86.04	2.817	2328.82	254.76
2018-10-18	148.04	241.56	149.47	114.22	212.2	95.95	87.74	2.767	2314.48	256.7
2018-10-19	151.86	248.47	153.23	117.11	212.26	97.19	85.37	2.814	2325.83	258.37
2018-10-20	150.78	246.7	153.92	115.37	210.77	96.78	81.79	2.933	2319.33	257.02
2018-10-21	150.24	247.8	153.44	115.01	202.72	94.97	74.63	2.908	2266.06	253.33
2018-10-22	152.7	251.95	155.38	117.09	207.07	96.97	71.68	2.976	2258.79	250.49
2018-10-23	155.74	257.05	157.8	121.11	209.86	97.71	73.2	2.977	2271.99	243.82
2018-11-01	160.08	264.11	160.54	124.46	214.2	98.24	69.89	3.038	2281.67	242.32
2018-11-02	158.05	263.68	156.39	124.54	214.06	97.63	76.42	3.082	2282.43	242.8
2018-11-03	157.42	261.05	156.74	124.67	214.98	99.44	77.09	3.021	2247.34	239.89
2018-11-04	158.74	263.22	158.63	125.09	217.69	99.64	78.61	3.056	2233.09	239.21
2018-11-05	161.54	267.28	160.89	127.33	224.46	100.97	83.65	3.008	2248.08	235.31
2018-11-06	160.92	267.09	160.04	126.57	223.51	98.54	88.18	3.094	2262.19	233.38
2018-11-07	158.76	262.73	156.92	125.79	222.67	98.12	88.21	3.166	2268.32	233.27
2018-11-08	154.74	255.02	153.56	123.09	215.38	96.32	93.05	3.23	2278.08	218.6
2018-11-09	155.27	257.63	154.05	122.94	213.76	93.9	91.77	3.165	2273.77	220.82
2018-11-10	155.3	258.2	154.22	122.42	211.95	94.28	89.98	3.143	2274.92	221.32
2018-11-11	157.22	260.26	156.52	124.29	215.97	95.58	86.8	3.267	2270.53	221.55
2018-11-12	156.38	257.9	156.32	123.68	214.72	96.22	87.25	3.266	2266.61	222.49
2018-11-13	153.23	252.37	154.82	121.23	207.55	95.96	86.4	3.284	2242.47	209.21
2018-11-14	150.38	249.63	151.41	118.67	202.86	92.89	88.77	3.222	2257.38	212.09
2018-11-15	152.91	253.13	154.03	121.43	204.03	94.78	93.38	3.242	2230.98	196.81
2018-11-16	152.71	252.72	153.08	121.51	204.95	91.39	92.08	3.239	2204.13	201.38
2018-11-17	155.56	258.06	156.09	124.46	207.32	92.83	90.34	3.32	2211.76	200.66
2018-11-18	153.7	253.54	154.04	123.67	203.88	92.42	89.31	3.198	2190.54	196.08
2018-11-19	157.53	259.09	157.36	126.81	209.35	93.84	87.87	3.25	2171.14	199.33
2018-11-20	155.42	256.04	155.82	123.59	208.6	94.26	91.1	3.138	2181.01	197.32
2018-11-21	155.66	260.38	154.79	124.32	206.36	93.93	93.24	3.212	2176.1	204.65
2018-12-02	158.07	266.85	156.95	125.94	208.22	96.35	93.91	3.166	2158.51	206.12
2018-12-03	151.82	256.3	151.49	119.97	198.91	93.87	94.32	3.185	2168.8	204.88
2018-12-04	150.37	253.68	148.98	119.42	197.12	93.87	89.57	3.185	2165.95	199.56
2018-12-05	146.06	246.69	144.67	115.78	194.41	91.75	90.96	3.187	2177.96	205.04
2018-12-06	146.03	248.06	143.35	115.23	196.69	91.39	92.35	3.261	2179.31	199.04
2018-12-07	145.21	248.36	143.4	111.75	195.55	90.02	94.9	3.237	2173.01	200.58
2018-12-08	146.95	251.01	145.48	113.28	197.7	89.81	91.77	3.284	2180.38	199.84
2018-12-09	145.56	248.46	144.85	111.27	196.15	90.39	97.67	3.567	2187.2	204.35
2018-12-10	143.53	245.01	142.7	109.31	194.18	90.78	101.43	3.555	2189.32	200.09
2018-12-11	140.75	240.6	139.97	108	189.67	88.64	106.13	3.555	2221.82	196.54
2018-12-12	141.35	242.55	139.36	108.42	191.02	87.15	110.07	3.543	2232.79	184.81
2018-12-13	138.55	236.48	137.08	106.84	185.65	85.31	108.86	3.719	2237.44	189.72
2018-12-14	136.2	234.5	134.41	105.26	180.25	84.55	110.16	3.788	2242.63	181.15
2018-12-15	132.85	229.36	131.94	101.56	175.78	82.76	109.49	4.101	2242.98	179.72
2018-12-16	130.03	223.22	128.8	100.09	170.71	81.96	111.5	4.038	2250.86	169.67
2018-12-17	135.93	233.74	134.93	105.1	178.09	79.11	112.66	4.272	2261.95	181.3
2018-12-18	136.64	234.39	135.57	105.76	180.93	83.54	112.66	4.7	2288.07	175.61
2018-12-19	136.68	234.44	136.4	105.58	181.08	83.71	111.9	4.523	2289.28	177.03
2018-12-20	136.52	233.88	136.35	105.24	182.82	83.44	111.77	4.451	2305.97	178.54
2019-01-02	137.82	235.39	137.54	106.24	183.39	83.74	111.9	4.268	2339.74	182.28
2019-01-03	133.35	227.39	133.82	102.6	178.24	85.45	113.24	4.308	2300.18	184.72
2019-01-04	139.49	238.18	140.03	107.11	185.04	85.05	104.34	4.248	2288.63	188.16
2019-01-05	144.16	248.14	143.82	108.78	187.42	87.96	106.17	4.262	2293.22	189.88
2019-01-06	146.73	252.13	146.82	109.93	190.62	88.91	99.55	4.715	2300.13	194.39
2019-01-07	149.71	257.08	149.55	111.59	192.18	89.48	102.19	4.646	2292.71	203.37
2019-01-08	150.5	257.97	150.53	112.38	193.95	90.91	98.57	4.612	2286.19	204.74
2019-01-09	150.8	258.65	150.79	113.39	194.68	91.15	98.93	4.339	2277.78	201.37
2019-01-10	150.33	256.81	150.56	113.1	193.1	90.41	101.74	4.457	2257.67	197.48
2019-01-11	150.87	258.75	150.94	112.6	193.67	90.35	100.89	4.469	2263.7	202.1
2019-01-12	150.94	258.78	151.06	112.85	192.92	90.71	101.21	4.327	2262.48	203.73
2019-01-13	152.36	260.29	152.4	114.35	195.07	90.45	104.7	4.488	2250.82	202.94
2019-01-14	154.6	263.42	153.1	116.19	198.92	91.11	105.91	4.545	2250.28	208.15
2019-01-15	150.92	256.91	150.11	113.09	194.52	92.67	111.23	4.407	2257.63	204.21
2019-01-16	149.59	254.13	148.66	111.51	195.6	90.52	112.8	4.136	2289.61	203.06
2019-01-17	152.52	259.68	151.06	112.98	198.37	89.74	110.6	4.124	2277.25	204.01
2019-01-18	156.2	264.98	154.67	116.41	201.42	90.27	107.7	3.827	2261.85	205.5
2019-01-19	154.49	261.66	154.01	114.84	199.61	91.35	107.07	3.528	2275.62	199.36
2019-01-20	154.05	260.64	153.78	115.04	202.39	90.36	101.88	3.838	2243.09	204.34
2019-01-21	156.28	264.58	155.56	116.99	205.39	90.86	104.65	3.726	2245.04	206.76
2019-01-22	157.95	266.69	157.34	118.42	205.78	92.04	103.18	3.583	2269.55	205.03
2019-02-01	158.33	267.6	157.63	118.68	205.92	92.82	99.78	3.816	2277.47	210.19
2019-02-02	159.13	269.18	157.91	119.03	210.55	94.07	98.39	3.467	2273.03	208.75
2019-02-03	159.73	271.13	158.01	119.51	212.67	94.47	103.18	3.49	2271.51	206.51
2019-02-04	160.21	272.94	158.18	119.69	213.38	94.86	103.67	3.543	2271.71	208.4
2019-02-05	155.98	265.34	152.52	117.98	209.7	94.26	106.04	3.642	2251.1	204.71
2019-02-06	154.8	262.77	150.91	117.61	212.65	92.41	105.06	3.303	2253.42	206.25
2019-02-07	155.99	263.33	151.98	119.45	215.2	91.87	100.09	2.94	2255.4	205.07
2019-02-08	159.02	268.85	154.77	120.95	218.37	91.98	100.22	2.982	2268	208.12
2019-02-09	159.61	269.16	155.44	121.87	217.79	93.08	92.62	2.958	2299.03	212.22
2019-02-10	160.4	270.02	157.12	121.88	218.28	93.81	93.69	2.945	2313.93	214.72
2019-02-11	162.76	272.43	160.28	122.66	222.43	93.81	88.5	2.944	2303.99	220.09
2019-02-12	163.22	272.83	160.76	123.64	222.73	95.24	91.36	2.967	2305.26	220.83
2019-02-13	164.14	274.5	162.13	123.93	224.44	95.7	90.43	2.984	2290.71	223.41
2019-02-14	165.14	273.44	162.34	126.2	221.69	96.06	91.63	2.969	2281.31	223.46
2019-02-15	167.08	276.1	164.08	128.14	223.26	94.85	84.12	3.099	2273.32	224
2019-02-16	167.53	278.16	163.83	128.59	222.75	95.26	84.74	3.591	2277.33	216.89
2019-02-17	167.13	276.99	163.73	129.17	220.18	95.21	86.09	3.501	2292.36	218.1
2019-02-18	166.77	277.65	162.99	129.98	220.8	95.03	87.96	3.384	2302.04	222.63
2019-02-19	165.81	278.28	161.48	127.95	220.53	95.41	95.17	3.413	2301.01	222.79
2019-03-01	166.56	278.45	161.67	129.34	220.6	94.63	97.05	3.482	2286.95	218.29
2019-03-02	166.27	277.76	160.45	130.45	218.16	95.63	99.69	3.323	2282.39	220.82
2019-03-03	165.42	277.63	159.61	128.89	217.18	95.58	103.49	3.32	2288.6	221.06
2019-03-04	163.45	274.7	157.81	126.93	215.75	95.53	102.64	3.04	2304.15	220.82
2019-03-05	160.79	271.14	155.48	124.47	212.96	94.55	99.02	2.98	2301.1	222.1
2019-03-06	159.92	270.9	154.2	123.97	211.44	93.95	104.12	3.099	2286.72	219.97
2019-03-07	162.61	274.76	157.91	125.14	212.82	92.42	103	3.178	2306.67	222.59
2019-03-08	162.53	274.62	158.07	124.59	212.17	93.72	99.69	2.911	2304.09	222.7
2019-03-09	163.06	274.89	159.15	125.35	213.49	94.27	99.91	2.95	2300.72	226.54
2019-03-10	161.24	272.06	157.43	124.69	212.52	95.76	99.69	2.854	2311.57	226.61
2019-03-11	161.72	274.5	156.17	124.67	211.93	95.81	101.74	2.814	2307.41	226.13
2019-03-12	162.34	272.64	158.3	125.6	213.73	95.74	100.54	2.734	2317.08	227.58
2019-03-13	162.83	274.53	158.77	125.28	212.91	97.1	97.63	2.66	2318.27	227.87
2019-03-14	161.59	272.36	157.62	124.87	212.91	96.82	94.5	2.662	2277.15	231.08
2019-03-15	163.55	276.32	158.33	126.56	215.32	97.67	96.82	2.662	2293.22	229.52
2019-03-16	158.01	267.77	152.79	122.6	208.38	97.85	93.69	2.551	2293.4	226.25
2019-03-17	157.73	266.01	152.5	122.81	208.89	95.29	92.48	2.583	2267.78	226.4
2019-03-18	159.12	268.52	153.82	124.13	209.03	95.06	93.69	2.642	2246.77	229.25
2019-03-19	158.21	266.65	153.59	123.97	207.95	96.23	96.38	2.688	2235.38	227.76
2019-03-20	158.64	264.96	154.83	123.09	210.25	95.4	97.76	2.575	2244.31	226.95
2019-03-21	159.54	266.76	155.72	123.22	212.04	95.69	99.6	2.573	2266.54	229.25
2019-04-01	163.73	274.39	160.27	124.21	216.34	95.69	96.38	2.625	2262.68	233.55
2019-04-02	164.04	275.07	161.09	124.13	215.18	96.94	98.03	2.618	2287.6	236.29
2019-04-03	166.37	280.45	163.14	124.76	213.48	96.52	98.48	2.646	2281.92	236.12
2019-04-04	167.64	281.06	165.33	125.23	214.22	95.85	103.62	2.662	2268.01	235.74
2019-04-05	168.2	282.03	166.23	125.7	217.33	96.46	109.35	2.636	2294.5	238.89
2019-04-06	169.19	283.66	167.84	125.43	217.46	97.94	110.07	2.697	2298.47	242.27
2019-04-07	167.49	281.9	165.29	124.99	214.52	98.65	108.77	2.717	2312.25	240.86
2019-04-08	169.76	285.62	167.92	126.01	215.51	97.55	114.23	2.836	2316.02	244.18
2019-04-09	169.86	285.19	167.34	126.95	217.47	98.05	116.91	2.855	2273.94	241.11
2019-04-10	172.32	289.17	169.32	128.71	219.3	97.79	122.24	2.799	2263.36	242.55
2019-04-11	171.24	287.04	168.79	127.75	217.11	97.79	118.93	2.812	2272.28	241.02
2019-04-12	172.55	289.27	170.65	127.77	218.92	97.34	119.96	2.859	2313.61	243.01
2019-04-13	173.19	291.33	171.51	127.84	218.22	97.64	120.81	2.857	2309.98	242.39
2019-04-14	173.56	291.57	172.24	127.97	219.16	97.79	122.86	2.884	2305.03	243.27
2019-04-15	172.35	290.01	169.6	127.89	219.23	97.45	120.31	2.841	2332.21	249.01
2019-04-16	173.34	290.5	170.09	129.64	224.66	99.29	120.31	2.866	2316.4	250.95
2019-04-17	172.85	288.76	169.1	130.28	224.27	99.3	123.18	2.865	2311.44	249.85
2019-04-18	168.7	281.85	164.72	128.48	221.85	97.29	122.6	2.772	2339.11	248.58
2019-04-19	169.65	282.95	165.65	128.94	224.03	97.02	122.06	2.784	2317.42	241.7
2019-04-20	169.16	280.8	165.75	129.35	225.26	95.96	115.66	2.82	2289.84	242.04
2019-04-21	169.01	281.5	164.71	128.88	224.78	95.75	118.03	2.855	2313.77	244.08
2019-05-01	168.35	279.11	164.55	128.56	224.34	95.8	117.63	2.795	2318.26	243.81
2019-05-02	168.46	279.15	164.45	129.34	223.3	93.99	115.35	2.85	2296.85	238.55
2019-05-03	170.66	282.84	166.99	131.31	225.63	92.9	110.51	2.874	2301	239.26
2019-05-04	168.61	279.84	164.19	130.39	225.07	93.76	112.75	2.82	2289.4	239.64
2019-05-05	165.76	274.61	162.65	127.19	220.67	93.51	113.33	2.821	2325.5	235.65
2019-05-06	164.54	273.2	160.78	126.73	221.63	92.35	118.12	2.753	2343.51	237.79
2019-05-07	163.19	270.57	158.8	126.31	223.03	92.57	120.4	2.755	2368.54	236.45
2019-05-08	163.18	270.51	159.21	125.96	224.65	92.49	118.57	2.74	2361.17	236.78
2019-05-09	157.02	259.32	153.35	122.56	218.33	92.68	114.63	2.713	2285.16	234.98
2019-05-10	159.63	264.08	156.29	123.38	221.83	91.34	111.99	2.712	2205.39	237.57
2019-05-11	160.52	265.34	157.54	123.97	222.86	92.34	115.84	2.662	2216.98	239.65
2019-05-12	159.99	262.93	157.41	124.51	224.91	92.84	116.2	2.708	2167.94	243.1
2019-05-13	156.26	255.79	153.68	122.71	220.96	93.25	114.41	2.684	2056.86	241.79
2019-05-14	154.4	251.31	152.27	121.54	221.52	92.49	111.86	2.677	2134.96	241.52
2019-05-15	155.76	252.9	153.71	122.49	223.86	92.52	112.75	2.643	2124.13	241.54
2019-05-16	153	246.52	150.33	121.14	220.61	93.42	113.56	2.664	2132.51	236.34
2019-05-17	150.38	242.95	148.05	119.37	216.26	91.98	117.99	2.708	2135.44	224.38
2019-05-18	151.08	242.84	148.93	120.02	217.8	89.33	116.6	2.7	2122.36	226.79
2019-05-19	150.97	243.3	150.37	118.43	217.27	89.81	113.96	2.664	2112.75	229.84
2019-05-20	150.1	240.61	148.13	117.5	216.83	89	114	2.66	2134.03	227.63
2019-05-21	150.16	239.43	147.32	116.86	217.33	88.68	114.23	2.59	2162.54	219.86
2019-05-22	146.8	233.3	142.45	114.37	214.59	87.78	113.2	2.572	2157.89	208.95
2019-06-03	147.82	234.27	144.02	114.32	216.22	86.67	109.44	2.517	2157.46	206.64
2019-06-04	152.72	243.42	148.83	117.66	220.55	87.54	106.22	2.49	2166.23	207.7
2019-06-05	152.91	242.1	148.41	118.01	222.68	88.62	109.89	2.524	2187.89	201.97
2019-06-06	153.48	243.48	148.07	117.82	223.74	87.65	108.5	2.455	2196.33	204.82
2019-06-07	154.83	245.51	149.94	118.76	225.36	88.95	107.29	2.462	2189.95	209.89
2019-06-08	156.68	248.37	151.93	119.7	225.48	89.52	109.66	2.514	2183.07	207.31
2019-06-09	157.39	250.27	152.95	120.02	222.4	89.59	112.75	2.566	2197.62	207.59
2019-06-10	155.74	247.01	150.57	119.4	221.68	89.88	111.77	2.593	2180.77	200.17
2019-06-11	157.61	249.03	152.23	121.39	224.61	88.21	111.05	2.575	2193.08	204.14
2019-06-12	155.6	245.63	149.71	120.85	222.56	89.1	111.68	2.62	2211.1	205.62
2019-06-13	155.82	247.37	149.32	121.4	222.95	88.5	112.08	2.589	2229.01	202.72
2019-06-14	158.95	252.49	151.94	123.87	228.06	88.82	111.95	2.567	2214.74	208.09
2019-06-15	159.31	253.36	153.3	124	229.57	90.17	112.39	2.524	2169.38	207.55
2019-06-16	161.25	256.16	155.16	124.55	233.56	90.27	111.68	2.537	2104.3	217.3
2019-06-17	160.53	255.16	154.8	123.76	231.31	92.16	112.3	2.61	2127.43	219.67
2019-06-18	159.51	254.43	152.93	124.06	230.52	92.74	113.2	2.595	2133.12	219.88
2019-06-19	158.44	252.49	151.94	123.46	228.21	92.21	117.99	2.619	2100.89	220.58
2019-06-20	159.95	255.19	153.88	122.95	227.63	91.46	118.17	2.621	2047.25	226.25
2019-06-21	162.59	258.23	157.07	124.48	227.71	92.61	122.55	2.659	2047.25	225.84
2019-06-22	163.51	258.68	158.19	125.73	230.93	91.8	120.31	2.601	2061.53	222.92
2019-07-01	164.19	260.69	158.9	126.32	229	92.61	117.58	2.639	2052.63	224.58
2019-07-02	163.25	259.49	157.7	126.18	230.5	92.84	120.45	2.631	2070.59	215.37
2019-07-03	164.14	261.17	158.44	126.74	230.85	91.57	119.55	2.673	2071.33	219.13
2019-07-04	164	260.82	158.16	127.29	231.21	91.79	118.61	2.613	2058.83	220.13
2019-07-05	162.14	257.95	156.86	126.2	229.6	91.87	118.03	2.543	2066.48	219.94
2019-07-06	162.17	258.9	156.16	127.2	230.81	91.81	119.96	2.578	2097.48	220.47
2019-07-07	162.95	261.52	157	126.75	231.06	91.98	118.84	2.598	2052.19	229.76
2019-07-08	161.76	260.81	154.34	127.14	232.28	93.28	126.13	2.61	2056.51	228.87
2019-07-09	164.57	265.82	157.29	128.08	234.76	93.46	126.58	2.584	2065.87	228.74
2019-07-10	164.96	266.83	157.7	128.24	232.87	93.55	128.81	2.582	2097.6	226.5
2019-07-11	164.39	265.08	157.44	127.96	233.08	92.65	129.98	2.633	2092.25	220.22
2019-07-12	163.18	264.4	156.12	126.57	229.43	91.51	127.38	2.547	2007.04	217.3
2019-07-13	162.99	264.64	155.53	126.25	228.6	90.43	127.38	2.454	1999.35	211.88
2019-07-14	163.58	265.64	156.44	125.69	229.93	90.26	124.3	2.403	2001.11	213.74
2019-07-15	163.59	266.46	156.12	125.57	231.22	90.66	129.26	2.416	2000.57	215.67
2019-07-16	166.85	271.4	159.53	127.05	232.9	90.97	129.71	2.378	2014.45	217.81
2019-07-17	170.4	277.96	162.8	128.78	235.31	91.09	133.38	2.324	2006.46	215.68
2019-07-18	167.08	272.51	158.2	127.62	235.39	90.96	130.6	2.337	2007.21	216.19
2019-07-19	167.21	273.17	158.51	127.37	235.77	89.77	129.84	2.357	2024.77	216.34
2019-07-20	166.97	273.74	157.83	127.22	234.96	89.47	126.58	2.399	2029.72	217.83
2019-07-21	165.74	272.6	156.01	126.41	236.29	89.21	127.16	2.386	2021.3	221.63
2019-07-22	163.74	270.96	154.93	121.56	235.19	90.06	124.83	2.325	2010.68	223.62
2019-08-01	158.49	264.09	149.13	118.24	228.07	89.42	125.19	2.387	2031.64	208.38
2019-08-02	156.1	261.66	146.81	116.84	225.18	87.03	131.77	2.386	2046.52	213.03
2019-08-03	150.6	252.44	142.18	113.48	218.91	85.93	130.92	2.328	2075.42	207.66
2019-08-04	152.17	255.08	143.37	114.65	223.46	83.57	128.41	2.276	2067.06	204.38
2019-08-05	152.12	255.74	144.61	112.89	224.61	83.59	127.11	2.185	2071.33	194.76
2019-08-06	154.69	260.88	146.01	115.49	229.61	83.16	126.53	2.186	2081.92	198.77
2019-08-07	151.38	254.87	143.3	113.77	226.58	84.91	127.65	2.303	2074.39	203.82
2019-08-08	148.59	250.87	141.46	111.36	222.75	83.98	125.82	2.308	2088.77	204.29
2019-08-09	151.41	256.17	144.2	112.2	224.04	83.06	119.46	2.291	2088.51	212.5
2019-08-10	145.4	246.92	138.04	108.31	218.21	84.03	121.25	2.324	2082.42	206.15
2019-08-11	143.99	244.77	136.42	107.21	219.51	80.92	120.4	2.308	2091.22	202.76
2019-08-12	147.67	250.94	139.94	108.84	223.76	80.35	116.24	2.267	2083.59	203.94
2019-08-13	149.61	255.55	141.22	109.07	227.13	81.21	116.15	2.24	2083.1	207.62
2019-08-14	148.89	255.11	140.3	108.45	226.75	82.65	118.84	2.29	2080.53	208.41
2019-08-15	149.56	256.41	141.13	108.5	229.47	81.89	117.45	2.285	2085.7	208.45
2019-08-16	148.83	255.64	139.86	108.31	229.87	82.74	116.42	2.418	2098.09	206.98
2019-08-17	143.54	245.58	135.36	106.01	223.85	82.23	114.81	2.403	2105.23	203.53
2019-08-18	144.92	248.84	136.24	106.64	225.69	79.93	112.3	2.425	2111.8	201.6
2019-08-19	143.93	247.75	135.52	105.46	223.89	80.3	115.57	2.444	2128.66	205.04
2019-08-20	144.92	249.31	136.59	105.93	226.16	80.02	113.69	2.416	2117.17	208.54
2019-08-21	147.51	253.34	138.73	107.68	229.3	81.1	116.38	2.453	2130.86	210.96
2019-08-22	148.3	255.54	139.21	107.85	230.81	82.15	118.39	2.408	2127.89	205.84
2019-09-03	145.41	250.66	136.31	106.99	228.3	82.24	117.76	2.306	2126.63	201.64
2019-09-04	148.44	256.13	139.34	107.78	231.62	81.72	112.89	2.304	2128.13	210.21
2019-09-05	153.25	263.27	144.04	109.51	234.48	82.88	114.18	2.287	2124.38	211.18
2019-09-06	154.17	264.5	145.19	109.85	235.45	83.79	114.23	2.251	2116.13	212.17
2019-09-07	157.67	269.28	148.83	112.4	234.21	84.02	112.21	2.312	2118.47	216.15
2019-09-08	160.4	272.34	152.08	114.17	235.49	85.38	111.95	2.3	2139.33	215.28
2019-09-09	162.42	275.24	154.27	115.58	238.82	86.44	119.55	2.22	2140.73	209.78
2019-09-10	162.16	274.22	153.47	116.38	240.69	86.31	117.54	2.244	2153.46	207.13
2019-09-11	163.33	274.13	156	116.66	241.36	85.98	118.26	2.169	2172.53	206.17
2019-09-12	162.5	271.7	155.32	116.15	245.33	86.49	118.03	2.141	2173.7	233.95
2019-09-13	161.65	270.9	154.54	115.88	243.67	89.5	120.98	2.137	2177.67	221.49
2019-09-14	160.35	269.47	152.97	114.91	243.53	88.33	117.32	2.233	2183.32	218.08
2019-09-15	159.9	268.79	153.06	113.99	241.45	88	113.87	2.202	2183.08	219.77
2019-09-16	157.96	265.83	151.58	112.94	239.22	87.74	116.11	2.121	2176.51	219.23
2019-09-17	157.34	264.79	150.75	113.03	238.47	87.98	118.7	2.07	2173.43	220.77
2019-09-18	153.43	258.28	146.67	111.03	236.43	87.97	115.44	2.111	2184.41	216.03
2019-09-19	155.59	263.27	147.8	112.65	239.39	86.61	114.27	2.083	2194.29	213.25
2019-09-20	155.13	264.55	146.48	112.56	237.5	86.53	112.8	2.128	2189.06	213.54
2019-09-21	153.41	261.27	145.04	111.03	234.65	86.1	114.72	2.119	2205.75	211.97
2019-09-22	154.06	262.01	145.35	111.17	234.68	86.18	113.2	2.105	2187.33	205.87
2019-10-01	150.41	256.94	141.64	108.8	228.04	85.67	110.6	2.147	2146.53	204.68
2019-10-02	147.6	253.42	138.86	106.11	225.87	84.19	112.04	2.143	2146.59	200.71
2019-10-03	148.27	255.11	138.75	106.43	227.59	81.96	108.23	2.232	2143.03	200.39
2019-10-04	149.56	256.73	140.13	106.97	229.74	82.62	103.98	2.2	2140.61	202.46
2019-10-05	149.07	255.66	140.07	106.82	229.4	83.02	102.64	2.21	2150.84	202.38
2019-10-06	145.87	248.85	138.13	105.35	226.63	82.5	104.74	2.218	2142.64	201.61
2019-10-07	147.99	252.89	139.69	106.26	228.78	81.19	100.81	2.17	2143.42	201.89
2019-10-08	149.39	254.71	141.4	106.28	230.32	81.92	101.34	2.159	2136.78	204.18
2019-10-09	153.2	261.49	145.9	106.55	232.23	82.89	104.07	2.152	2132.96	208.66
2019-10-10	153.42	261.9	146.44	106.76	232.17	84.1	109.35	2.23	2133.73	204.63
2019-10-11	155.91	266.92	147.98	108.48	233.85	83.83	108.05	2.202	2129.33	202.85
2019-10-12	155.72	265.55	148.39	108.68	234.94	84.01	115.03	2.251	2147.65	204.94
2019-10-13	156.91	266.45	150.17	109.6	232.18	83.31	117.67	2.296	2142.24	206.11
2019-10-14	156.51	265.5	150.48	108.93	228.78	83.64	116.6	2.285	2122.61	205.56
2019-10-15	158.13	267.1	151.78	110.95	229.8	83.22	115.79	2.275	2119.2	204.08
2019-10-16	158.48	266.52	152.65	111.15	229.32	84.47	116.02	2.312	2110.47	207
2019-10-17	158.19	264.12	153.15	111.72	229.58	85.38	114.81	2.358	2110.47	211.58
2019-10-18	159.37	268.92	154.56	110.2	231.64	86.18	110.74	2.445	2108.39	213.2
2019-10-19	161.85	275.83	157.03	109.7	230.85	85.85	113.83	2.435	2112.29	214.33
2019-10-20	163.51	277.34	158.34	111.78	232.81	86.42	111.72	2.496	2121.68	212.07
2019-10-21	162.74	277.33	157.65	111.91	233.22	86.13	112.39	2.585	2119.8	211.59
2019-10-22	161.45	278.51	154.61	110.11	234.44	86.14	113.87	2.58	2129.51	208.77
2019-10-23	159.41	275.91	152.4	109.75	232.08	85.01	116.33	2.552	2119.77	205.69
2019-11-01	162.9	280.35	156.42	111.22	235.63	84.24	114.59	2.574	2143.02	212.74
2019-11-02	166.64	285.92	160.18	112.84	233.38	86.11	113.15	2.614	2117.75	214.51
2019-11-03	168.2	288.58	160.82	114.37	234.47	88.09	114.68	2.681	2108.59	216.67
2019-11-04	166.26	285.93	158.95	113.46	234.73	88.56	114.14	2.668	2129.39	213.08
2019-11-05	168.14	289.97	160.48	113.8	235.83	87.08	110.92	2.637	2128.11	214.66
2019-11-06	168.43	290.7	159.6	114.42	236.79	88.27	111.71	2.538	2129.61	214.52
2019-11-07	168.64	290.4	160.95	113.97	237.56	87.85	111.39	2.534	2102.34	213.35
2019-11-08	168.84	291.93	161.18	113.19	237.97	87.5	111.89	2.527	2105.75	212.77
2019-11-09	166.66	287.91	159.07	111.3	238.13	87.08	108.38	2.503	2131.19	213.82
2019-11-10	166.53	287.5	158.91	111.25	238.94	86.82	109.75	2.502	2154.93	213.18
2019-11-11	167.91	289.04	160.33	112.74	240.91	86.3	107.83	2.428	2144.15	216.48
2019-11-12	167.78	287.62	159.59	113.72	240.88	86.98	107.34	2.404	2142.3	213.36
2019-11-13	167.06	287.31	158.85	112.87	239.73	86.04	105.28	2.33	2128.92	208.06
2019-11-14	165.1	284.54	156.36	112.35	239.69	84.87	105.5	2.283	2135.37	213.41
2019-11-15	164.8	285.57	156.55	113.43	235.06	85.33	108.1	2.247	2136.63	218.69
2019-11-16	165.93	286.87	157.87	114.32	235.62	86.37	107.74	2.329	2140.96	216.44
2019-11-17	169.7	292.92	161.22	116.08	236.96	86.07	110.6	2.352	2143.26	217.28
2019-11-18	170.2	294.09	162.9	116.12	237.43	86.27	109.98	2.303	2147.8	219.19
2019-11-19	171.37	297.29	164.65	116.23	238.23	85.32	109.75	2.288	2156.28	218.1
2019-11-20	169.33	293.33	162.09	115.86	236.97	85.43	113.02	2.218	2156.03	208.56
2019-12-02	168.77	292.48	163.25	114.65	233.8	84.6	113.47	2.214	2130.55	210.35
2019-12-03	166.34	289.31	159.83	114.04	232.93	84.45	109.49	2.28	2111.1	210.15
2019-12-04	167.62	291.59	161.15	114.69	232.84	83.32	108.05	2.339	2086.64	217.47
2019-12-05	167.18	290.24	160.88	113.66	233.26	84.52	111.41	2.303	2104.56	218.31
2019-12-06	169.49	293.13	162.67	114.71	234.85	84.16	111.19	2.318	2128.31	220.96
2019-12-07	167.87	290.3	160.32	115.01	232.75	85.7	112.3	2.32	2129.54	220.25
2019-12-08	167.93	290.74	160.28	114.59	232.78	85.53	113.2	2.238	2176.2	220.84
2019-12-09	170.05	293.51	162.09	116.02	235.03	85.63	112.35	2.272	2191.02	218.2
2019-12-10	173.12	299.58	165.74	116.51	235.98	85.55	110.29	2.282	2192.88	219.63
2019-12-11	172.34	299.24	164.68	116.26	235.39	86.86	112.98	2.316	2168.25	223.11
2019-12-12	174.55	303.86	167.6	117.68	235.82	86.22	108.14	2.3	2158.33	224.08
2019-12-13	174.86	305.96	168.81	117.66	236.24	87.34	111.9	2.446	2174.51	226.78
2019-12-14	175.24	307.74	169.95	118.06	235.18	87.67	116.64	2.597	2170.08	226.62
2019-12-15	175.28	307.48	169.39	119.25	237.02	88.06	118.93	2.691	2181.13	227.99
2019-12-16	175.06	307.83	169.38	118.84	238.28	88.23	120.13	2.633	2170.25	226.2
2019-12-17	175.55	308.72	170.54	118.01	241.32	88.51	119.33	2.714	2184.98	226.55
2019-12-18	175.28	307.53	169.93	117.77	240.4	89.48	118.75	2.862	2202.35	228.75
2019-12-19	175.42	308.09	170.25	117.53	239.88	89.39	116.69	2.828	2226.03	231
2019-12-20	174.03	306.12	168.06	117.07	237.76	89.64	116.69	2.772	2240.72	231.19
2019-12-21	175.14	314.6	171.61	116.39	237.16	89.3	119.46	2.789	2239.64	230.54
2019-12-22	176.26	318.1	173.32	116.81	236.31	89	112.26	2.637	2226.99	227.98
2020-01-02	179.46	321.56	176	118.32	241.15	89.52	110.25	2.621	2193.71	228.64
2020-01-03	176.62	317.26	173.56	117.04	246.47	90.18	109.13	2.6	2191.73	235.39
2020-01-04	176.85	315.32	174.78	116.92	247.86	90.28	111.77	2.647	2208.44	235.74
2020-01-05	176.76	311.97	173.95	117.54	248.53	91.31	108.41	2.688	2201.09	233.7
2020-01-06	178.41	316.08	175.52	118.86	247.85	90.94	109.84	2.566	2230.6	223.64
2020-01-07	179.27	316.79	175.92	120.57	250.62	89.57	107.74	2.51	2247.61	222.81
2020-01-08	178.63	315.99	175.68	119.94	248.87	90.07	110.38	2.559	2245.64	221.25
2020-01-09	181.86	322.19	180.16	121.8	252.55	89.47	108.32	2.567	2221.31	217.87
2020-01-10	182.7	323.01	181.65	122.1	252.1	89.54	108.01	2.665	2226.63	218.47
2020-01-11	182.61	324.24	183	121.52	251.45	89.45	106.67	2.531	2230.26	216.71
2020-01-12	184.73	328.24	184.78	122.8	254.49	88.89	109.66	2.47	2236.02	218.55
2020-01-13	185.58	330.62	186.1	122.72	253.02	89.03	111.19	2.463	2236.45	218.48
2020-01-14	185.68	334.83	186.08	123.53	250.49	88.64	113.83	2.281	2231	217.68
2020-01-15	183.71	333.02	182.01	123.02	248.25	87.1	111.5	2.329	2226.07	212.05
2020-01-16	183.78	335.76	181.25	123.46	249.62	86.49	111.9	2.441	2207.06	208.35
2020-01-17	182	331.23	178.77	122.2	248.62	86.33	110.51	2.399	2207.46	203.26
2020-01-18	176.28	318.26	172.32	119.96	246.47	85.5	109.08	2.427	2224.47	198.45
2020-01-19	180.8	324.43	177.59	122.25	248.52	83.31	110.02	2.334	2205.76	200.21
2020-01-20	179.43	322.68	176.75	121.87	246.03	83.69	110.29	2.232	2199.03	200.17
2020-01-21	178.89	322.64	176.17	121.15	245.33	82.91	107.34	2.264	2199.46	195.13
2020-01-22	174.8	313.54	172.81	119.18	242.42	82.92	106.22	2.243	2204.66	192.98
2020-02-03	178.6	324.55	178.21	120.69	243.15	80.53	106.85	2.328	2197.69	186.89
2020-02-04	184.43	339.27	184.99	123.94	249.28	79.58	103.85	2.296	2196.97	185.58
2020-02-05	184.82	334.34	184.45	124.54	252.19	80.13	104.52	2.341	2201.84	190.35
2020-02-06	183.62	330.88	182.78	124.49	252.91	82.58	106.35	2.319	2182.5	190.63
2020-02-07	182.07	326.36	179.37	125.8	251.48	81.78	105.41	2.286	2195.58	189.53
2020-02-08	183.98	328.64	181.54	127.34	253.75	81.02	104.34	2.273	2206.78	186.63
2020-02-09	187.28	335.64	184.46	129.07	257.22	80.46	103.62	2.328	2207.2	188.56
2020-02-10	189.75	339.95	187.49	129.35	259.74	81.31	104.25	2.214	2189.97	194.33
2020-02-11	189.74	340.91	187.98	129.32	259.51	82.38	106.85	2.172	2198.48	195.8
2020-02-12	186.96	335.55	184.11	127.75	257.12	81.47	109.17	2.294	2215.9	198.01
2020-02-13	187.68	336.12	186.89	127.4	255.21	81.06	108.68	2.158	2227.24	197.89
2020-02-14	193.59	346.27	194.71	129.01	256.54	80.51	112.48	2.186	2219.55	202.3
2020-02-15	194.15	345.44	194.82	132.65	256.01	81.4	115.03	2.189	2211.34	203.04
2020-02-16	191.15	338.98	192.86	129.82	253.74	81.05	114.72	2.179	2205.98	200.56
2020-02-17	181.09	322.31	181.74	124.07	245.39	80.09	114.59	2.122	2190.13	193.09
2020-02-18	175.59	316.82	178.77	118.11	231.11	76.52	109.93	2.13	2209.55	187.87
2020-02-19	173.36	315.8	176.93	114.97	230.38	73.76	108.19	2.135	2222.77	182.43
2020-02-20	163.4	299.53	164.97	110.26	220.28	72.22	108.55	2.162	2238.98	177.18
2020-02-21	164.43	300.63	165.56	110.49	216.52	68.85	105.59	2.141	2220.73	170.5
2020-03-02	168.03	309.18	169.56	110.86	221.57	69.38	105.64	2.166	2237.28	177.67
2020-03-03	164.69	302.59	167.38	108.39	218.02	71.1	105.23	2.202	2234.48	178.5
2020-03-04	168.64	306.97	171.46	110.35	226.8	69.22	104.52	2.182	2226.31	177.38
2020-03-05	160.26	292.55	164.56	103.04	215.64	70.78	106.62	2.187	2238.82	173.8
2020-03-06	155.16	284.49	158.28	100.62	211.66	68.54	106.53	2.12	2253.1	157.48
2020-03-07	139.97	259.32	141.78	90.38	192.67	65.01	104.79	2.077	2239.06	123.09
2020-03-08	147.43	273.15	150.58	93.02	200.68	51.89	104.16	2.003	2244.58	133.15
2020-03-09	138.82	260.25	141.69	87.28	186.29	54.51	107.83	1.905	2249.96	129.92
2020-03-10	123.05	235.03	125.15	76.97	163.02	51.24	107.02	1.938	2246.44	122.07
2020-03-11	130.94	249.64	131.54	80.45	173.53	44.12	100.76	1.895	2277.92	122.22
2020-03-12	113.08	213.67	115.59	68.65	152.81	48.03	98.17	1.905	2287.46	109.11
2020-03-13	115.19	217.47	118.96	68.42	161.67	41.23	87.11	1.926	2268.39	104.82
2020-03-14	102.29	193.46	106.06	60.44	150.9	41.42	81.92	1.893	2263.86	87.65
2020-03-15	108.46	206.09	109.41	66.47	153.97	35.74	68.46	1.902	2242.83	101.67
2020-03-16	107.8	203.78	108.56	67.54	146.54	38.13	73.33	1.934	2239.71	94.37
2020-03-17	108.21	204.78	107.71	68.37	144.4	38.82	72.08	1.877	2250.73	94.12
2020-03-18	120.82	226.57	119.94	76.76	157.78	37.66	69.53	1.829	2261.93	96.96
2020-03-19	124.3	232.85	125.24	77.33	167.22	43.78	75.08	1.841	2255.16	99.19
2020-03-20	128.59	239.94	128.63	81.75	182.3	46.43	78.34	1.819	2248.65	94.05
2020-03-21	122.53	229.72	122.63	78.8	174.18	48.07	77.63	1.872	2273.93	91.62
2020-03-22	122.9	230.61	121.52	78.56	176.02	44.78	73.33	1.861	2281.8	86.68
2020-03-23	122.11	229.11	120.53	79.7	172.09	45.97	76.33	1.862	2288.72	87.19
2020-04-01	114.11	214.63	112.62	74.86	162.47	47.4	79.11	1.858	2292.3	83.44
2020-04-02	113.99	212.64	112.44	72.79	164.65	45.93	76.42	1.766	2303.77	99.26
2020-04-03	111.54	210.99	110.38	71.09	162.24	49.7	80.81	1.788	2330.16	110.39
2020-04-04	122.12	229	120.13	76.64	175.21	48.25	80.36	1.844	2318.9	105.34
2020-04-05	124.45	234.01	122.92	78.88	172.3	50.31	91.28	1.826	2347.94	101.96
2020-04-06	130.21	242.8	128.78	82.52	179.02	50.66	91.77	1.837	2339.44	107.72
2020-04-07	132.87	245.06	132.77	85.34	183.45	52.97	94.59	1.902	2340.14	105.99
2020-04-08	133.16	249.92	135.21	83.66	180.46	52.61	94.32	1.93	2326.08	110.32
2020-04-09	136.95	258.44	140	84.08	184.74	52.41	94.32	1.981	2303.8	108.24
2020-04-10	132.78	254.48	136.15	81.04	179.88	52.1	88.64	1.955	2307.31	102.62
2020-04-11	132.77	256.13	136.82	79.41	177.21	49.47	86.13	1.92	2330.91	102.2
2020-04-12	137.35	262.31	141.27	83.02	187.96	47.63	93.69	1.905	2335.29	101.68
2020-04-13	134.84	257.89	138.03	82.32	182.63	51.64	97.09	1.827	2319.17	90.19
2020-04-14	130.03	246.59	133.68	79.46	177.95	49.97	95.66	1.847	2322.84	64.66
2020-04-15	133.66	255.49	137.05	80.98	181.67	48.98	88.81	1.821	2315.91	70.5
2020-04-16	134.38	254.8	137.76	81.9	181.82	50.98	92.44	1.752	2328.35	76.38
2020-04-17	136.99	259.44	139.62	83.6	181.88	52.07	94.09	1.684	2305.15	76.05
2020-04-18	142.86	271.26	146.1	87.67	186.22	52	92.8	1.756	2311.48	66.41
2020-04-19	144.5	271.31	148.9	88.66	189.62	53.12	90.74	1.8	2314.84	74.4
2020-04-20	151.28	284.61	156.67	91.27	197.75	54.17	90.43	1.827	2328.52	80.09
2020-04-21	146.29	275.2	151.04	88.53	191.13	57.95	90.34	1.772	2337.54	88.63
2020-05-01	139.05	261.43	143.3	84.12	186.89	55.61	87.56	1.708	2349.77	88.28
2020-05-02	139.9	266.16	145.6	83.05	184.71	52.61	84.88	1.778	2361.34	90.2
2020-05-03	140.7	267.94	146.36	83.25	186.13	54.06	86.58	1.936	2371.77	102.98
2020-05-04	141.97	271.95	148.8	82.22	182.97	54.53	85.41	1.878	2375.41	98.86
2020-05-05	144.49	274.59	148.81	86.79	185.35	53.21	85.01	1.841	2323.04	99.24
2020-05-06	150.69	284.3	156.66	89.75	192.81	54.32	87.43	1.869	2296.71	105.11
2020-05-07	148.3	282.12	153.46	88.27	191.24	56.35	86.58	1.815	2297.29	102.04
2020-05-08	144.23	274.7	149.3	86.48	185.87	55.4	85.32	1.729	2290.45	104.01
2020-05-09	138.75	265.14	142.74	83.53	180.41	54.37	82.86	1.604	2302.65	102.08
2020-05-10	140.81	269.17	144.71	83.87	179.85	52.17	83.53	1.654	2305.52	108.31
2020-05-11	141.06	269.17	144.95	84.13	180.96	52.29	84.3	1.604	2291.19	113.1
2020-05-12	149.35	286.4	154.69	90.99	192.94	52.25	85.77	1.602	2267.39	121.51
2020-05-13	148.3	284.58	152.52	91.07	189.47	56.03	91.01	1.653	2275.49	121.22
2020-05-14	151.19	290.69	155.39	93.05	192.67	54.74	89.35	1.659	2243.65	125.35
2020-05-15	150.32	288.62	154.55	94.19	193.78	56.56	95.12	1.637	2247.53	126.32
2020-05-16	149.94	288.14	154.25	94.02	193.89	55.65	94.77	1.634	2246	123.85
2020-05-17	156.11	298.28	163.54	94.3	200.2	55.27	95.75	1.69	2240.66	127.36
2020-05-18	159.93	304.21	169	99.65	207.25	56.64	96.64	1.64	2264.76	122.44
2020-05-19	155.82	294.54	164.71	96.3	205.35	57.38	95.44	1.587	2270.8	124.04
2020-05-20	156.49	296.55	163.75	95.56	205.58	56.25	95.12	1.552	2283.65	130.04
2020-06-01	161.27	303.75	169.5	99.34	207.3	56.06	95.75	1.621	2293.64	130.6
2020-06-02	163.37	310.26	172.71	98.95	208.8	57.21	93.83	1.731	2279.59	135.8
2020-06-03	170.07	321.66	180.37	105.09	218.03	58.82	98.75	1.852	2285.76	136.48
2020-06-04	172.63	323.96	183.92	107.46	220.6	60.6	98.79	1.783	2276.85	137.12
2020-06-05	177.68	334.37	190.17	113.47	228.4	60.51	99.37	1.733	2276.53	145.53
2020-06-06	182.26	340.62	195.81	116.68	234.02	64.58	103.98	1.724	2279.86	141.36
2020-06-07	179.75	334.43	193.31	112.59	228.97	67.02	101.61	1.65	2276.71	143.63
2020-06-08	179.62	331.59	189.75	109.07	223.21	64.57	100.58	1.598	2293.41	145.69
2020-06-09	164.1	307.04	171.33	98.61	203.55	61.95	102.51	1.686	2277.86	134.88
2020-06-10	169.82	316.39	178.72	103.69	210.71	56.42	99.64	1.753	2274.03	135.16
2020-06-11	174.04	324.32	181.88	104.33	213.4	57.96	98.43	1.924	2261.78	138.39
2020-06-12	177.18	328.21	184.61	107.82	218.14	58.01	99.15	1.821	2269.55	143.02
2020-06-13	174.39	326.03	179.54	105.14	214.58	59.36	101.92	1.939	2282.96	142.05
2020-06-14	175.95	327.21	180.78	106.7	214.4	57.7	101.79	1.815	2285.43	144.8
2020-06-15	176.13	326.23	182.78	106.47	211.45	58.1	109.49	1.746	2286.88	147.4
2020-06-16	177.42	329.14	186.32	105.5	215.31	57.26	108.1	1.819	2283.74	150.18
2020-06-17	180.23	331.66	191.08	106.83	216.9	57.69	109.75	1.794	2290.46	149.3
2020-06-18	174.54	319.22	188.27	101.72	213.24	57.99	113.69	1.869	2307.46	140.82
2020-06-19	176.58	323.55	190.63	103.11	216.89	55.11	113.65	1.949	2291.85	142.62
2020-06-20	172.42	314.25	189	100.69	215.09	56.01	112.66	1.89	2341.17	141.26
2020-06-21	180.99	321.08	209.12	102.28	233.63	54.24	110.65	1.993	2366.81	145.1
2020-06-22	184.78	329.61	217.49	103.69	240.5	55.16	119.15	2.134	2370.12	144.1
2020-07-01	183.94	326.94	219.37	102.54	243.32	55.71	120.67	1.944	2374.28	146.24
2020-07-02	189.31	339.34	229.63	105.57	249.13	54.82	123.98	1.894	2376.59	149.7
2020-07-03	195.31	359.18	233.91	109.77	243.83	55.52	122.46	1.826	2403.89	149.88
2020-07-04	191.89	362.93	230.26	106.49	236.04	55.93	132.89	1.72	2385.72	150.12
2020-07-05	192.64	361.24	229.59	109.54	235.53	54.38	131.5	1.616	2383.85	150.87
2020-07-06	190.72	367.37	227.53	106.56	227.73	54.52	131.19	1.681	2383.85	147.29
2020-07-07	194.06	375.93	231.73	108.06	228.76	52.21	128.01	1.646	2390.74	150.44
2020-07-08	190.37	366.46	227.31	105.49	228.19	53.55	129.84	1.783	2402.17	148.99
2020-07-09	195.38	374	235.91	107.57	233.78	53.39	131.32	1.83	2396.24	149.39
2020-07-10	200.16	377.38	240.75	111.28	238.85	55.24	132.62	1.771	2404.51	152.15
2020-07-11	198.07	373.66	237.18	109.3	236.46	56.19	129.08	1.71	2381.91	150.44
2020-07-12	196.74	367.05	231.62	110.36	234.53	55.78	119.06	1.731	2374.34	149.66
2020-07-13	199.29	379.82	237.44	109.84	236.76	55.07	124.47	1.863	2377.18	150.41
2020-07-14	199.76	378.25	238.28	110.41	238.55	54.28	117.09	1.864	2368.63	154.66
2020-07-15	200.41	377.9	238.93	111.09	242.14	56.99	119.06	1.793	2364.52	154.28
2020-07-16	198.76	375.72	235.56	110.16	239.26	56.33	119.15	1.722	2363.49	151.51
2020-07-17	194.78	363.49	230.92	109.29	237.05	56.01	122.28	1.827	2373.44	152.09
2020-07-18	197.77	371.17	234.58	109	237.09	55.77	117.99	1.849	2378.16	152.45
2020-07-19	196.21	369.45	234.2	108.18	238.27	55.99	111.9	1.774	2381.55	151.06
2020-07-20	198.95	374.66	240.09	110.07	239.09	55.16	115.17	1.777	2419.7	152.05
2020-07-21	195.1	367.04	233.14	109.89	239.28	56.2	117.18	1.821	2429.79	147.74
2020-07-22	191.73	361.17	226.22	108.3	235.6	54.3	114.27	1.822	2455.64	148.62
2020-08-03	199.22	375.32	243.07	109.46	247.56	53.6	117.58	1.782	2462.47	151.28
2020-08-04	200.33	379.85	240.79	111	243.96	53.87	116.91	1.789	2478.98	152.91
2020-08-05	203.89	383.82	246.37	113.24	249.16	55.48	120.04	1.767	2485.63	155.24
2020-08-06	204.66	383.53	247.04	115	246.06	56.15	119.78	1.78	2504.52	154.23
2020-08-07	204.38	378.72	247.44	114.25	246.65	55.78	118.08	1.813	2521.2	151.73
2020-08-08	208.38	386.74	252.37	116	247.4	55.6	118.21	1.731	2505.69	154
2020-08-09	207.83	381.41	251.48	116.73	247.34	57.01	119.51	1.669	2519.97	153.2
2020-08-10	209.8	389.4	254.22	117.13	247.72	57.1	117.18	1.614	2529.1	156.65
2020-08-11	209.23	387.86	254.12	116.81	246.1	57.8	116.2	1.638	2531.26	155.28
2020-08-12	209.06	386.81	254.15	117.18	248.39	56.58	113.78	1.638	2519.79	154.83
2020-08-13	211.59	398.54	260.03	115.99	247.79	56.71	114	1.669	2520.23	157.21
2020-08-14	211.81	398.05	261.28	116.15	248.57	56.43	117.67	1.664	2492.7	157.67
2020-08-15	211.36	394.16	260.05	116.35	247.49	55.69	118.79	1.637	2512.06	157.35
2020-08-16	210.99	393.64	258.52	117.57	244.16	55.24	117.36	1.597	2512.73	156.17
2020-08-17	209.89	393.89	257.32	116.56	243.28	54.36	115.88	1.482	2509.25	153.97
2020-08-18	214.25	404.28	262.59	119.75	249.81	53.85	114.77	1.495	2520.49	156.34
2020-08-19	217.91	420.01	271.48	120.15	253.48	55.24	122.95	1.709	2529.76	158.67
2020-08-20	219.7	434.78	272.91	120.13	249.76	54.69	128.01	1.751	2527.51	158.18
2020-08-21	218.72	434.61	269.89	119.66	248.5	53.72	128.05	1.671	2537.36	156
2020-08-22	220.87	434	269.26	121.8	249.84	53.73	126.94	1.734	2560.23	156.59
2020-08-23	221.57	440.06	273.35	120.56	252.54	54.53	132.08	1.746	2564.99	154.77
2020-09-01	226.38	447.35	282.67	122.42	259.55	53.42	128.23	1.83	2581.86	155.69
2020-09-02	227.25	449.75	279.76	123.71	259.35	53.17	124.12	1.876	2583.72	151.43
2020-09-03	216.46	425.55	265.94	119.07	249.48	52.89	126.31	1.824	2581.8	149.95
2020-09-04	217.61	424.75	270.06	118.73	252.73	52.55	128.59	1.779	2574.79	145.43
2020-09-05	212.36	404.3	265.47	118.13	251.42	52.36	122.42	1.805	2532.06	135.35
2020-09-06	218.12	417.81	276.4	119.12	258.37	50.49	119.87	1.739	2505.39	139.51
2020-09-07	214.86	412.99	269.41	118.28	251.5	51.09	121.7	1.746	2501.22	137.32
2020-09-08	216.64	416.27	272.89	118.78	256.83	49.55	127.16	1.778	2428.28	137.45
2020-09-09	223.29	431.01	285.51	120.24	267.11	49.77	126.44	1.723	2311.55	137.4
2020-09-10	224.75	439.33	287.3	119.93	265.28	49.77	136.33	1.718	2417.96	140.34
2020-09-11	223.93	436.19	287.29	119.1	271.79	49.54	133.29	1.641	2413.8	146.02
2020-09-12	223.09	434.26	287.27	119.12	274.85	50.89	134.18	1.675	2510.29	149.63
2020-09-13	223.75	435.24	292.3	118.29	278.48	50.74	127.2	1.681	2504.29	149.69
2020-09-14	216.85	423.13	284.09	113.7	273.56	49.94	125.23	1.785	2464.61	143.27
2020-09-15	214.64	424.11	275.36	114.19	264.52	48.33	118.12	1.808	2362.85	143.77
2020-09-16	206.35	407.88	257.46	111.19	248.63	48.17	124.61	1.734	2317.94	144.37
2020-09-17	204.79	407.46	254.52	109.86	246.19	46.22	118.57	1.8	2244.8	145.25
2020-09-18	208.38	412.73	263.19	110.51	257.27	46.39	119.87	1.854	2027.27	145.48
2020-09-19	217.55	426.16	280.65	112.33	270.1	46.13	117.09	1.829	2119.32	147.06
2020-09-20	218.14	435.11	282.29	111.06	266.15	47.01	123.98	1.799	1965.84	142.61
2020-09-21	219.09	441.27	280.31	111.41	260.01	45.86	119.87	2.101	2157.06	145.49
2020-10-01	223.92	453.84	286.07	114.58	259.82	45.71	120.49	2.193	2095.03	140.56
2020-10-02	221.89	444.68	282.05	114.8	257.23	44.48	118.61	2.191	2006.69	135.31
2020-10-03	229.27	455.84	293.76	116.99	262.92	44.77	120.94	2.165	1885.84	142.7
2020-10-04	227.3	447.84	290.78	115.63	259.2	46.06	120.54	2.238	1725.25	147.88
2020-10-05	235.59	462.08	303.32	117.27	264	45.47	119.87	2.153	1886.75	145.24
2020-10-06	236.33	466.63	301.48	118.81	266.86	46.05	120.36	2.171	1968.12	149.84
2020-10-07	240.16	469.99	310.25	121.36	274.06	47.67	117.85	2.152	2105.02	148.42
2020-10-08	240.41	477.88	309.1	120.75	274.47	47.19	115.03	2.182	2116.22	144.45
2020-10-09	236.43	475.45	300.02	119.14	263.6	47.15	115.75	2.356	2181.31	146.94
2020-10-10	239.54	497.24	307.88	118.86	262.68	46.45	112.84	2.339	2130.72	149.68
2020-10-11	240.91	504.6	309.23	119.72	262.1	46.42	115.21	2.417	2059.15	149.04
2020-10-12	240.8	505.89	309.52	120.78	263.88	46.5	111.68	2.426	2060.65	148.5
2020-10-13	238.48	498.68	305.22	120.6	261.12	45.72	111.36	2.352	1992.55	147.77
2020-10-14	239.12	501.44	302.69	124.89	256.83	45.02	111.77	2.448	2091.88	149.63
2020-10-15	236.09	501.06	296.14	125.22	251.84	45.6	109.22	2.513	2078.32	144.26
2020-10-16	239.27	504.61	301.05	126.23	256.39	44.77	105.41	2.489	2142.27	146.69
2020-10-17	239.93	502.87	301.34	127.93	257.59	46.16	108.19	2.461	2238.18	144.29
2020-10-18	232.68	489.6	290.2	123.06	247.37	46.02	114.05	2.579	2238.18	139.71
2020-10-19	231.09	496.99	288.78	121.35	240.12	44.62	106.71	2.657	2204.29	143.16
2020-10-20	224.15	479.21	280.32	118.57	231.7	43.91	107.7	2.63	2249.04	135.85
2020-10-21	231.35	508.77	291.42	122.78	236.07	42.04	103.04	2.527	2185.75	131.37
2020-10-22	226.01	496.44	280.86	117.99	231.35	43.15	105.91	2.486	2211.95	130.46
2020-11-02	232.72	512.8	293.72	119.14	237.67	43.43	106.09	2.487	2250.85	133.78
2020-11-03	241.04	536.3	307.48	123.38	247.79	44.82	105.91	2.588	2202.17	136.69
2020-11-04	241.42	546.65	305.16	126.3	244.49	44.93	109.13	2.561	2154.48	141.88
2020-11-05	254.66	581.64	327.72	132.61	249.5	44.98	112.35	2.541	2206.23	140.96
2020-11-06	254.15	578.23	326.39	132.18	247.17	45.09	116.24	2.4	2182.74	136.15
2020-11-07	265.5	594.97	342.22	141.55	260.5	44.35	113.86	2.406	2191.43	146.92
2020-11-08	264.55	584.01	338.97	141.23	265.14	50.19	119.04	2.323	2215.91	151.06
2020-11-09	268.98	595.27	347.37	140.49	263.52	51.95	117.74	2.269	2237.87	151.66
2020-11-10	270.3	612.23	355.99	140.27	264.79	51.59	117.38	2.31	2213.03	150.55
2020-11-11	271.5	603.2	350.62	144	267.73	49.84	116.55	2.362	2178.14	147.04
2020-11-12	279.3	616.42	362.37	147.53	276.61	51.29	118.17	2.267	2137.94	150.79
2020-11-13	279.57	618.72	368.81	147.99	281.28	54.12	123.13	2.042	2134.63	150.91
2020-11-14	279.7	620.97	375.25	146.93	283.53	54.72	119.78	2.048	2155.72	152.73
2020-11-15	284.35	630.1	387.56	149.81	284.23	53.48	122.28	1.835	2095.03	152.31
2020-11-16	285.98	628.43	393.15	148.32	287.88	54.13	118.52	1.834	2087.25	154.21
2020-11-17	300.39	647.76	431.03	150.35	301.24	54.05	120.31	2.125	2120.7	157.17
2020-11-18	305.94	670.08	433.6	154.02	308.43	57.21	122.64	2.248	2106.07	163.72
2020-11-19	302.72	664.47	422.53	152.49	303.63	60.09	124.34	2.101	2101.58	166.28
2020-11-20	304.33	671.85	423.79	153.04	301.73	59.09	124.34	2.561	2100.85	165.69
2020-11-21	297.23	664.02	400.45	148.96	291.95	58.64	126.76	2.527	2073.86	164.43
2020-12-01	295.55	670	393.48	151.14	294.7	55.35	131.28	2.527	2050.15	162.19
2020-12-02	296.03	675.24	391.62	155.06	294.66	56.09	130.07	2.438	2102.07	164.78
2020-12-03	296.44	678.04	392.9	155.34	300.2	57.59	133.11	2.615	2083.09	166.52
2020-12-04	301.89	693.99	403.61	158.58	306.17	58.18	130.65	2.52	2088.42	168.32
2020-12-05	302.53	695.6	407.79	157.67	304.8	60.94	135.62	2.606	2063.2	167.13
2020-12-06	307.76	698.88	417.2	156.55	305.45	59.63	133.42	2.627	2047.12	167.1
2020-12-07	302.18	684.47	410.87	157.84	303.44	60.17	133.2	2.741	2057.4	167.05
2020-12-08	303.4	687.35	411.31	159	302.62	60.26	133.83	2.881	2080.12	171.96
2020-12-09	299.05	679.91	405.35	157.5	303.02	61.94	139.24	2.855	2080.55	171.15
2020-12-10	297.84	685.27	401.11	156.85	301.16	61.28	137.49	2.636	2145.73	172.34
2020-12-11	307.69	698.07	416.62	159.57	306.34	59.43	138.75	2.775	2171.16	174.39
2020-12-12	307.69	697.53	421.2	159.62	303.3	60.64	143.98	2.773	2197.2	175.41
2020-12-13	311.4	701.82	430.02	160.03	306.29	60.29	142.19	2.795	2220.21	177.56
2020-12-14	312.58	700.63	432.3	159.13	313.55	60.16	143	2.913	2266.06	179.92
2020-12-15	313.04	695.23	430.91	158.22	320.58	59.28	139.15	3.023	2231.79	175.11
2020-12-16	320.96	697.44	451.77	158.15	334.27	57.79	138.21	3.007	2234.83	172.48
2020-12-17	324.2	705.76	447.01	159.74	348.49	56.96	139.37	2.971	2281.64	176.48
2020-12-18	321.45	703.07	452.49	158.58	337.4	58.31	142.82	3.024	2237.18	176.53
2020-12-19	320.11	703.63	447.57	158.59	337.9	58.06	144.03	3.019	2239.54	174.97
2020-12-20	315.61	701.37	434.99	157.33	332.21	57.76	149.62	2.996	2157.31	176.12
2020-12-21	323.33	718.24	449.5	160.1	337.29	57.65	147.74	3.301	2166.11	177.48
2020-12-22	320.81	717.37	444.04	159.34	333.77	58.12	144.03	3.354	2185.58	177.72
2021-01-04	318.19	719.12	435.99	156.31	326.06	57.54	146.4	3.244	2212.09	174.88
2021-01-05	325.54	733.96	447.17	160.23	336.19	57.85	150.74	3.059	2217.31	183.11
2021-01-06	331.37	742.21	461.41	160.83	337.56	60.7	147.47	3.046	2207.41	185.45
2021-01-07	351.16	761.74	491.79	167.54	360.1	62.47	150.47	2.942	2179.21	186.09
2021-01-08	352.53	771.67	495.54	166.95	354.45	63.36	155.53	2.888	2181.81	191.35
2021-01-09	354.04	771.76	506.73	169.58	351.59	63.18	156.24	2.859	2188.91	190.86
2021-01-10	366.54	786.11	527.68	175.25	361.49	63.59	154.5	2.949	2154.85	194.36
2021-01-11	364.94	786.98	524.9	172.76	359.76	65.32	155.08	3.031	2155.75	193.36
2021-01-12	371.09	802.78	526.83	174.8	386.7	64.91	150.56	2.976	2141.88	195.05
2021-01-13	359.76	781.73	499.89	171.55	382.82	66.65	150.02	2.995	2162.94	190.97
2021-01-14	373.91	799.93	515.86	176.49	408.32	64.19	142.01	2.697	2172.58	193.08
2021-01-15	381.36	814.47	514.48	179.31	428.3	65.23	148.05	2.692	2200.14	193.84
2021-01-16	384.42	823.92	522.53	179.67	419.5	65.39	147.25	2.712	2180.61	193.43
2021-01-17	383.41	819.37	523.63	177.97	421.69	63.61	152.62	2.592	2170.69	190.78
2021-01-18	378.01	806.88	520.54	178.09	407.58	63.09	153.2	2.65	2173.25	192.31
2021-01-19	384.47	793.39	553.62	176.45	405.5	62.25	148.37	2.711	2146.16	192.27
2021-01-20	368.58	763.13	533.72	167.9	385	61.46	149.22	2.775	2155.97	192.79
2021-01-21	370.26	777.46	528.17	169.96	389.86	60.57	148.9	2.896	2108.89	191.27
2021-01-22	360.55	760.07	512.8	166.9	374.89	61.29	151.9	2.93	2139.76	190.71
2021-02-01	374.17	788.8	524.47	172.38	395.4	59.38	147.43	2.843	2150.71	195.25
2021-02-02	377.99	802.14	528.28	176.9	396.61	59.79	146.98	2.882	2160.2	199.57
2021-02-03	384.85	807.78	543.78	178.96	403.99	60.07	156.47	2.88	2149.71	202.84
2021-02-04	391.64	815.55	548.62	182.28	420.03	61.99	167.47	2.78	2166.65	204.09
2021-02-05	392.45	823.03	552.82	183.46	414.8	62.22	166.76	2.507	2199.11	206.36
2021-02-06	402.58	841.27	565.99	185.16	430.48	62.79	170.92	2.575	2192.32	210.35
2021-02-07	409.7	845.49	577.33	184.54	451.29	64.93	172.75	2.406	2212.83	211.84
2021-02-08	408	845.91	557.75	186.9	461.45	64.06	171.19	2.399	2234.68	212.99
2021-02-09	406.64	854.76	553.16	186.91	450.34	64.89	175.97	2.442	2237.98	211.83
2021-02-10	407.71	858.49	549.15	189.31	456.39	64	173.42	2.553	2224.86	215.68
2021-02-11	405.98	863.48	538.69	190.45	454.75	64.99	179.06	2.591	2215.16	219.03
2021-02-12	397.36	846.99	531.07	185.87	445.48	66.66	173.87	2.682	2255.25	222.31
2021-02-13	375.85	825.12	509.15	182.37	395.1	67.48	170.43	2.682	2258.92	221.04
2021-02-14	388.65	846.18	525.17	185.76	411.13	65.87	171.45	2.677	2250.43	217.64
2021-02-15	377.53	827.2	507.57	181.18	399.37	66.69	167.34	2.636	2259.33	224.88
2021-02-16	367.11	813.99	487.21	183.35	376.34	68.17	169.84	2.7	2246.2	225.39
2021-02-17	377.78	832.15	504.79	186.4	392.69	69.45	173.02	2.705	2257.09	230.79
2021-02-18	359.42	788.96	479.93	179.61	372.74	71.59	175.17	2.78	2228.11	231.22
2021-02-19	360.53	793.53	480.71	180.02	367.75	70.39	171.19	2.608	2218.24	224.97
2021-03-01	374.47	820.18	503.02	187.64	379.18	68.43	166.8	2.518	2228.72	222.31
2021-03-02	367.82	806.14	490.82	186.52	373.31	69.82	166.13	2.305	2231.37	219.28
2021-03-03	359.44	788.32	478.51	186.92	363.11	69.75	171.59	2.467	2203.66	223.72
2021-03-04	343.33	759.28	455.39	181.53	345.48	70.7	167.65	2.422	2251.67	232.32
2021-03-05	348.22	772.15	459.45	185.97	346.46	72.18	170.74	2.539	2230.53	240.14
2021-03-06	345.01	751.67	458.48	184.39	347.59	74.53	174.59	2.581	2207.38	236.65
2021-03-07	360.92	787.64	482.25	187.89	363.84	74.28	175.08	2.702	2207.35	233.86
2021-03-08	364.96	793.63	489.19	189.69	374.5	73.22	181.88	2.716	2191.59	234.93
2021-03-09	378.38	820.1	512.48	195.33	385.55	75.26	185.86	2.729	2195.17	240.56
2021-03-10	381.03	818.87	513.8	200.32	389.31	75.5	187.61	2.7	2175.33	239.94
2021-03-11	383.67	825.52	516.71	203.06	388.83	75.8	191.72	2.747	2177.87	238.41
2021-03-12	373.6	814.82	499.14	197.69	376.03	75.05	189.66	2.753	2202.78	236.6
2021-03-13	379.96	831.39	506.23	200.7	385.49	73.3	186.13	2.727	2181.87	234.99
2021-03-14	366.72	801.97	486.93	196.16	373.77	74	192.35	2.666	2156.49	219.94
2021-03-15	370.42	806.08	494.06	198.04	375.78	70.74	189.71	2.737	2149.15	223.75
2021-03-16	368.38	804.02	491.69	195.63	374.87	71.15	187.79	2.64	2151.13	224.47
2021-03-17	352.7	773.48	468.69	188.84	361.65	70.44	191.68	2.637	2165.29	212.43
2021-03-18	341.61	755.57	450.81	184.72	353.7	68.71	185.37	2.546	2138.54	223.56
2021-03-19	345.84	758.05	458.13	188.39	361.17	70.32	186.13	2.539	2192.11	214.55
2021-03-20	351.11	764.4	466.42	191.88	362.15	70.3	180.54	2.491	2173.2	223.22
2021-03-21	343.25	749.99	453.98	188.88	360.43	71.97	186.71	2.446	2145.03	224.76
2021-03-22	351.95	767.02	470.46	193.6	362.89	71.33	187.25	2.602	2169.36	222.16
2021-03-23	356.95	777.84	481.29	193.81	366.3	70.76	188.14	2.656	2144.81	217.79
2021-04-04	363.56	789.73	483.67	198.43	378.8	70.18	190.38	2.76	2162	224.54
2021-04-05	368.32	807.55	483.79	200.54	390.6	71.69	190.02	2.664	2131.36	216.09
2021-04-06	366.86	805.49	488.18	200.71	380.71	70.41	190.02	2.564	2123.38	218.29
2021-04-07	358.69	793.92	474.39	195.86	374.17	70.48	197.94	2.85	2138.16	219.03
2021-04-08	363.27	795.24	483.67	201.33	378.64	70.79	196.24	2.845	2150.73	219.07
2021-04-09	363.09	793.7	483.09	201.52	375.81	69.85	194.54	2.789	2155.17	218.44
2021-04-10	357.74	789.56	473.38	200.92	369.2	69.32	195.26	2.935	2139.04	219.65
2021-04-11	357.97	795.58	472.21	201.23	368.75	68.86	199.02	2.863	2115.81	220.93
2021-04-12	357.69	791.91	470.69	202.26	366.74	68.93	196.2	2.882	2073.86	230.8
2021-04-13	356.24	797.27	464.1	204.29	362.59	70.85	196.06	2.835	2085.9	231.85
2021-04-14	358.06	795.89	470.46	204.22	362.3	70.34	197.58	2.911	2084.34	231.1
2021-04-15	352.05	780.01	459.43	200.79	361.32	69.85	198.75	2.868	2092.64	231.59
2021-04-16	343.14	758.66	450.15	195.84	350.83	69.98	198.43	2.912	2130.44	229.03
2021-04-17	353.76	781.22	464.66	199.77	362.31	68.12	200.85	3.035	2145.68	225.07
2021-04-18	352.53	775.53	462	200.69	358.08	68.94	205.41	3.067	2168.36	225.31
2021-04-19	363.58	793.93	476.77	207.47	369.8	68	210.69	3.129	2175.07	227.64
2021-04-20	367.17	803.29	480.24	209.7	372.69	68.57	210.07	3.219	2203.98	226.68
2021-04-21	366.98	802.04	478.28	210.75	373.07	69.07	211.19	3.082	2235.71	229.95
2021-04-22	366.17	790.93	482.15	212.2	371.78	69.71	211.63	3.069	2258.68	233.68
2021-04-23	360.4	779.88	470.95	207.46	372.51	71.77	213.83	2.953	2270.66	237.55
2021-04-24	353.98	767.66	462.15	206.02	368.29	72.08	214.85	2.879	2283.58	232.83
2021-05-03	352.04	761.71	460.19	205.19	367.44	70.48	218.52	2.854	2311.56	236.05
2021-05-04	343.47	745.05	447.37	199.15	364.77	72.3	221.12	2.777	2308.12	240.6
2021-05-05	344.53	756.8	450.01	197.95	358.75	72.24	217.49	2.771	2328.03	240.96
2021-05-06	343.18	757.06	449.52	194.06	360.66	74.55	221.25	2.777	2312.14	237.75
2021-05-07	349.27	768.55	457.98	195.33	367.12	74.92	223.45	2.839	2313.44	238.49
2021-05-08	338.34	740.49	443.34	191.41	353.63	76.28	225.73	2.816	2291.6	238.71
2021-05-09	338.23	735.93	445.18	190.35	351.49	75.98	233.65	2.746	2313.3	239.97
2021-05-10	326.8	710.73	430.08	182.43	342.6	74.5	237.32	2.701	2304.26	242.95
2021-05-11	328.46	717.67	431.09	184.46	341.92	74.57	247.52	2.664	2315.19	234.84
2021-05-12	340.31	735.75	447.11	193.97	352.17	73.59	243.8	2.662	2316.29	239.84
2021-05-13	340.71	732.95	450.1	195.01	350.47	75.95	253.47	2.692	2326.97	242.9
2021-05-14	341.34	728.14	456.72	196.74	350.75	77.4	252.08	2.668	2333.79	241.05
2021-05-15	339.63	723.06	455.87	198.34	349.09	75.94	237.45	2.6	2321.09	233.55
2021-05-16	343.29	736.99	456.88	201.18	353.17	74.06	222.28	2.484	2322.1	228.97
2021-05-17	345.83	740.22	462.86	202.17	352.74	74.25	235.79	2.562	2251.95	233.44
2021-05-18	348.13	747.46	462.28	203.12	355.48	74.36	231.54	2.528	2238.73	240.98
2021-05-19	346.28	747.09	455.51	199.52	355.96	75.1	236.11	2.481	2220.6	241.16
2021-05-20	354.34	769.37	474.68	203.78	362.53	73.54	238.57	2.535	2256.64	242.11
2021-05-21	360.83	783.89	490.44	206.62	365.89	74.2	240.13	2.582	2305.67	243.82
2021-05-22	360.73	782.2	486.15	207.03	364.15	74.3	231.95	2.508	2296.37	242.27
2021-06-01	366.71	795.08	499.11	210.09	368.01	74.38	228.32	2.518	2327.68	247.08
2021-06-02	368.08	801.58	511.7	209.83	374.88	76.99	234.5	2.57	2312.92	250.81
2021-06-03	368.29	805.97	520.7	209.78	381.14	78.39	229.98	2.557	2347.54	250.69
2021-06-04	372.24	817.73	521.76	211.33	381.04	78.52	224.79	2.586	2374.87	253.08
2021-06-05	373.73	819.4	532.95	213.53	387.06	78.98	223.58	2.623	2392.99	251.65
2021-06-06	377.01	834.31	541.79	213.72	394.44	78.77	230.29	2.608	2364.09	254.05
2021-06-07	372.12	818.95	534.04	211.29	392.66	79.34	233.42	2.639	2377.82	253.72
2021-06-08	368.78	814.45	520.79	212.28	386.92	78.99	239.42	2.511	2389.14	254.66
2021-06-09	374.42	828.51	532.35	215.01	391.55	78.94	240.63	2.456	2358.58	255.02
2021-06-10	371.63	831.66	524.2	217.7	391.15	78.96	235.66	2.52	2343.53	255.24
2021-06-11	367.17	820.84	515.95	216.11	388.04	79.08	236.69	2.522	2317.72	258.4
2021-06-12	364.38	820.25	520.93	216.67	387.55	80.49	229.98	2.526	2330.97	259.04
2021-06-13	360.3	826.19	520.56	215.5	384.1	79.89	229.71	2.561	2318.98	254.65
2021-06-14	352.46	814.84	512.99	211.84	377.13	77.41	227.79	2.619	2331.14	256.62
2021-06-15	352.49	813.46	510.29	213.22	383.45	75.05	232.21	2.618	2327.11	261.67
[truncated: 257 more rows]
