# Supplementary material for: Using smart transportation assets to hedge fossil energy markets: Evidence from quantile-based VAR approach
Source: PLoS One. 2025 May 9;20(5):e0317748. doi: 10.1371/journal.pone.0317748 (PMC12064208; doi:10.1371/journal.pone.0317748)
Supplement: S3 Data — (TXT) [file pone.0317748.s006.txt]

###For correlation plots in R


data= read.csv(file = "file name.csv")

##below A, B, C... do not matter for variable name. the name in excel file will show in graph.

A <- data[,1]
B <- data[,2]
C <- data[,3]
D <- data[,4]
E <- data[,5]
F <- data[,6]
G <- data[,7]
H <- data[,8]
I <- data[,9]
J <- data[,10]
K <- data[,11]
L <- data[,12]

cor(data)

#install the below package to get correlation plots

library(corrplot)

corrplot(cor(data), method = "circle")

corrplot(cor(data), method = "number")

corrplot(cor(data), method = "color", order = "alphabet")

corrplot(cor(data), method = "color", order = "AOE")

corrplot(cor(data), order = "AOE")

corrplot(cor(data), method = "shade", order = "AOE", diag = FALSE)

corrplot(cor(data), method = "square", order = "FPC", type = "lower", diag = FALSE)

corrplot(cor(data), method = "ellipse", order = "AOE", type = "upper")

corrplot.mixed(cor(data), order = "AOE")


##install the following packages to run ggcorrelation plots.

library(ggplot2)
library(ggcorrplot)

ggcorrplot(cor(data))


##### different plots

corrplot(cor(data), method = "circle")

corrplot(cor(data), method = "number")

corrplot(cor(data), method = "color", order = "alphabet")

corrplot(cor(data), method = "color", order = "AOE")

corrplot(cor(data), order = "AOE")

corrplot(cor(data), method = "shade", order = "AOE", diag = FALSE)

corrplot(cor(data), method = "square", order = "FPC", type = "lower", diag = FALSE)

corrplot(cor(data), method = "ellipse", order = "AOE", type = "upper")

corrplot.mixed(cor(data), order = "AOE")
