# Supplementary material for: Using smart transportation assets to hedge fossil energy markets: Evidence from quantile-based VAR approach
Source: PLoS One. 2025 May 9;20(5):e0317748. doi: 10.1371/journal.pone.0317748 (PMC12064208; doi:10.1371/journal.pone.0317748)
Supplement: S4 Data — (XLSX) [file pone.0317748.s007.xlsx]

## Sheet: Metadata
		Manuscript Title: Using smart transportation assets to hedge fossil energy markets: Evidence from quantile-based VAR approach
1. For Figure 1, we used Data (see Figure 1 Data sheet) from the ling: https://www.iea.org/
2. For Figure 2 of the "Plots of price dynamics", this study used "Raw_data" (daily closing price) attached in this data file.
3. The data used for all other analyses throughout the study are natural logarithm returns (see LN values). The data files attached here are raw data and LN values. Also, the descriptive statistics are attached.
4. For the visualization of Pearson’s correlation matrix (Figure 3), the R software is used. The code is attached named “Code for correlation plots in R”.
5. For modeling the Dynamic Conditional Correlation (DCC), OxMetrics7.2 is used. The numeric findings in Table 3 and Appendices 1 to 3 are presented in the DCC Sheet. To calculate, we select the DCC, GJR, and GARCH (1,1) options.
6. We estimate the Quantile VAR (QVAR) and Pairwise network connectedness using David Gabauer’s online estimation platform. Please follow the link: https://sites.google.com/view/davidgabauer/econometric-code

## Sheet: Figure 1 Data
year	Energy consumption	CO2 Emission
2000	0.28	0.2484
2001	0.281	0.2461
2002	0.283	0.2489
2003	0.281	0.2436
2004	0.281	0.2435
2005	0.279	0.2401
2006	0.279	0.238
2007	0.281	0.2366
2008	0.28	0.235
2009	0.279	0.2337
2010	0.276	0.2294
2011	0.277	0.2265
2012	0.277	0.2258
2013	0.279	0.2274
2014	0.281	0.2308
2015	0.286	0.2387
2016	0.298	0.2431
2017	0.291	0.2452
2018	0.29	0.244
2019	0.289	0.2445
2020	0.244	0.2027

## Sheet: Raw_data.
date	SMTR		AUVE		ELVE		ADTR		DR0N		COME		CEMA		NATG		ELTR		PTRL
2013-07-15	100		102.14		113.49		109.62		105.57		116.36		18.12		3.674		2038.59		377.77
2013-07-16	99.17	-0.00833464	100.9	-0.0122145	108.68	-0.0433069	108.42	-0.0110073	104.83	-0.00703425	116.17	-0.0016342	18.48	0.0196728	3.677	0.000816216	2042.83	0.00207771	379.56	0.00472714
2013-07-17	99.7	0.00533013	102.02	0.0110389	112.4	0.0336562	109.08	0.00606898	106.58	0.0165559	116.75	0.00498026	18.48	0	3.629	-0.0131401	2033.64	-0.00450881	382.28	0.00714064
2013-07-18	100.27	0.00570087	102.47	0.0044012	113.59	0.0105315	109.59	0.00466457	107.44	0.00803668	117.8	0.00895337	18.48	0	3.812	0.0491969	2052.11	0.00904124	381.51	-0.00201626
2013-07-19	100.19	-0.000798164	101.56	-0.00892032	113.96	0.00325204	109.83	0.00218759	107.64	0.00185977	118.94	0.00963089	18.75	0.0145047	3.789	-0.00605185	2064.63	0.0060825	379.21	-0.00604692
2013-07-20	100.78	0.00587154	101.98	0.00412696	114.96	0.00873673	111.03	0.0108667	108.06	0.0038943	119.03	0.000756398	18.84	0.00478852	3.677	-0.0300049	2064.63	0	380.17	0.00252838
2013-07-21	100.66	-0.00119142	102.53	0.00537872	114.73	-0.0020027	110.17	-0.00777581	108.36	0.00277239	119.42	0.00327113	19.06	0.0116096	3.743	0.0177902	2067.92	0.00159224	375.78	-0.0116147
2013-07-22	99.84	-0.0081796	101.45	-0.0105894	114.66	-0.000610314	110.3	0.0011793	108.2	-0.00147765	118.35	-0.00900036	19.24	0.00939955	3.698	-0.0120953	2065.48	-0.00118063	375.84	0.000159655
2013-07-23	100.77	0.00927179	102.4	0.00932065	114.45	-0.00183318	113.35	0.0272765	108.59	0.00359796	118.99	0.00539312	19.24	0	3.644	-0.0147102	2053.08	-0.00602154	373.91	-0.00514839
2013-07-24	99.51	-0.0125826	101.31	-0.0107016	115.93	0.0128485	113.15	-0.001766	107.48	-0.0102745	118.59	-0.00336729	19.37	0.00673403	3.555	-0.0247269	2050.19	-0.00140863	373.95	0.000106972
2013-07-25	99.24	-0.00271698	100.97	-0.00336168	116.37	0.00378821	111.38	-0.0157666	107.25	-0.00214223	117.55	-0.00880839	19.37	0	3.459	-0.0273755	2056.83	0.00323349	371	-0.00792004
2013-07-26	100.32	0.0108239	102.83	0.0182537	115.81	-0.00482385	112.25	0.00778075	107.21	-0.00037303	117.06	-0.00417715	19.19	-0.00933617	3.432	-0.00783635	2056.83	0	375.47	0.0119765
2013-07-27	101.52	0.0118907	104	0.0113138	116.39	0.0049957	113.67	0.012571	107.16	-0.000466483	117.45	0.00332609	19.42	0.0119142	3.446	0.00407096	2060.88	0.00196711	382.98	0.0198042
2013-08-01	102.55	0.0100947	105.22	0.0116625	117.74	0.0115322	112.94	-0.00644281	109.69	0.0233352	118.29	0.00712653	19.46	0.00205761	3.387	-0.0172696	2067.02	0.00297488	380.23	-0.00720644
2013-08-02	103.12	0.00554287	105.35	0.00123474	118.92	0.00997219	113.84	0.00793725	110.58	0.00808104	117.89	-0.00338725	19.69	0.0117498	3.347	-0.0118802	2069.05	0.000981608	378.5	-0.00456026
2013-08-03	102.7	-0.00408124	104.66	-0.00657114	120.15	0.01029	114.18	0.0029822	111.27	0.00622044	117.61	-0.00237792	19.82	0.00658064	3.319	-0.00840089	2081.6	0.00604726	374.59	-0.010384
2013-08-04	101.62	-0.0105718	103.47	-0.0114353	118.88	-0.0106264	113.48	-0.00614954	110.23	-0.00939059	116.95	-0.00562757	20.22	0.0199807	3.318	-0.000301341	2078.96	-0.00126906	370.61	-0.0106818
2013-08-05	101.1	-0.00513024	102.94	-0.00513542	116.76	-0.017994	112.57	-0.00805136	109.92	-0.00281626	116.35	-0.0051436	19.96	-0.0129419	3.247	-0.0216307	2078.96	0	367.09	-0.00954325
2013-08-06	103.01	0.0187159	106.05	0.0297644	121.85	0.0426702	115.34	0.024309	110.13	0.00190866	117.13	0.00668154	20.27	0.0154117	3.297	0.0152815	2067.04	-0.00575014	372.79	0.0154082
2013-08-07	102.94	-0.000679777	106.71	0.00620419	121.64	-0.00172492	114.09	-0.0108967	109.68	-0.00409445	116.88	-0.00213666	19.96	-0.0154117	3.23	-0.0205308	2060.68	-0.00308161	374.35	0.00417593
2013-08-08	103.24	0.00291008	107.73	0.00951322	120.91	-0.0060194	114.16	0.000613363	109.21	-0.0042944	116.33	-0.00471679	19.37	-0.0300048	3.31	0.0244661	2064.85	0.00202156	377.08	0.00726618
2013-08-09	103.09	-0.00145398	107.8	0.000649562	120.53	-0.00314778	113.34	-0.00720882	110.19	0.00893351	116.55	0.00188939	19.28	-0.00465719	3.285	-0.00758154	2071.27	0.00310436	377.84	0.00201346
2013-08-10	103.01	-0.000776322	107.78	-0.000185546	119.45	-0.00900081	112.9	-0.00388968	109.46	-0.00664696	116.23	-0.00274938	19.55	0.013907	3.342	0.0172028	2061.47	-0.00474263	380.46	0.00691022
2013-08-11	101.74	-0.0124055	105.63	-0.0201497	117.77	-0.0141643	112.27	-0.00559579	107.57	-0.0174174	115.9	-0.00284324	19.55	0	3.419	0.0227787	2061.47	0	381.49	0.00270359
2013-08-12	101.21	-0.00522297	105.27	-0.00341394	118.34	0.00482827	111.61	-0.00589603	107.62	0.000464706	115.76	-0.00120867	19.55	0	3.368	-0.015029	2039.78	-0.0105774	379.97	-0.00399234
2013-08-13	100.54	-0.00664191	104.65	-0.00590703	118.23	-0.000929957	110.09	-0.0137124	107.5	-0.00111566	114.15	-0.0140057	19.42	-0.00667182	3.463	0.0278162	2025.38	-0.00708462	377.63	-0.00617742
2013-08-14	101.3	0.00753075	105.02	0.00352936	119.72	0.0125238	111.95	0.0167541	108.32	0.00759896	114.48	0.00288676	19.51	0.00462369	3.444	-0.00550168	2012.2	-0.00652869	375.45	-0.00578957
2013-08-15	101.25	-0.000493705	104.01	-0.00966376	118.66	-0.00889342	112.36	0.00365566	108.06	-0.00240318	113.73	-0.00657292	19.6	0.00460241	3.46	0.004635	1988.73	-0.0117324	377.23	0.00472977
2013-08-16	102.43	0.0115869	105.53	0.0145082	121.79	0.026036	113.4	0.00921339	109.41	0.0124157	115.08	0.0118003	20.27	0.0336124	3.545	0.0242696	1976.4	-0.00621924	381.16	0.0103642
2013-08-17	102.71	0.00272984	106.01	0.00453816	123.45	0.013538	114.12	0.00632914	110.01	0.00546898	116.22	0.00985741	19.87	-0.0199309	3.485	-0.0170701	1976.4	0	379.46	-0.00447005
2013-08-18	102.15	-0.00546716	105.32	-0.00653009	123.58	0.0010525	113.97	-0.00131527	110.17	0.00145336	115.84	-0.00327502	19.82	-0.00251953	3.513	0.00800233	1967.08	-0.0047268	390.38	0.0283714
2013-08-19	99.94	-0.0218723	102.85	-0.0237317	121.94	-0.0133596	112.02	-0.0172578	107.81	-0.0216542	115.35	-0.00423894	20.36	0.0268807	3.534	0.00596	1982.54	0.00782864	395.62	0.0133335
2013-08-20	99.94	0	103.3	0.00436576	122.2	0.00212993	112.39	0.00329754	108.55	0.00684048	117.31	0.016849	20.63	0.0131741	3.567	0.00929453	1964.84	-0.00896803	392.01	-0.0091668
2013-08-21	100.89	0.00946081	103.91	0.00588776	122.46	0.0021254	114.87	0.0218261	109.7	0.0105385	116.05	-0.0107989	20.58	-0.0024266	3.618	0.0141965	1958.05	-0.00346174	387.53	-0.0114941
2013-08-22	100.05	-0.00836075	102.91	-0.00967032	122.31	-0.00122564	115.04	0.00147884	108.4	-0.0119213	115.56	-0.00423126	20.45	-0.00633685	3.581	-0.0102793	1968.69	0.00541927	389.79	0.00581487
2013-08-23	100.56	0.0050845	103.35	0.00426647	123.03	0.00586942	115.35	0.00269109	109.12	0.00662011	116.2	0.00552297	19.78	-0.0333116	3.667	0.0237318	1968.69	0	387.27	-0.00648601
2013-09-02	101.94	0.0136298	105.31	0.0187871	124.7	0.0134826	116.22	0.00751396	110.02	0.00821397	116.66	0.00395088	20.45	0.0333116	3.666	-0.00027274	1960.64	-0.0040974	389.07	0.00463715
2013-09-03	102.55	0.00596608	106.94	0.0153595	125.29	0.0047202	116.89	0.00574837	110.44	0.00381022	117.13	0.00402071	22.28	0.0857065	3.683	0.00462649	1954.54	-0.00311608	393.82	0.0121347
2013-09-04	102.6	0.000487448	107.04	0.000934667	124.72	-0.00455983	116.63	-0.00222679	110.68	0.00217077	117.45	0.00272828	23.85	0.0680948	3.575	-0.0297625	1958.82	0.00218738	387.93	-0.015069
2013-09-05	103.49	0.00863706	107.9	0.00800228	124.35	-0.00297105	117.86	0.0104909	111.92	0.0111412	118.55	0.0093221	23.85	0	3.53	-0.0126673	1950.42	-0.00429752	379.59	-0.0217332
2013-09-06	104.56	0.0102861	110.01	0.0193664	126.76	0.0191954	117.6	-0.00220844	113.28	0.0120783	118.65	0.00084317	23.04	-0.0345524	3.605	0.0210239	1943.49	-0.00355941	379.52	-0.000184426
2013-09-07	105.48	0.00876029	110.45	0.00399166	126.18	-0.00458608	118.71	0.00939451	114.08	0.00703733	119.42	0.00646871	23.62	0.024862	3.584	-0.00584228	1943.49	0	383.27	0.00983241
2013-09-08	104.52	-0.00914292	109.52	-0.00845575	125.62	-0.00444798	116.8	-0.0162205	113.65	-0.00377641	118.83	-0.00495279	25.19	0.0643533	3.567	-0.00475459	1957.86	0.00736671	382.29	-0.00256022
2013-09-09	104.93	0.00391502	110.29	0.00700608	126.09	0.00373446	116.82	0.000171218	114.23	0.00509041	118.97	0.00117746	24.21	-0.0396813	3.638	0.0197092	1940.11	-0.00910737	377.53	-0.0125294
2013-09-10	106.06	0.0107115	111.06	0.00695734	126.97	0.0069549	117.86	0.00886319	115.19	0.00836898	119.07	0.000840195	24.52	0.0127233	3.677	0.0106631	1936.2	-0.00201738	371.57	-0.0159128
2013-09-11	107.3	0.0116237	112.01	0.00851756	127.2	0.00180981	120.25	0.0200754	116.41	0.0105355	119.37	0.00251636	25.41	0.0356537	3.738	0.0164535	1929.87	-0.00327465	378.93	0.0196142
2013-09-12	107.07	-0.00214582	112.65	0.00569751	128.19	0.00775289	120.04	-0.00174789	116.11	-0.00258042	120.99	0.01348	24.74	-0.0267214	3.745	0.00187091	1941.13	0.00581763	374.71	-0.0111991
2013-09-13	106.35	-0.00674728	112.72	0.000621201	130.8	0.0201559	115.17	-0.0414157	116.13	0.000172236	120.77	-0.00181999	23.98	-0.0312012	3.713	-0.00858144	1941.13	0	372.94	-0.00473484
2013-09-14	104.43	-0.0182186	111.6	-0.00998582	131	0.00152788	113.96	-0.0105618	114.46	-0.0144848	119.84	-0.00773039	23.98	0	3.72	0.00188349	1945.1	0.00204311	368.59	-0.0117326
2013-09-15	103.58	-0.00817273	110.46	-0.0102676	130.22	-0.005972	113.41	-0.00483794	113.7	-0.00666202	119.44	-0.00334337	24.3	0.0132562	3.687	-0.00891055	1951.32	0.00319268	368.48	-0.000298479
2013-09-16	104.63	0.0100861	111.25	0.00712646	131.08	0.0065825	114.57	0.0101764	114.75	0.00919245	119.49	0.000418533	24.12	-0.00743498	3.602	-0.0233239	1949.28	-0.00104599	368.28	-0.000542918
2013-09-17	104.61	-0.000191168	110.99	-0.00233981	131.64	0.0042631	114.66	0.000785238	114.4	-0.00305477	119.53	0.0003347	24.16	0.001657	3.492	-0.0310146	1946.29	-0.00153508	370.48	0.00595594
2013-09-18	104.59	-0.000191205	110.97	-0.000180213	132.75	0.00839674	114.07	-0.00515893	115.21	0.00705547	119.76	0.00192235	24.56	0.0164207	3.493	0.000286328	1953.78	0.00384096	369.43	-0.00283818
2013-09-19	104.28	-0.00296836	110.86	-0.000991751	132.61	-0.00105517	113.73	-0.00298508	114.73	-0.00417501	119.55	-0.00175505	24.12	-0.0180777	3.498	0.00143041	1953.78	0	367.2	-0.00605462
2013-09-20	104.12	-0.00153551	110.9	0.00036075	132.23	-0.00286966	113.47	-0.00228873	113.72	-0.00884226	118.6	-0.00797821	22.55	-0.0673063	3.589	0.0256822	1965.22	0.00583824	365.72	-0.00403865
2013-10-01	105.33	0.0115542	112.22	0.0118323	132.9	0.00505414	113.39	-0.000705281	114.59	0.00762125	119.18	0.00487847	23.04	0.0214968	3.56	-0.00811307	1970.61	0.00273894	371.32	0.0151962
2013-10-02	104.97	-0.00342368	111.99	-0.00205165	130.37	-0.0192204	112.2	-0.0105502	113.63	-0.00841298	119.43	0.00209547	23.62	0.024862	3.609	0.0136702	2001.88	0.0157436	370.37	-0.00256172
2013-10-03	104.48	-0.00467893	111.46	-0.0047438	127.75	-0.0203013	112.24	0.000356443	111.48	-0.0191024	118.68	-0.00629963	23.27	-0.0149288	3.542	-0.0187392	2022.78	0.0103861	371.06	0.00186127
2013-10-04	105.54	0.0100944	113.14	0.0149602	130.1	0.0182282	112.98	0.00657138	111.76	0.00250851	119.49	0.00680189	22.86	-0.0177763	3.499	-0.0122143	2007.71	-0.00747803	370.53	-0.00142936
2013-10-05	104.55	-0.0094246	111.65	-0.013257	129.48	-0.00477696	112.2	-0.00692782	111.62	-0.00125347	118.68	-0.00680189	22.24	-0.0274962	3.506	0.00199857	2007.71	0	372.3	0.00476557
2013-10-06	102.77	-0.0171719	109.48	-0.0196271	126.43	-0.0238376	110.6	-0.0143629	110.13	-0.0134388	117.46	-0.0103329	21.79	-0.0204413	3.629	0.0344813	2009.05	0.000667204	367.37	-0.0133305
2013-10-07	103.08	0.0030119	109.69	0.00191632	125.51	-0.00730336	112.03	0.0128466	109.57	-0.00509787	117.08	-0.00324039	21.48	-0.0143289	3.716	0.0236907	2007.36	-0.000841548	374.35	0.0188217
2013-10-08	105.26	0.0209281	111.99	0.0207514	128.83	0.0261083	113.87	0.0162908	113.19	0.0325042	119.06	0.0167701	21.34	-0.00653902	3.679	-0.0100068	1999.38	-0.00398329	371.15	-0.0085849
2013-10-09	105.91	0.0061562	112.82	0.00738405	130.73	0.0146404	114.76	0.00778554	113.48	0.00255879	120.11	0.00878042	20.67	-0.0318999	3.723	0.0118888	1995.29	-0.00204773	371.3	0.000404068
2013-10-10	106.51	0.0056492	113.38	0.00495138	131.15	0.00320758	115.32	0.00486788	114.15	0.00588676	120.84	0.00605937	21.57	0.0426201	3.776	0.0141355	1991.44	-0.00193141	369.14	-0.00583439
2013-10-11	105.67	-0.00791785	112.55	-0.00734744	130.97	-0.00137342	114.45	-0.00757283	112.5	-0.0145602	120.42	-0.00348172	22.19	0.0283383	3.82	0.0115852	1991.44	0	372.93	0.0102148
2013-10-12	107.3	0.0153076	114.17	0.014291	132.09	0.00851522	116.76	0.0199825	113.48	0.00867339	121.83	0.011641	23.89	0.0738182	3.79	-0.0078844	1986.43	-0.00251894	367.34	-0.0151029
2013-10-13	108.73	0.0132391	116.8	0.0227745	133.05	0.00724149	118.01	0.0106488	115.53	0.0179036	122.4	0.00466774	23.18	-0.0301701	3.769	-0.0055563	1993.05	0.00332707	369.7	0.00640402
2013-10-14	109.72	0.00906392	117.85	0.00894956	134.3	0.00935111	119.34	0.0112072	116.86	0.0114464	123.4	0.00813674	22.95	-0.0099719	3.757	-0.00318895	2009.28	0.00811032	366.95	-0.00746627
2013-10-15	109.47	-0.00228113	118.41	0.00474055	131.58	-0.0204611	117.13	-0.0186921	115.87	-0.00850776	123.17	-0.0018656	20.54	-0.110944	3.764	0.00186146	1989.96	-0.00966191	364.65	-0.00628761
2013-10-16	111.13	0.0150501	120.31	0.0159186	131.98	0.00303536	117.23	0.000853388	117.01	0.00979053	123.8	0.00510185	21.07	0.025476	3.668	-0.0258357	1990.12	8.04004e-05	358.14	-0.018014
2013-10-17	110.87	-0.00234234	118.78	-0.0127987	129.86	-0.0161934	115.71	-0.0130508	119.28	0.0192143	122.22	-0.0128447	20.67	-0.0191669	3.581	-0.0240045	1990.12	0	357.3	-0.00234821
2013-10-18	111.13	0.00234234	119.05	0.00227053	132.36	0.0190685	116.21	0.00431184	120.15	0.00726729	122.96	0.0060364	20.89	0.0105872	3.619	0.0105557	1986.9	-0.0016193	358.3	0.00279486
2013-10-19	110.59	-0.00487102	117.66	-0.0117445	132.44	0.00060423	116.17	-0.000344264	120.54	0.00324069	123.6	0.00519145	22.42	0.0706828	3.629	0.00275938	1991.67	0.00239785	363.96	0.0156733
2013-10-20	109.91	-0.00616782	117.08	-0.00494165	130.54	-0.01445	115.22	-0.00821129	120.37	-0.00141132	123.7	0.000808734	21.61	-0.0367972	3.707	0.0212658	1996.82	0.00258243	362.68	-0.00352307
2013-10-21	110.14	0.00209043	116.86	-0.00188082	131.59	0.00801133	114.92	-0.00260711	121.08	0.00588115	124.95	0.0100544	22.77	0.0522877	3.569	-0.0379375	2014.73	0.00892928	362.51	-0.000468843
2013-10-22	108.92	-0.0111386	115.45	-0.0121391	130.38	-0.00923776	113.37	-0.0135794	120.74	-0.00281201	124.44	-0.00408999	22.24	-0.0235514	3.496	-0.020666	2020.95	0.00308251	360.14	-0.00655922
2013-10-23	109.77	0.0077736	118.42	0.0254001	130.69	0.00237484	112.82	-0.00486318	120.6	-0.00116019	123.81	-0.00507554	21.52	-0.0329097	3.62	0.0348546	2020.95	0	352.55	-0.0213004
2013-11-01	109.44	-0.00301081	118.56	0.00118153	131.11	0.00320856	110.8	-0.0180669	121.01	0.0033939	123.22	-0.00477676	20.67	-0.0402994	3.581	-0.0108319	2019.19	-0.000871257	352.12	-0.00122043
2013-11-02	109.93	0.00446735	117.89	-0.00566718	134.37	0.0245605	112.68	0.0168252	122.32	0.0107674	124.58	0.0109767	20.4	-0.0131485	3.513	-0.0191717	2008.23	-0.0054427	349.19	-0.00835584
2013-11-03	109.58	-0.00318892	117.31	-0.00493198	134.05	-0.00238432	111.81	-0.00775094	122.61	0.00236802	123.63	-0.00765485	21.48	0.0515874	3.445	-0.0195465	2018.57	0.0051356	351.87	0.0076456
2013-11-04	109.73	0.00136793	117.3	-8.52479e-05	128.84	-0.0396415	112.46	0.0057966	123.1	0.00398845	124.11	0.00387504	21.39	-0.00419875	3.466	0.00607729	2048.78	0.0148552	347.6	-0.0122094
2013-11-05	107.68	-0.0188589	114.38	-0.0252085	125.1	-0.0294579	113.85	0.0122842	121.31	-0.0146478	122.02	-0.0169833	21.62	0.0106953	3.498	0.00919019	2060.49	0.00569932	350.83	0.00924938
2013-11-06	108.89	0.0111743	116.69	0.0199946	126.14	0.00827898	112.79	-0.00935411	122.35	0.00853654	123.34	0.0107598	20.36	-0.0600466	3.519	0.00598548	2060.49	0	353.9	0.00871261
2013-11-07	109.15	0.00238488	117.33	0.00546963	127.5	0.010724	112.43	-0.00319688	121.85	-0.00409501	123.57	0.00186303	21.03	0.0323778	3.559	0.0113027	2063.66	0.00153729	349.73	-0.011853
2013-11-08	108.97	-0.00165047	117.37	0.000340861	125.74	-0.0139001	112.37	-0.000533808	121.35	-0.00411185	122.55	-0.00828869	21.34	0.0146333	3.574	0.00420581	2090.2	0.0127786	353.87	0.0117682
2013-11-09	110.01	0.00949866	118.99	0.0137081	126.94	0.00949825	113.47	0.00974149	121.99	0.00526014	123.3	0.0061013	21.52	0.00839949	3.617	0.0119595	2089.88	-0.000153107	356.48	0.00734852
2013-11-10	110.34	0.00299524	119.04	0.000420115	127.19	0.0019675	114.56	0.00956022	122.08	0.000737493	124.09	0.0063867	21.25	-0.0126258	3.566	-0.0142004	2091.04	0.000554902	356.7	0.000616955
2013-11-11	112.02	0.0151109	120.04	0.00836545	127.42	0.00180669	117.23	0.0230391	122.38	0.00245439	125.25	0.00930463	20.85	-0.0190029	3.605	0.0108773	2103.55	0.00596484	355.3	-0.00393259
2013-11-12	111.55	-0.00420451	118.57	-0.0123215	125.69	-0.0136702	117.03	-0.0017075	123.25	0.00708385	124.63	-0.00496239	20.18	-0.0326619	3.66	0.0151414	2103.55	0	353.55	-0.00493758
2013-11-13	110.84	-0.0063852	116.58	-0.0169258	125.11	-0.00462521	117.05	0.000170882	122.71	-0.00439096	124.53	-0.000802697	20.45	0.0132909	3.617	-0.0118182	2103.46	-4.27857e-05	355.41	0.00524713
2013-11-14	110.6	-0.00216763	116.27	-0.00266266	124.77	-0.00272131	116.27	-0.00668612	122.02	-0.00563888	124.25	-0.00225099	20.76	0.0150452	3.556	-0.0170086	2107.27	0.00180966	361.75	0.0176813
2013-11-15	111.78	0.0106126	118.07	0.0153626	126.91	0.0170061	116.36	0.000773761	123.68	0.0135126	125.2	0.00761679	20.4	-0.0174932	3.674	0.0326447	2099.29	-0.00379408	363.03	0.00353211
2013-11-16	112.05	0.00241255	118.23	0.00135421	127.08	0.00133864	115.92	-0.00378854	124.87	0.00957561	125.83	0.00501933	20.49	0.00440206	3.702	0.00759223	2093.45	-0.00278577	361.21	-0.00502597
2013-11-17	111.87	-0.00160772	118.36	0.00109895	126.85	-0.00181152	115.78	-0.00120846	124.43	-0.00352989	124.71	-0.00894075	20.36	-0.00636477	3.768	0.0176711	2083.64	-0.00469706	361.22	2.76843e-05
2013-11-18	112.51	0.00570462	119.25	0.0074913	126.39	-0.00363292	115.68	-0.00086408	125.32	0.00712716	124.22	-0.00393685	20.72	0.0175272	3.789	0.00555778	2083.64	0	359.82	-0.00388328
2013-11-19	112.83	0.00284015	119.51	0.00217792	128.17	0.0139851	116.75	0.00920714	127.53	0.0174812	123.41	-0.00654204	20.63	-0.00435309	3.818	0.00762459	2091.22	0.00363126	358.41	-0.00392632
2013-11-20	112.81	-0.000177274	119.52	8.36715e-05	128.45	0.00218222	117.34	0.00504081	127.2	-0.00259098	123.33	-0.000648456	20.09	-0.0265241	3.928	0.0284037	2107.06	0.00754598	362.24	0.0106294
2013-12-02	111.9	-0.00809937	118.67	-0.00713719	127.62	-0.00648263	115.41	-0.0165847	125.88	-0.0104316	123.04	-0.00235418	20.72	0.0308772	3.954	0.00659733	2079.89	-0.0129786	367.4	0.0141442
2013-12-03	111.33	-0.00510685	118.12	-0.00464547	129.14	0.01184	114.47	-0.00817823	125.55	-0.00262499	123.18	0.00113719	20.63	-0.00435309	3.988	0.00856213	2067.05	-0.00619254	368.2	0.0021751
2013-12-04	111.55	0.00197416	119.07	0.0080105	128.98	-0.00123973	114.56	0.000785923	124.44	-0.00888041	122.59	-0.00480125	20.63	0	3.976	-0.00301356	2067.05	0	367.16	-0.00282855
2013-12-05	111.39	-0.00143536	118.33	-0.00623422	129.02	0.000310078	114.61	0.000436357	124.59	0.00120467	122.15	-0.00359566	21.34	0.0338369	3.96	-0.00403226	2067.29	0.000116101	368.38	0.00331729
2013-12-06	112.39	0.00893741	118.93	0.00505775	130.33	0.0101023	116.25	0.014208	125.4	0.00648028	122.83	0.00555149	22.01	0.0309136	4.132	0.0425175	2054.74	-0.00608925	364.36	-0.0109726
2013-12-07	112.09	-0.00267285	118.69	-0.00202003	130.7	0.00283493	115.89	-0.00310158	125.21	-0.0015163	122.88	0.000406984	22.51	0.0224628	4.114	-0.00436576	2051.16	-0.00174383	365.75	0.00380765
2013-12-08	112.06	-0.000267678	119.04	0.00294452	130.48	-0.00168466	115.07	-0.00710083	124.17	-0.00834073	122.74	-0.00113997	23.04	0.0232722	4.232	0.0282789	2066.62	0.00750894	364.86	-0.00243632
2013-12-09	110.26	-0.0161932	117.14	-0.0160898	128.24	-0.0173165	113.08	-0.0174451	122.61	-0.012643	120.9	-0.0151045	22.42	-0.0272784	4.237	0.00118078	2065.32	-0.000629244	362.7	-0.00593767
2013-12-10	110.02	-0.00217905	116.82	-0.00273551	129.11	0.00676125	113.24	0.00141393	123.15	0.00439454	121.01	0.000909429	22.46	0.00178253	4.337	0.0233274	2065.32	0	360.81	-0.00522454
2013-12-11	109.94	-0.000727405	116.91	0.000770119	129.19	0.000619435	113.24	0	123.93	0.00631377	120.63	-0.00314518	22.01	-0.0202391	4.409	0.016465	2063.74	-0.000765307	364.1	0.00907705
2013-12-12	111.7	0.0158819	119.04	0.0180552	130.49	0.0100124	114.44	0.0105412	125.71	0.0142608	121.65	0.00842006	21.43	-0.0267051	4.351	-0.0132422	2058.95	-0.00232373	361.83	-0.00625407
2013-12-13	112.61	0.00811382	121.17	0.0177349	130.7	0.00160803	113.98	-0.00402767	126.26	0.00436561	120.93	-0.0059362	22.42	0.0451616	4.279	-0.0166864	2038.94	-0.00976608	365.37	0.00973605
2013-12-14	113.29	0.00602038	122.88	0.0140138	130.32	-0.00291166	114.46	0.00420242	127.54	0.0100868	122.77	0.0151008	22.33	-0.00402235	4.287	0.00186785	2040.96	0.00099022	368.36	0.00815018
2013-12-15	112.64	-0.00575401	121.16	-0.0140963	128.24	-0.0160895	115.09	0.00548901	126.87	-0.0052671	123.19	0.00341519	22.51	0.00802859	4.251	-0.00843294	2049.41	0.00413166	371.63	0.00883801
2013-12-16	113.7	0.00936651	121.24	0.000660066	128.91	0.00521098	118.35	0.0279319	130.19	0.025832	123.54	0.00283711	21.79	-0.0325085	4.46	0.0479945	2049.41	0	370.76	-0.00234378
2013-12-17	114.52	0.00718608	122.28	0.00854144	129.63	0.00556975	119.24	0.00749193	130.38	0.00145834	123.95	0.00331327	21.83	0.00183402	4.418	-0.00946166	2049.14	-0.000131754	372.03	0.00341954
2013-12-18	114.95	0.00374777	122.83	0.00448779	130.67	0.00799082	119.78	0.00451846	131.07	0.00527827	124.66	0.00571177	22.42	0.0266682	4.463	0.0101341	2032.1	-0.00835045	372.98	0.0025503
2013-12-19	114.87	-0.000696197	122.87	0.0003256	131.44	0.00587541	119.5	-0.00234036	131.51	0.00335136	125.43	0.0061578	22.42	0	4.416	-0.0105869	2037.66	0.00273235	374.68	0.00454753
2013-12-20	114.91	0.000348159	122.63	-0.00195519	130.85	-0.00449884	119.87	0.00309145	131.46	-0.000380272	126.12	0.005486	22.51	0.00400624	4.433	0.00384225	2041.23	0.00175048	371.13	-0.00951992
2013-12-21	114.86	-0.000435218	122.53	-0.000815794	131.16	0.00236632	120.05	0.0015005	132.04	0.00440228	125.33	-0.00628358	22.46	-0.00222371	4.407	-0.00588237	2044.08	0.00139524	369.47	-0.00448286
2013-12-22	115.04	0.0015659	123.21	0.00553432	131.41	0.00190425	120.4	0.00291121	132.67	0.00475993	126.37	0.00826385	22.15	-0.0138985	4.427	0.00452797	2044.08	0	359.22	-0.0281345
2014-01-02	113.13	-0.0167423	120.77	-0.0200023	130.13	-0.00978826	119.21	-0.00993289	131.33	-0.0101516	124.52	-0.0147478	21.61	-0.0246813	4.23	-0.0455202	2030.89	-0.00647369	354.28	-0.0138475
2014-01-03	113.62	0.00432195	120.25	-0.004315	130.1	-0.000230565	119.95	0.00618835	132.17	0.00637573	124.17	-0.00281475	21.52	-0.00417344	4.232	0.000472701	2030.76	-6.40134e-05	353.36	-0.00260019
2014-01-04	114.08	0.00404041	120.54	0.00240874	129.68	-0.00323351	119.67	-0.00233703	131.39	-0.00591897	123.94	-0.00185402	21.12	-0.0187623	4.321	0.0208122	2012.62	-0.00897275	354.91	0.00437687
2014-01-05	114.92	0.00733628	121.96	0.0117115	131.3	0.0124149	120.1	0.00358677	132.55	0.00878993	124.82	0.00707512	21.3	0.00848661	4.304	-0.00394203	2003.62	-0.00448181	352.42	-0.00704059
2014-01-06	115.06	0.0012175	122.47	0.00417298	131.3	0	119.85	-0.00208377	132.84	0.00218546	124.08	-0.00594618	20.81	-0.0232734	4.306	0.000464576	2023.08	0.00966556	349.98	-0.00694764
2014-01-07	115.05	-8.6915e-05	122	-0.00384506	130.84	-0.00350958	119.49	-0.00300828	133.43	0.0044316	123.7	-0.00306724	20.49	-0.0154967	4.299	-0.00162696	2023.08	0	352.27	0.00652192
2014-01-08	116.15	0.00951564	123.54	0.0125439	131.65	0.00617168	120.28	0.00658967	134.09	0.00493422	124.39	0.00556251	20.58	0.00438277	4.216	-0.0194956	2022	-0.000533982	350.02	-0.00640763
2014-01-09	114.52	-0.014133	121.07	-0.0201961	129.77	-0.0143832	119.17	-0.00927131	134	-0.000671416	122.22	-0.0175991	21.03	0.0216303	4.005	-0.0513432	2012.2	-0.00485847	350.08	0.000171404
2014-01-10	116.58	0.0178283	124.53	0.0281778	133.48	0.028188	120.66	0.0124256	134.97	0.00721273	123.43	0.00985149	21.97	0.0437279	4.053	0.0119138	2003.03	-0.00456762	354.01	0.0111635
2014-01-11	117.21	0.00538947	125.66	0.0090332	133.92	0.00329095	120.54	-0.000995025	136.15	0.00870469	123.18	-0.00202749	21.92	-0.00227842	4.274	0.0530928	2001.47	-0.000779124	352.22	-0.00506918
2014-01-12	117.21	0	126.18	0.00412961	134.61	0.0051391	119.26	-0.0106757	136.25	0.000734214	123.32	0.0011359	23.04	0.0498324	4.369	0.021984	2010.3	0.00440205	354.41	0.00619845
2014-01-13	117.19	-0.000170648	126.14	-0.000317058	133.99	-0.00461654	119.74	0.00401674	135.63	-0.00456084	123.03	-0.00235437	23.04	0	4.325	-0.010122	2010.3	0	355.16	0.00211396
2014-01-14	117.54	0.00298215	125.86	-0.00222222	134.83	0.00624956	121.25	0.0125318	135.87	0.00176796	123.8	0.00623913	22.86	-0.00784318	4.382	0.0130931	2032.39	0.0109285	360.19	0.0140633
2014-01-15	118.15	0.0051763	126.84	0.00775627	134.99	0.00118598	121.28	0.000247392	137.93	0.0150478	124.37	0.00459363	23.27	0.0177763	4.326	-0.0128619	2023.74	-0.00426516	360.38	0.00052736
2014-01-16	116.91	-0.0105506	125.4	-0.0114178	133.23	-0.0131237	119.35	-0.0160416	135.93	-0.0146063	123.22	-0.00928962	22.82	-0.0195276	4.293	-0.00765754	2047.02	0.0114378	359.96	-0.00116612
2014-01-17	114.89	-0.0174293	122.53	-0.0231527	129.25	-0.0303284	117.49	-0.0157071	131.51	-0.0330572	120.64	-0.0211605	23.89	0.0458226	4.431	0.0316395	2053.61	0.00321414	356.11	-0.0107532
2014-01-18	114.47	-0.00366237	121.53	-0.00819475	127.9	-0.0104998	117.34	-0.00127752	130.51	-0.00763304	119.99	-0.0054025	24.38	0.0203032	4.689	0.056594	2057.42	0.00185355	359.87	0.0105032
2014-01-19	115	0.00461935	122.82	0.0105587	129.8	0.0147461	117.35	8.52188e-05	131.22	0.00542545	120.84	0.00705895	25.06	0.0275098	4.73	0.00870586	2057.42	0	361.13	0.00349515
2014-01-20	112.97	-0.0178098	124.28	0.0118172	128.21	-0.0123253	116.3	-0.00898786	128.67	-0.0196243	119.95	-0.00739237	24.92	-0.00560226	5.182	0.0912659	2066.3	0.0043068	362.54	0.00389681
2014-01-21	115.93	0.0258643	129.59	0.0418385	129.96	0.0135572	117.63	0.011371	129.53	0.00666153	120.41	0.0038276	25.86	0.0370267	4.847	-0.0668311	2072.02	0.00276441	358.7	-0.0106484
2014-01-22	116	0.00060363	130	0.00315883	128.58	-0.0106754	117.34	-0.0024684	129.93	0.00308333	118.75	-0.0138821	25.01	-0.0334216	5.033	0.0376563	2072.02	0	355.97	-0.00763993
2014-02-02	112.9	-0.0270877	125.44	-0.0357069	125.3	-0.0258404	115.39	-0.016758	127.17	-0.0214711	116.58	-0.0184427	26.44	0.0556023	5.557	0.0990422	2068.98	-0.00146824	356.61	0.00179629
2014-02-03	113.52	0.00547656	126.57	0.00896796	125.97	0.00533292	115.27	-0.00104049	127.25	0.000628881	117.37	0.00675361	26.44	0	5.011	-0.103423	2075.35	0.00307408	357.72	0.00310781
2014-02-04	112.88	-0.00565373	125.63	-0.00745444	125.32	-0.00517332	114.11	-0.0101143	126.7	-0.00433157	116.67	-0.0059819	27.56	0.0414874	4.943	-0.0136631	2075.35	0	360.25	0.00704768
2014-02-05	115.11	0.0195629	128.72	0.0242984	126.9	0.0125289	116.6	0.0215864	127.7	0.00786168	118.42	0.0148882	29.26	0.0598559	4.905	-0.00771734	2078.43	0.00148299	367.51	0.0199523
2014-02-06	116.01	0.0077882	129.48	0.00588693	129.28	0.0185812	118.07	0.0125284	130.55	0.0220725	119.69	0.0106674	29.17	-0.00308061	5.375	0.0915035	2082.75	0.00207633	366.12	-0.00378938
2014-02-07	115.22	-0.00683305	129.72	0.00185185	130.26	0.00755186	117.13	-0.00799324	129.78	-0.00591559	119.02	-0.00561352	29.04	-0.00446659	5.03	-0.0663386	2053.12	-0.0143285	366.99	0.00237345
2014-02-08	116.45	0.0106187	132.17	0.0187107	131.32	0.00810464	117.74	0.00519437	131.73	0.0149137	120.97	0.016251	28.32	-0.0251059	4.931	-0.0198782	2054.28	0.000564834	367.87	0.00239502
2014-02-09	117.45	0.00855071	135.59	0.0255467	132.19	0.00660319	117.9	0.001358	132.95	0.00921874	120.91	-0.000496114	28.81	0.0171543	4.775	-0.0321478	2054.28	0	368.49	0.00168396
2014-02-10	118.51	0.00898463	137.31	0.0126055	133.73	0.0115826	118.86	0.00810952	134.64	0.0126314	121.62	0.00585496	28.95	0.00484765	4.579	-0.0419133	2047.84	-0.00313984	369.88	0.00376505
2014-02-11	119.32	0.00681161	138.9	0.0115131	134.04	0.00231542	119.5	0.00537004	135.61	0.00717857	122.96	0.0109577	29.89	0.0319538	4.822	0.0517081	2042.83	-0.00244948	375.33	0.014627
2014-02-12	120.22	0.00751444	140.08	0.00845944	135.39	0.0100212	121.3	0.0149504	137.16	0.011365	123.55	0.00478683	30.6	0.023476	5.223	0.0798832	2050.75	0.00386948	376.96	0.00433344
2014-02-13	120.53	0.00257529	140.25	0.00121286	133.91	-0.0109916	121.96	0.00542631	134.86	-0.0169109	123.51	-0.000323808	31.36	0.0245332	5.214	-0.00172463	2076.41	0.0124349	376.92	-0.000106118
2014-02-14	121.95	0.0117124	142.3	0.014511	136.24	0.0172501	122.62	0.00539702	137.63	0.0203317	124.34	0.00669762	31.68	0.0101524	5.528	0.0584788	2076.41	0	374.6	-0.00617417
2014-02-15	121.42	-0.00435551	142.65	0.00245657	136.78	0.00395576	121.92	-0.00572505	137.35	-0.00203651	123.88	-0.00370639	32.35	0.0209285	5.551	0.00415201	2061.77	-0.0070756	376.65	0.00545758
2014-02-16	122.2	0.00640344	142.95	0.00210084	138.74	0.0142279	122.72	0.00654025	138.91	0.0112938	125.54	0.0133111	31.77	-0.0180916	6.149	0.102311	2067.05	0.00255763	372.99	-0.00976476
2014-02-17	121.58	-0.00508656	142.35	-0.00420611	142.24	0.0249141	122.44	-0.00228422	136.98	-0.0139913	125.41	-0.00103606	28.23	-0.118137	6.064	-0.0139198	2063.09	-0.00191761	374.27	0.00342585
2014-02-18	122.01	0.00353053	142.88	0.0037163	143.51	0.00888895	123.11	0.00545715	137.77	0.0057507	124.78	-0.00503618	29.44	0.0419691	6.135	0.0116404	2063.84	0.000363466	372.4	-0.00500892
2014-02-19	123.18	0.00954369	143.19	0.0021673	143.95	0.0030613	126.23	0.0250274	138.3	0.00383961	124.95	0.00136147	29.49	0.00169693	5.445	-0.119312	2078.2	0.00693381	373.18	0.00209233
2014-02-20	122.86	-0.0026012	142.42	-0.00539198	143.25	-0.00487466	125.05	-0.00939198	137.96	-0.00246145	125.61	0.00526821	31.99	0.0813721	5.096	-0.0662418	2078.2	0	380.9	0.020476
2014-03-03	121.68	-0.00965085	141.3	-0.00789515	143.26	6.98056e-05	122.3	-0.0222366	137.61	-0.00254019	124.55	-0.00847463	29.98	-0.0648929	4.855	-0.0484468	2084.46	0.00300769	374.76	-0.0162511
2014-03-04	124.46	0.0225897	144.85	0.0248134	147.17	0.0269272	126.19	0.0313117	140.63	0.0217087	126.01	0.011654	30.87	0.0292543	4.511	-0.0734902	2094.32	0.00471909	369.03	-0.0154079
2014-03-05	124	-0.00370281	144.68	-0.00117432	148.13	0.00650189	126.33	0.00110882	142.89	0.0159428	124.99	-0.00812753	30.69	-0.00584797	4.609	0.0214921	2105	0.00508655	369.11	0.000216761
2014-03-06	123.83	-0.00137191	144.37	-0.00214496	147.9	-0.0015539	126.39	0.000474834	141.94	-0.00667067	125.58	0.00470927	30.78	0.00292826	4.492	-0.0257129	2106.81	0.000859488	372.25	0.00847097
2014-03-07	123.98	0.00121061	144.84	0.00325024	146.87	-0.00698853	126.39	0	141.79	-0.00105734	125.7	0.00095511	31.23	0.014514	4.667	0.0382184	2081	-0.0123264	367.86	-0.0118632
2014-03-08	123.27	-0.00574319	143.65	-0.0082499	148.05	0.00800221	126.59	0.00158115	140.84	-0.0067226	125.84	0.00111314	31.19	-0.00128164	4.523	-0.031341	2081	0	366.75	-0.00302201
2014-03-09	123.13	-0.00113636	142.71	-0.00656519	144.49	-0.0243398	128.18	0.012482	138.8	-0.0145904	124.45	-0.0111072	30.87	-0.0103127	4.662	0.0302691	2077.58	-0.00164479	362.37	-0.0120146
2014-03-10	123.69	0.00453773	143.15	0.00307843	145.85	0.0093684	130.16	0.0153289	138.37	-0.00310279	124.47	0.000160694	29.44	-0.0474305	4.618	-0.00948283	2079.48	0.000914108	361.58	-0.00218247
2014-03-11	122.2	-0.0121194	140.23	-0.0206091	144.38	-0.01013	129.04	-0.00864203	136.4	-0.0143395	123.06	-0.0113927	29.13	-0.0105857	4.651	0.00712054	2069.81	-0.00466105	364.91	0.00916743
2014-03-12	122.15	-0.000409249	140.18	-0.000356621	143.52	-0.00597431	128.96	-0.000620155	136.62	0.0016116	123.44	0.00308317	28.5	-0.0218645	4.605	-0.00993958	2088.16	0.00882648	359.46	-0.0150478
2014-03-13	123.39	0.0101003	141.37	0.00845326	144.48	0.00666669	130.5	0.0118709	137.74	0.0081645	124.24	0.00645997	26.62	-0.0682413	4.49	-0.02529	2098.66	0.00501575	362.41	0.00817326
2014-03-14	125.07	0.0135235	143.88	0.0175991	145.81	0.00916331	132.29	0.0136233	141.04	0.0236757	125.17	0.00745763	26.09	-0.0201107	4.383	-0.0241193	2098.66	0	361.1	-0.00362124
2014-03-15	124.5	-0.00456786	143.46	-0.00292337	144.33	-0.0102021	131.87	-0.00317989	139.35	-0.0120548	124.1	-0.00858512	27.11	0.0383506	4.425	0.00953686	2087.76	-0.00520732	361.96	0.00237878
2014-03-16	125.35	0.00680411	145.81	0.0162482	144.41	0.000554132	132.4	0.00401105	139.14	-0.00150813	124.39	0.0023341	27.2	0.00331431	4.536	0.0247753	2071.74	-0.00770289	363.89	0.00531792
2014-03-17	124.91	-0.00351635	145.42	-0.0026783	143.91	-0.00346837	131.1	-0.00986725	139.08	-0.000431313	124.92	0.00425174	27.96	0.0275579	4.456	-0.0177941	2063.76	-0.00385927	363.56	-0.000907279
2014-03-18	123.63	-0.0103002	143.28	-0.0148253	141.56	-0.0164644	130.26	-0.00642794	138.86	-0.00158308	124.97	0.000400176	26.53	-0.0524987	4.484	0.006264	2082.6	0.00908755	363.58	5.501e-05
2014-03-19	123.49	-0.00113305	143.75	0.00327492	143.7	0.0150041	130.74	0.00367817	140.02	0.00831904	125.96	0.00789069	26.53	0	4.369	-0.0259814	2100.09	0.00836309	365.01	0.0039254
2014-03-20	121.95	-0.0125491	141.95	-0.0126008	140.67	-0.0213111	128.45	-0.0176709	137.88	-0.0154015	125.58	-0.00302139	26.26	-0.0102293	4.313	-0.0129004	2100.09	0	368.23	0.00878299
2014-03-21	121.72	-0.0018878	140.75	-0.00848962	140.28	-0.0027763	128.86	0.00318682	136.64	-0.00903401	126.85	0.0100623	23.45	-0.113176	4.276	-0.00861572	2113.68	0.0064503	369.24	0.0027391
2014-03-22	122.7	0.00801903	142.65	0.0134088	141.99	0.0121162	128.37	-0.00380982	138.06	0.0103386	128.34	0.0116777	19.69	-0.17476	4.411	0.0310834	2141.97	0.0132955	367.97	-0.00344543
2014-03-23	124.5	0.0145634	145.15	0.0173736	143.39	0.00981156	131.1	0.0210437	140.46	0.0172344	128.31	-0.000233781	21.03	0.0658391	4.402	-0.00204244	2145.46	0.00162802	362.04	-0.0162467
2014-04-01	126.52	0.0160947	148.23	0.0209974	146.18	0.0192705	132.92	0.0137871	142.4	0.0137172	129.01	0.00544071	22.82	0.0816874	4.584	0.040513	2163.97	0.00859052	359.75	-0.00634536
2014-04-02	127.47	0.00748064	148.3	0.000472128	148.92	0.0185705	134.95	0.0151569	143.02	0.00434448	129.44	0.00332753	21.88	-0.0420644	4.485	-0.0218335	2180.4	0.00756385	363.45	0.0102324
2014-04-03	126.69	-0.00613789	147.6	-0.00473134	147.06	-0.0125686	133.11	-0.0137285	141.85	-0.00821432	129.69	0.00192953	21.97	0.00410491	4.371	-0.0257467	2180.4	0	366.03	0.00707356
2014-04-04	123.7	-0.0238839	143.2	-0.0302637	143.87	-0.0219306	130.3	-0.0213364	138.37	-0.0248389	129.5	-0.00146611	21.21	-0.0352051	4.276	-0.0219738	2185.94	0.0025376	363.3	-0.00748636
2014-04-05	121.39	-0.0188508	140.81	-0.0168308	140.07	-0.0267678	128.53	-0.0136771	135.96	-0.0175705	128.05	-0.0112601	22.51	0.0594869	4.364	0.0203711	2189.91	0.00181451	369.22	0.0161637
2014-04-06	123.34	0.0159363	144.56	0.0262832	141.7	0.0115698	130.17	0.0126789	136.06	0.00073524	129.34	0.0100238	21.97	-0.0242818	4.47	0.0239993	2189.83	-3.65318e-05	371.62	0.00647915
2014-04-07	125.12	0.0143285	146.66	0.0144223	143.83	0.0149199	132.21	0.0155503	138.76	0.0196499	130.25	0.00701108	22.33	0.0162532	4.439	-0.00695928	2199.52	0.00441524	370.14	-0.00399051
2014-04-08	121.8	-0.0268929	142.89	-0.0260419	139.82	-0.0282762	128.88	-0.0255098	134.5	-0.0311816	128.6	-0.0127489	23.13	0.0351994	4.476	0.00830066	2200.93	0.000640844	369.9	-0.000648614
2014-04-09	120.45	-0.0111456	141	-0.0133152	138.07	-0.0125951	127.12	-0.0137502	132.86	-0.0122683	128.24	-0.0028033	24.03	0.0381726	4.534	0.0128748	2200.93	0	373.47	0.00960498
2014-04-10	121.11	0.00546449	141.34	0.00240844	138.4	0.00238724	127.67	0.00431729	133.52	0.00495534	129.7	0.0113206	23.67	-0.0150946	4.586	0.0114036	2207.16	0.00282662	374.01	0.00144485
2014-04-11	122.16	0.00863244	142.62	0.00901542	137.93	-0.00340173	128.38	0.00554581	135.16	0.012208	130.73	0.00791004	25.01	0.0550673	4.655	0.0149337	2208.28	0.000507311	374.89	0.00235011
2014-04-12	123.69	0.0124468	144.41	0.0124727	139.74	0.0130372	129.64	0.00976676	137.03	0.0137406	132.12	0.0105765	24.65	-0.0144988	4.62	-0.00754721	2190.21	-0.0082165	375.52	0.00167908
2014-04-13	124.26	0.00459771	145.01	0.00414623	140.02	0.00200172	130.6	0.00737784	138.62	0.0115365	133.25	0.00851646	25.06	0.016496	4.56	-0.0130721	2194.07	0.00176084	376.67	0.00305774
2014-04-14	125.02	0.00609758	146.36	0.00926663	141.66	0.0116446	131.19	0.00450744	139.32	0.00503707	133.75	0.00374532	25.06	0	4.567	0.00153391	2209.63	0.00706681	372.97	-0.00987149
2014-04-15	125.8	0.00621962	148.62	0.0153234	143.61	0.0136715	131.23	0.000304855	138.56	-0.00547	133.56	-0.00142157	25.64	0.0228807	4.53	-0.00813459	2209.63	0	372.03	-0.00252349
2014-04-16	126.02	0.00174728	148.6	-0.00013458	142.03	-0.011063	130.61	-0.00473573	139.1	0.00388965	133.9	0.00254244	25.59	-0.00195198	4.741	0.0455261	2185.04	-0.0111909	374.78	0.00736469
2014-04-17	126.17	0.00118958	150.98	0.0158892	141.84	-0.00133864	129.91	-0.00537388	137.5	-0.0115692	134.01	0.000821171	25.82	0.00894774	4.697	-0.00932408	2202.05	0.00775461	371.18	-0.00965207
2014-04-18	122.92	-0.0260965	143.23	-0.0526956	139	-0.0202257	127.62	-0.0177848	135.5	-0.0146523	133.41	-0.00448733	22.91	-0.119576	4.739	0.00890214	2196.71	-0.00242796	368.65	-0.00683944
2014-04-19	121.83	-0.00890711	140.55	-0.0188884	137.51	-0.0107773	127.16	-0.00361096	134.57	-0.00688713	133.76	0.00262006	23.53	0.0267027	4.73	-0.00190094	2187.96	-0.00399118	370.89	0.00605784
2014-04-20	122.15	0.00262317	141.46	0.00645369	138.18	0.00486054	126.69	-0.00370298	135.33	0.00563173	134.9	0.00848661	24.43	0.0375357	4.705	-0.00529943	2183.73	-0.00193518	366.15	-0.0128624
2014-04-21	123.26	0.00904615	141.65	0.00134223	139.47	0.00929234	128.32	0.012784	136.85	0.0111692	135.33	0.00318248	24.43	0	4.647	-0.0124039	2183.73	0	364.74	-0.00385831
2014-05-01	123.8	0.00437141	141.96	0.0021861	140.22	0.00536309	128.87	0.004277	136.42	-0.00314707	134.93	-0.00296011	24.43	0	4.795	0.0313519	2183.31	-0.00019235	366.67	0.00527749
2014-05-02	124.51	0.00571867	143.37	0.00988337	140.56	0.00242183	128.31	-0.00435493	136.4	-0.000146617	135.5	0.00421551	23.45	-0.0409414	4.831	0.00747978	2193.96	0.00486606	364.22	-0.00670418
2014-05-03	124.58	0.000562046	143.54	0.00118504	140.98	0.00298359	127.68	-0.00492208	137.22	0.00599373	135.75	0.00184332	23.58	0.0055284	4.815	-0.00331744	2200.34	0.00290376	363.14	-0.00296965
2014-05-04	122.65	-0.0156133	141.2	-0.0164364	138.92	-0.0147198	124.05	-0.0288424	135.44	-0.0130567	136.04	0.002134	23.62	0.00169492	4.719	-0.0201391	2196.82	-0.00160103	366.61	0.00951018
2014-05-05	121.49	-0.00950282	140.06	-0.00810642	139.06	0.00100727	121.96	-0.0169916	136.15	0.00522848	137.11	0.00783456	23.18	-0.018804	4.674	-0.00958168	2200.22	0.0015465	365.18	-0.00390823
2014-05-06	120.93	-0.00462009	140.01	-0.000357054	136.01	-0.0221771	120.87	-0.00897753	135.4	-0.00552386	135.69	-0.0104107	23.22	0.00172414	4.688	0.00299082	2200.22	0	364.04	-0.00312663
2014-05-07	120.83	-0.000827267	138.99	-0.00731186	135.7	-0.00228185	121.92	0.0086495	136.2	0.00589103	135.18	-0.00376565	23.71	0.0208829	4.799	0.0234015	2217.13	0.00765621	365.51	0.00402989
2014-05-08	124.01	0.0259776	143.14	0.0294212	137.74	0.0149213	126.43	0.0363237	139.28	0.0223619	136.02	0.00619471	23.98	0.0113232	4.74	-0.0123704	2214.2	-0.0013224	368	0.0067893
2014-05-09	123.48	-0.00428301	142.02	-0.00785528	138.57	0.00600776	125.1	-0.0105754	139.01	-0.00194042	136.25	0.0016895	23.89	-0.00376019	4.572	-0.0360864	2200.34	-0.00627927	370.72	0.00736412
2014-05-10	121.99	-0.0121401	140.44	-0.0111875	138.3	-0.00195037	123.04	-0.0166039	136.27	-0.0199077	136.08	-0.00124849	23.09	-0.0340603	4.531	-0.00900808	2177.84	-0.0102783	369.45	-0.00343165
2014-05-11	120.84	-0.00947172	138.8	-0.0117463	136.69	-0.0117097	122.14	-0.00734158	134.64	-0.0120337	134.72	-0.0100444	21.61	-0.0662435	4.434	-0.0216406	2183.89	0.00277413	370.98	0.00413274
2014-05-12	120.82	-0.000165522	139.07	0.00194336	136.5	-0.00139097	122.64	0.00408531	133.94	-0.00521261	134.71	-7.42308e-05	21.7	0.00415609	4.358	-0.0172889	2183.89	0	370.95	-8.08702e-05
2014-05-13	121.79	0.00799642	140.21	0.0081639	137.59	0.00795363	122.85	0.00171086	134.58	0.00476688	135	0.00215046	21.25	-0.0209554	4.367	0.00206304	2179.55	-0.00198926	371.58	0.0016969
2014-05-14	120.7	-0.00899012	139.25	-0.00687042	136.36	-0.0089798	121.63	-0.00998045	132.52	-0.0154252	134.33	-0.00497532	21.88	0.0292161	4.469	0.0230884	2186.96	0.00339402	375.53	0.0105742
2014-05-15	121.84	0.00940058	140.48	0.00879425	137.42	0.00774348	122.67	0.00851417	133.06	0.00406658	135.83	0.0111046	23.13	0.0555575	4.413	-0.0126099	2186.13	-0.000379594	374.95	-0.00154568
2014-05-16	122.39	0.00450396	140.79	0.00220429	138.23	0.00587703	123.34	0.00544695	134.38	0.00987145	135.53	-0.00221109	23.31	0.00775198	4.47	0.0128337	2191.87	0.0026222	376.26	0.00348771
2014-05-17	123.9	0.0122621	143.28	0.0175313	140.65	0.0173556	124.83	0.012008	136.29	0.0141134	135.37	-0.00118125	23.13	-0.00775198	4.473	0.000670916	2193.89	0.000921163	374.89	-0.00364774
2014-05-18	124.98	0.00867894	144.88	0.0111051	143.14	0.0175486	125.4	0.00455582	137.57	0.00934791	135.29	-0.000591148	23.36	0.00989468	4.359	-0.0258167	2205.02	0.00506036	372.39	-0.00669096
2014-05-19	125.23	0.00199832	143.96	-0.00637033	142.84	-0.00209805	126.1	0.00556661	137.68	0.000799273	135.26	-0.00022177	23.49	0.00554964	4.405	0.0104976	2199.29	-0.002602	373.73	0.00359192
2014-05-20	126.11	0.0070025	144.33	0.00256686	143.25	0.00286623	126.55	0.00356224	137.68	0	136.13	0.00641146	23.49	0	4.394	-0.00250029	2199.69	0.00018186	370.76	-0.00797866
2014-05-21	125.66	-0.00357469	145.46	0.00779879	142.95	-0.00209644	126.02	-0.00419686	138.07	0.00282865	135.82	-0.00227983	22.82	-0.0289375	4.505	0.0249479	2195.6	-0.00186108	369.37	-0.0037561
2014-06-02	125.6	-0.000477593	145.13	-0.00227124	142.23	-0.00504945	125.65	-0.00294036	137.96	-0.000797015	135.78	-0.000294551	23.22	0.0173766	4.619	0.0249903	2209.6	0.00635615	369.2	-0.000460349
2014-06-03	125.49	-0.00087618	145.69	0.00385118	142.7	0.00329906	125.83	0.00143153	137.71	-0.00181376	136.23	0.0033087	24.52	0.0544751	4.559	-0.0130749	2209.6	0	368.35	-0.00230493
2014-06-04	125.94	0.00357953	146.53	0.00574911	143.59	0.00621749	126.27	0.00349068	138.13	0.00304525	135.7	-0.00389807	24.34	-0.00736802	4.542	-0.00373586	2208.13	-0.0006655	369.16	0.00219658
2014-06-05	126.68	0.00585862	147.77	0.00842683	145.22	0.0112878	127.21	0.00741679	140.62	0.0178659	136.62	0.00675678	24.97	0.025554	4.612	0.0152942	2225.44	0.00780865	368.44	-0.00195228
2014-06-06	128.22	0.0120833	148.97	0.00808793	146.24	0.00699927	129.37	0.0168373	141.56	0.00666244	137.76	0.00830969	24.52	-0.018186	4.629	0.00367926	2225.65	9.43589e-05	372.98	0.0122469
2014-06-07	128.67	0.00350345	148.53	-0.00295799	146.52	0.00191283	130.47	0.0084668	142.92	0.00956138	138.01	0.00181311	24.92	0.0161816	4.64	0.0023735	2225.23	-0.000188727	371.61	-0.00367988
2014-06-08	128.81	0.00108746	149.42	0.00597417	146.69	0.00115958	130.44	-0.000229964	142.58	-0.00238179	137.91	-0.000724848	24.74	-0.00724933	4.701	0.0130609	2213.64	-0.00522206	372.71	0.00295572
2014-06-09	128.24	-0.00443494	149.56	0.000936518	146.87	0.00122633	129.61	-0.00638341	140.39	-0.015479	138.21	0.00217297	24.16	-0.023723	4.71	0.00191266	2213.64	0	381.23	0.0226022
2014-06-10	127.36	-0.00688579	146.56	-0.0202627	144.91	-0.013435	128.95	-0.00510521	138.45	-0.013915	139.03	0.00591547	25.01	0.0345774	4.645	-0.0138965	2221.55	0.00356693	382.03	0.00209627
2014-06-11	127.29	-0.000549774	146.85	0.00197676	145.61	0.00481895	128.65	-0.00232919	139.1	0.00468385	140.56	0.0109447	25.55	0.0213616	4.53	-0.0250694	2247.49	0.0116089	383.36	0.00347536
2014-06-12	127.69	0.0031375	146.71	-0.000953808	147.19	0.0107925	129.55	0.00697137	138.63	-0.00338459	141.1	0.00383441	25.41	-0.00549452	4.508	-0.00486834	2265.71	0.00807414	384.17	0.00211067
2014-06-13	128.32	0.00492169	147.82	0.00753747	149.22	0.0136975	130.89	0.0102904	138.26	-0.00267254	140.73	-0.0026257	25.73	0.0125148	4.762	0.0548142	2248.16	-0.00777607	385.2	0.00267752
2014-06-14	128.78	0.00357838	147.51	-0.00209935	149.02	-0.0013412	131.47	0.00442141	138.66	0.00288892	142.12	0.00982861	25.5	-0.00897917	4.739	-0.00484161	2248.16	0	387.37	0.00561763
2014-06-15	128.26	-0.00404607	146.69	-0.00557445	148.41	-0.00410181	131.04	-0.00327607	138.37	-0.00209364	142.76	0.00449313	25.01	-0.0194027	4.707	-0.00677538	2248.16	0	388.09	0.00185696
2014-06-16	128.17	-0.000701946	147.19	0.00340275	148.27	-0.000943778	130.73	-0.00236849	138.4	0.000216787	143.86	0.00767571	25.5	0.0194027	4.709	0.000424809	2247.9	-0.000115657	385.92	-0.00560718
2014-06-17	127.77	-0.00312574	147.08	-0.000747613	148.49	0.00148268	130.02	-0.00544584	137.54	-0.00623326	144.37	0.00353884	26.13	0.0244056	4.659	-0.0106747	2257.4	0.00421726	386.73	0.00209668
2014-06-18	126.89	-0.0069112	145.7	-0.00942694	147.44	-0.0070963	129	-0.00787588	135.56	-0.0145004	141.71	-0.0185967	25.91	-0.00845508	4.584	-0.0162289	2245.13	-0.00545028	385.98	-0.00194122
2014-06-19	127.62	0.00573653	146.35	0.0044513	148.26	0.00554618	129.69	0.00533458	135.76	0.00147427	142.35	0.0045061	25.73	-0.00697137	4.531	-0.0116293	2248.13	0.00133533	383.71	-0.0058985
2014-06-20	127.57	-0.000391865	146.36	6.8327e-05	148.27	6.74468e-05	129.92	0.00177189	135.53	-0.0016956	142.58	0.00161443	25.73	0	4.446	-0.0189379	2265.38	0.00764376	383.51	-0.000521363
2014-06-21	127.97	0.00313063	146.7	0.00232034	148.94	0.0045086	130.87	0.00728559	136	0.00346187	142.71	0.000911353	26	0.0104389	4.535	0.0198203	2265.38	0	381.19	-0.00606776
2014-06-22	128.22	0.00195168	146.97	0.0018388	150.34	0.00935586	131.1	0.00175593	135.76	-0.00176626	142.87	0.00112053	26.22	0.00842594	4.553	0.00396127	2282.75	0.00763834	381.1	-0.000236131
2014-07-01	129.28	0.00823306	149.5	0.0170679	152.32	0.0130842	132.01	0.00691729	137.38	0.0118622	143.19	0.00223729	27.07	0.0319036	4.4	-0.0341818	2287.68	0.00215735	378.17	-0.00771798
2014-07-02	129.45	0.00131411	149.45	-0.000334504	150.96	-0.00896867	131.06	-0.00722244	135.58	-0.0131889	143.1	-0.000628733	27.34	0.00992473	4.409	0.00204337	2310.51	0.00993008	376.55	-0.00429299
2014-07-03	130.25	0.00616097	150.77	0.00879361	151.5	0.00357072	132.21	0.00873633	136.5	0.00676274	143.35	0.00174551	26.98	-0.013255	4.455	0.0103792	2307.73	-0.00120392	374.35	-0.00585965
2014-07-04	129.46	-0.00608373	149.75	-0.00678826	151.06	-0.00290852	131.86	-0.00265081	134.95	-0.0114203	142.22	-0.00791404	24.97	-0.0774207	4.357	-0.0222433	2290.14	-0.00765141	371.62	-0.00731936
2014-07-05	127.7	-0.0136882	148.67	-0.00723815	149.77	-0.00857632	129.88	-0.0151298	133.06	-0.0141042	141.81	-0.00288702	25.82	0.0334743	4.406	0.0111835	2290.14	0	368.7	-0.00788852
2014-07-06	127.95	0.0019558	149.49	0.00550042	151.63	0.0123426	130.22	0.00261438	134.79	0.0129179	142.54	0.00513453	26.09	0.0104027	4.369	-0.0084331	2299.85	0.00423095	370.65	0.00527492
2014-07-07	127.47	-0.00375852	148.4	-0.00731817	149.72	-0.0126765	128.58	-0.012674	134.18	-0.00453583	141.11	-0.0100829	25.5	-0.0228736	4.225	-0.0335149	2305.38	0.00240162	364.89	-0.0156623
2014-07-08	128.14	0.00524237	149.75	0.00905591	149.82	0.00066769	128.74	0.00124359	134.59	0.00305094	140.25	-0.00611318	25.77	0.0105326	4.204	-0.00498281	2320.18	0.00639925	366.03	0.00311936
2014-07-09	128.88	0.00575832	150.04	0.00193469	156.12	0.0411904	132.69	0.0302207	136.44	0.0136518	141.45	0.00851975	26.4	0.024153	4.17	-0.00812042	2314.57	-0.00242084	362.77	-0.00894627
2014-07-10	128.77	-0.000853872	149.43	-0.00407387	154.27	-0.0119206	132.54	-0.00113109	135.78	-0.00484903	140.57	-0.00624071	26.67	0.0101753	4.12	-0.0120629	2299.48	-0.00654091	364.62	0.00508669
2014-07-11	129.02	0.00193956	149.45	0.000133833	154.93	0.00426909	133.18	0.00481711	135.29	-0.00361531	142.62	0.0144782	27.11	0.0163633	4.146	0.00629085	2299.48	0	367.45	0.00773154
2014-07-12	126.84	-0.017041	146.97	-0.0167334	152.45	-0.0161367	130.92	-0.0171151	133.42	-0.0139186	140.38	-0.0158307	27.61	0.0182754	4.147	0.000241167	2290.2	-0.00404386	366.22	-0.00335301
2014-07-13	128.26	0.011133	148.58	0.010895	154.32	0.0121917	132.63	0.0129768	135.18	0.0131052	141.13	0.00532842	26.94	-0.0245659	4.097	-0.0121302	2284.72	-0.00239567	368.39	0.00590791
2014-07-14	128.55	0.00225848	147.85	-0.00492529	156.31	0.0128128	134.05	0.0106496	135.86	0.00501772	141.17	0.000283386	27.2	0.0096048	4.119	0.00535542	2299.59	0.00648737	367.14	-0.00339891
2014-07-15	129.13	0.00450172	149.27	0.0095585	155.94	-0.0023699	134.68	0.00468873	137.59	0.0126533	142.45	0.00902622	27.7	0.0182154	3.954	-0.0408827	2292.42	-0.00312282	369.16	0.00548691
2014-07-16	127.79	-0.0104314	147.56	-0.0115219	152.96	-0.0192949	132.56	-0.0158662	136.58	-0.00736772	143.18	0.00511152	27.7	0	3.951	-0.000759013	2312.8	0.00885088	366.38	-0.00755911
2014-07-17	126.99	-0.00627995	147.4	-0.00108489	150.36	-0.017144	130.99	-0.0119144	135.65	-0.00683248	143.4	0.00153535	27.16	-0.0196871	3.849	-0.0261553	2312.8	0	368.92	0.00690877
2014-07-18	126.24	-0.00592349	144.97	-0.0166232	150.87	0.00338612	130.94	-0.000381781	134.2	-0.0107468	142.21	-0.00833309	27.52	0.0131677	3.772	-0.020208	2315.95	0.00136106	366.82	-0.00570855
2014-07-19	125.58	-0.00524185	145.48	0.0035118	150.89	0.000132556	130.26	-0.00520675	133.88	-0.00238735	141.86	-0.00246418	27.79	0.00976323	3.762	-0.00265463	2309.73	-0.00268934	366.72	-0.00027265
2014-07-20	124.73	-0.0067916	144.27	-0.00835208	149.86	-0.00684957	129.62	-0.00492536	133.25	-0.00471681	141.16	-0.00494666	27.07	-0.0262501	3.847	0.0223429	2312.42	0.00116396	364.01	-0.00741727
2014-07-21	125.28	0.00439983	144.97	0.00484028	150.31	0.0029983	130.51	0.00684276	133.73	0.00359578	140.17	-0.00703803	27.52	0.0164869	3.781	-0.0173051	2315.25	0.00122308	360.06	-0.0109107
2014-07-22	123	-0.0183669	141.85	-0.0217567	147.24	-0.0206359	128.51	-0.0154431	131.44	-0.0172724	137.33	-0.0204692	27.87	0.0126378	3.747	-0.00903301	2314.2	-0.000453618	357.46	-0.00724722
2014-08-01	122.74	-0.00211606	142.26	0.00288621	146.65	-0.00401511	127.97	-0.00421086	131.61	0.00129253	136.34	-0.00723502	28.14	0.00964121	3.808	0.0161486	2321.73	0.00324854	358.25	0.0022076
2014-08-02	124.71	0.0159227	143.4	0.00798156	148.99	0.0158304	130.05	0.0161231	131.63	0.000151953	138.34	0.0145627	27.96	-0.00641713	3.786	-0.00579406	2327.63	0.00253799	355.32	-0.00821227
2014-08-03	124.84	0.00104188	142.66	-0.00517375	149.36	0.00248031	130.42	0.00284102	131.16	-0.003577	135.71	-0.0191942	27.83	-0.00466034	3.841	0.0144227	2329.76	0.000914675	355.76	0.00123755
2014-08-04	124.79	-0.000400593	143.33	0.00468549	149.77	0.00274128	130.09	-0.00253349	130.05	-0.00849896	136.03	0.00235519	27.87	0.00143627	3.798	-0.0112581	2328.3	-0.00062687	357.6	0.0051587
2014-08-05	124.28	-0.00409524	140.91	-0.0170283	149.39	-0.00254045	130.24	0.00115238	130	-0.000384541	135	-0.00760067	26.67	-0.0440115	3.834	0.00943403	2342	0.00586688	356.67	-0.00260406
2014-08-06	125.04	0.0060966	142.75	0.0129735	150.1	0.0047414	129.63	-0.00469466	132.4	0.0182932	136.78	0.013099	26.8	0.00486255	3.897	0.0162984	2342	0	356.89	0.000616627
2014-08-07	126.45	0.0112133	144.06	0.00913503	151.54	0.00954788	131.64	0.0153867	133.54	0.00857341	136.92	0.00102302	27.52	0.0265111	3.933	0.00919547	2350.64	0.00368237	352.78	-0.011583
2014-08-08	125.88	-0.0045179	143.86	-0.00138928	149.12	-0.0160983	130.63	-0.00770202	132.59	-0.0071394	135.94	-0.0071832	27.43	-0.00327571	3.876	-0.0145988	2327.65	-0.00982846	354.92	0.00604778
2014-08-09	127.46	0.0124735	144.91	0.00727226	150.18	0.00708322	132.43	0.0136853	134.73	0.0160111	136.03	0.000661838	27.96	0.0191376	3.962	0.0219453	2282.66	-0.0195177	345.73	-0.0262343
2014-08-10	128.73	0.0099146	149.47	0.0309828	150.63	0.00299192	133.34	0.00684805	135.13	0.0029645	135.5	-0.00390381	27.96	0	3.965	0.000756907	2300.53	0.0077981	349.73	0.0115033
2014-08-11	129.31	0.00449543	148.65	-0.00550115	150.4	-0.00152809	134.45	0.00829013	134.8	-0.00244508	136.36	0.00632681	28.64	0.0240294	3.974	0.00226729	2315.25	0.00637814	343.99	-0.0165488
2014-08-12	131.65	0.0179343	149.82	0.00784002	152.85	0.0161586	137.73	0.0241029	137	0.0161887	136.94	0.00424443	28.46	-0.00630475	3.831	-0.0366473	2315.25	0	343.29	-0.00203702
2014-08-13	132.16	0.00386642	150.47	0.00432916	153.96	0.00723578	138.43	0.00506954	137.59	0.00429732	137.96	0.00742091	28.9	0.015342	3.906	0.019388	2297.77	-0.00757859	345.13	0.00534559
2014-08-14	132.93	0.00580936	151.6	0.00748174	154.75	0.00511808	138.9	0.00338947	137.43	-0.00116355	138.04	0.00057971	28.81	-0.00311905	3.776	-0.0338486	2289.45	-0.00362747	346.73	0.00462522
2014-08-15	132.26	-0.00505299	151.69	0.000593491	153.88	-0.00563783	137.76	-0.00824121	138.1	0.00486336	138.15	0.000796553	28.5	-0.0108185	3.792	0.00422834	2283.37	-0.00265919	345.81	-0.00265689
2014-08-16	132.23	-0.000226852	151.3	-0.00257434	153.36	-0.00338498	137.59	-0.00123479	137.7	-0.00290065	137.28	-0.00631742	28.55	0.00175285	3.877	0.0221681	2298.08	0.00642157	345.92	0.000318043
2014-08-17	132.21	-0.000151263	151.31	6.60917e-05	153.05	-0.00202343	137.34	-0.00181865	138.23	0.00384156	138.65	0.00993014	28.41	-0.00491574	3.823	-0.0140262	2302.57	0.0019519	346.82	0.00259838
2014-08-18	132.51	0.00226655	150.9	-0.00271335	153.77	0.00469331	138.21	0.00631466	138.49	0.00187916	139.39	0.00532299	28.28	-0.00458635	3.889	0.0171166	2302.57	0	347.15	0.00095105
2014-08-19	132.23	-0.00211528	150.94	0.000265041	153.91	0.000910036	138.04	-0.00123077	137.57	-0.00666524	139.62	0.00164869	28.55	0.0095021	3.84	-0.0126797	2315.93	0.00578544	347.52	0.00106525
2014-08-20	131.66	-0.00431999	150.93	-6.62537e-05	153.92	6.49709e-05	136.99	-0.00763557	136.65	-0.00670997	139.41	-0.00150521	28.9	0.0121847	3.937	0.0249466	2316.03	4.31783e-05	350.63	0.00890932
2014-08-21	131.65	-7.59561e-05	151.19	0.00172117	153.2	-0.00468873	136.87	-0.00087636	137.18	0.00387102	140.16	0.0053654	28.68	-0.00764158	3.957	0.00506715	2340.25	0.0104032	341.15	-0.0274093
2014-09-02	131.72	0.000531572	151.62	0.00284007	154.62	0.00922624	136.58	-0.00212105	138.13	0.00690134	138.75	-0.0101109	28.68	0	4.044	0.0217481	2354.36	0.00601117	349.46	0.0240668
2014-09-03	131.32	-0.00304136	151.97	0.00230574	154.19	-0.00278489	136.1	-0.00352061	137.61	-0.00377167	139.51	0.00546253	28.37	-0.0108678	4.065	0.00517944	2344.64	-0.00413706	346.31	-0.00905478
2014-09-04	130.83	-0.00373832	152.13	0.00105229	153.09	-0.00715962	135.34	-0.00559978	136.53	-0.00787923	137.58	-0.0139307	27.43	-0.0336949	4.054	-0.00270969	2344.64	0	342.76	-0.0103038
2014-09-05	131.1	0.00206162	152.07	-0.000394477	152.43	-0.00432051	135.58	0.00177174	136.75	0.00161007	138.47	0.00644813	28.1	0.0241323	3.89	-0.0412949	2338.42	-0.00265638	340.67	-0.00611623
2014-09-06	130.5	-0.00458716	152.68	0.00400329	151.99	-0.00289075	134.42	-0.00859265	137.33	0.00423235	136.09	-0.0173373	28.14	0.00142248	3.847	-0.0111155	2337.95	-0.000201011	339.19	-0.00435384
2014-09-07	128.8	-0.0131124	151.32	-0.00894743	149.88	-0.0139798	132	-0.0181673	136.17	-0.00848268	135.44	-0.00478769	27.47	-0.0240976	3.819	-0.00730502	2334.67	-0.00140392	335	-0.0124299
2014-09-08	128.9	0.000776096	150.73	-0.00390664	151.49	0.0106846	132.61	0.00461057	137.41	0.00906505	135.35	-0.000664722	27.29	-0.00657417	3.793	-0.00683135	2340.96	0.00269055	336.27	0.00378388
2014-09-09	128.87	-0.000232766	151.05	0.00212075	151.63	0.000923727	132.21	-0.00302092	137.95	0.00392214	135.19	-0.00118282	27.38	0.00329249	3.876	0.0216464	2342.7	0.000743009	334.18	-0.00623464
2014-09-10	128.28	-0.00458877	149.71	-0.00891082	150.39	-0.00821142	131.46	-0.00568894	136.94	-0.00734843	133.29	-0.014154	27.11	-0.00991016	3.984	0.0274826	2342.7	0	334.87	0.00206263
2014-09-11	126.51	-0.013894	147.45	-0.015211	148.04	-0.0157494	129.59	-0.014327	136.9	-0.000292141	133.8	0.00381894	26.53	-0.0216265	3.954	-0.00755861	2357.77	0.00641215	339.26	0.0130244
2014-09-12	126.91	0.00315682	147.93	0.00325005	148.57	0.00357372	131.08	0.0114322	137.3	0.00291758	135.48	0.0124779	26	-0.0201796	3.823	-0.0336923	2358.89	0.000474912	338.2	-0.00312934
2014-09-13	127.08	0.00133864	148.13	0.00135108	148.81	0.0016141	131.2	0.000915053	137.43	0.000946384	134.79	-0.00510602	26.4	0.0152675	3.857	0.00885422	2351.16	-0.00328235	334.12	-0.0121372
2014-09-14	127.21	0.00102245	148.88	0.00505035	148.93	0.000806072	130.87	-0.00251841	137.9	0.00341409	134.45	-0.00252563	26.8	0.0150379	3.931	0.0190042	2334.38	-0.00716249	334.78	0.00197339
2014-09-15	126.19	-0.00805056	147.28	-0.0108051	147.2	-0.0116842	129.63	-0.00952023	137.2	-0.00508907	134.09	-0.00268117	26.98	0.00669396	3.995	0.0161497	2329.1	-0.0022644	331.06	-0.011174
2014-09-16	124.37	-0.0145277	145.53	-0.0119533	143.84	-0.0230906	127.61	-0.0157055	134.94	-0.0166095	132.22	-0.014044	26.85	-0.00483003	4.013	0.00449551	2329.1	0	331.8	0.00223275
2014-09-17	123.18	-0.00961429	143.83	-0.0117502	142.68	-0.00809721	126.66	-0.00747241	133.55	-0.0103543	131.5	-0.00546035	25.37	-0.0566984	3.91	-0.0260017	2332.34	0.00139013	333.44	0.00493056
2014-09-18	123.83	0.00526296	144.65	0.00568498	143.15	0.00328867	127.11	0.00354652	134.34	0.00589796	131.86	0.0027339	26.04	0.0260664	3.837	-0.0188466	2336.82	0.00191898	333.79	0.00104911
2014-09-19	121.09	-0.0223756	141.9	-0.0191944	140.68	-0.0174052	123.69	-0.0272744	132.94	-0.010476	129.46	-0.0183688	26.04	0	3.85	0.00338234	2331.39	-0.00232637	334.54	0.0022444
2014-09-20	122.44	0.011087	142.96	0.00744229	142.11	0.0101136	125.73	0.0163583	135.47	0.0188523	131.04	0.0121307	26.53	0.0186424	3.816	-0.00887039	2333.29	0.000814633	336.58	0.00607941
2014-09-21	121.24	-0.00984906	141.08	-0.0132378	139.73	-0.0168894	124.62	-0.00886764	134.59	-0.00651709	130.4	-0.00489597	25.82	-0.0271268	3.911	0.0245903	2335.03	0.00074545	327.19	-0.0282948
2014-09-22	118.85	-0.0199099	137.71	-0.0241771	137.82	-0.0137635	123.03	-0.0128409	133.91	-0.00506519	129	-0.0107942	26.13	0.0119347	3.971	0.0152249	2335.03	0	326.34	-0.00260126
2014-10-01	116.64	-0.0187699	136.47	-0.00904521	135.8	-0.0147653	119.82	-0.0264376	131.42	-0.0187696	126.69	-0.0180692	26	-0.00498754	3.984	0.00326839	2330.02	-0.00214789	324.07	-0.00698024
2014-10-02	118.33	0.0143851	138.66	0.0159201	138.85	0.022211	121.76	0.0160613	131.01	-0.00312465	125.85	-0.00665244	25.46	-0.0209879	4.154	0.0417854	2335.39	0.00230205	320.14	-0.0122011
2014-10-03	118.64	0.00261637	138.97	0.00223319	139.49	0.0045987	121.71	-0.000410728	131.97	0.00730097	125.31	-0.00430005	25.41	-0.0019658	4.121	-0.00797587	2348.4	0.00555534	321.93	0.00557573
2014-10-04	118.5	-0.00118074	138.44	-0.00382106	140.41	0.0065738	122.54	0.00679634	131.11	-0.00653796	125.8	0.00390268	25.41	0	4.023	-0.024068	2332.36	-0.00685361	318.15	-0.0118112
2014-10-05	115.83	-0.0227894	135.65	-0.020359	136.87	-0.0255351	120.01	-0.0208624	128.02	-0.0238502	124.05	-0.0140086	25.64	0.00901083	3.932	-0.0228797	2347.76	0.00658105	313.86	-0.0135759
2014-10-06	117.82	0.0170344	138.31	0.0194195	138.6	0.0125605	121.73	0.0142304	130.2	0.0168852	125.2	0.00922775	27.07	0.0542725	4.039	0.0268489	2347.76	0	308.95	-0.0157676
2014-10-07	114.62	-0.0275357	134.2	-0.0301663	134.64	-0.0289875	118.47	-0.0271457	127.7	-0.019388	120.7	-0.0366043	27.38	0.0113867	3.898	-0.0355335	2349.07	0.000557823	309.01	0.000194187
2014-10-08	111.84	-0.024553	129.04	-0.0392088	130.58	-0.0306185	115.45	-0.0258222	126.86	-0.00659965	118.74	-0.0163719	27.02	-0.0132355	3.957	0.0150226	2360.16	0.00470991	307.21	-0.00584209
2014-10-09	109.41	-0.021967	125.65	-0.0266222	128.3	-0.0176148	113.89	-0.0136045	125.21	-0.0130918	116.12	-0.0223121	27.11	0.00332533	3.855	-0.0261152	2359.15	-0.000428029	294.74	-0.0414379
2014-10-10	111.54	0.019281	128.57	0.0229732	129.72	0.011007	115.05	0.0101337	127.96	0.0217254	114.58	-0.0133509	27.2	0.00331431	3.845	-0.0025974	2360.1	0.000402606	291.62	-0.010642
2014-10-11	113.04	0.0133585	129.12	0.0042687	130	0.00215617	117.53	0.0213268	127.62	-0.00266062	114.79	0.0018311	27.52	0.011696	3.859	0.00363448	2351.52	-0.00364206	295.33	0.0126418
2014-10-12	114.37	0.0116971	132.5	0.0258404	131.78	0.0135994	118.81	0.010832	127.98	0.0028169	116.07	0.0110891	27.79	0.00976323	3.916	0.0146626	2351.52	0	296.74	0.00476296
2014-10-13	115.05	0.00592801	133.75	0.00938974	131.92	0.00106181	119.27	0.00386425	129.38	0.0108798	117.38	0.0112231	27.43	-0.0130389	3.816	-0.025868	2374.33	0.00965336	295	-0.00588098
2014-10-14	116.02	0.00839577	135.12	0.0101909	133.5	0.0119058	120.41	0.00951276	129.44	0.000463643	117.75	0.0031472	27.47	0.0014572	3.8	-0.00420169	2365.83	-0.00358638	297.21	0.0074636
2014-10-15	118.96	0.0250247	138.67	0.0259337	135.09	0.0118397	122.33	0.0158197	130.9	0.0112162	120.94	0.0267308	27.65	0.00653123	3.796	-0.00105319	2330.3	-0.0151319	292.23	-0.0168978
2014-10-16	117.61	-0.0114132	138.73	0.000432588	133.89	-0.00892266	120.38	-0.0160689	129.09	-0.0139238	118.72	-0.0185268	27.87	0.00792511	3.766	-0.00793445	2296.75	-0.0145019	297.71	0.0185787
2014-10-17	119.24	0.0137642	139.87	0.00818382	136.53	0.0195258	122.47	0.0172127	131.85	0.0211551	120.85	0.0177823	28.37	0.0177814	3.67	-0.0258218	2275.12	-0.00946228	294.69	-0.0101959
2014-10-18	120.66	0.0118384	141.33	0.0103842	137.49	0.00700682	123.83	0.0110436	133.15	0.0098114	120.64	-0.0017392	28.68	0.0108678	3.711	0.0111097	2275.12	0	294.31	-0.00129032
2014-10-19	120.42	-0.00199104	140.66	-0.00475195	136.95	-0.00393529	123.91	0.000645838	133.23	0.000600646	118.26	-0.0199253	28.14	-0.019008	3.659	-0.0141115	2271.39	-0.00164082	295.73	0.00481324
2014-10-20	123.86	0.0281663	144.83	0.029215	140.73	0.0272273	127.16	0.0258906	136.91	0.0272468	121.09	0.0236485	27.56	-0.0208266	3.622	-0.0101635	2263.62	-0.00342668	299.59	0.012968
2014-10-21	123.17	-0.00558638	143.8	-0.0071372	141.34	0.00432517	126.64	-0.00409772	136.86	-0.00036527	121.07	-0.00016518	28.72	0.0412283	3.623	0.000276052	2241.32	-0.00990032	296.16	-0.011515
2014-10-22	125.58	0.0193775	145.03	0.00851717	142.49	0.00810349	129.29	0.0207095	138.66	0.0130664	120.85	-0.00181878	28.72	0	3.561	-0.017261	2248.25	0.00308716	294.61	-0.0052474
2014-10-23	127.4	0.0143887	147.36	0.015938	145.93	0.0238552	131.47	0.0167207	140.26	0.0114729	122.87	0.0165768	28.41	-0.0108525	3.649	0.0244118	2265.65	0.00770956	290.7	-0.0133606
2014-11-02	127.6	0.00156863	147.34	-0.000135731	147.56	0.0111078	131.78	0.00235518	140.05	-0.00149834	120.43	-0.0200582	29.44	0.0356131	3.728	0.0214187	2265.65	0	284.43	-0.0218046
2014-11-03	127.46	-0.00109778	146.92	-0.00285462	146.36	-0.00816553	132.31	0.00401379	140.1	0.000356952	117.83	-0.0218258	29.04	-0.0136801	3.827	0.0262093	2269.05	0.00149955	286.79	0.00826306
2014-11-04	127.84	0.00297689	148.4	0.0100231	146.53	0.00116085	131.55	-0.00576065	139.64	-0.00328877	119.67	0.015495	29.75	0.0241549	3.873	0.0119482	2269.22	7.49184e-05	286.16	-0.00219915
2014-11-05	128.93	0.00849014	149.66	0.00845472	148.59	0.0139606	132.19	0.00485327	139.9	0.0018602	120.57	0.00749254	29.66	-0.0030298	4.046	0.0436993	2276.34	0.00313273	289	0.00987559
2014-11-06	128.48	-0.00349637	148.6	-0.00710792	147.4	-0.00804086	131.68	-0.00386554	138.45	-0.0104186	122.1	0.0126099	30.34	0.0226676	4.129	0.0203065	2297.29	0.00916128	285.59	-0.0118695
2014-11-07	128.53	0.00038909	150.02	0.00951049	145.27	-0.0145559	130.89	-0.00601746	137.81	-0.00463332	121.14	-0.00789348	30.26	-0.00264027	4.194	0.0156197	2309.7	0.00538748	284.88	-0.00248918
2014-11-08	129.22	0.00535404	149.9	-0.000800213	146.64	0.00938652	132.13	0.00942901	138.24	0.00311538	121.54	0.00329653	30.72	0.0150872	4.404	0.0488583	2309.7	0	282.35	-0.0089206
2014-11-09	129.54	0.00247334	150.78	0.00585342	145.84	-0.00547047	132.16	0.000227023	138.32	0.000578536	120.27	-0.0105042	31.04	0.0103628	4.412	0.00181488	2314.73	0.0021754	270.98	-0.0411024
2014-11-10	128.27	-0.0098523	150.18	-0.00398725	144.66	-0.00812397	129.96	-0.0167866	138.32	0	118.61	-0.0138984	30.87	-0.00549186	4.255	-0.0362333	2323.94	0.00397097	276	0.0183558
2014-11-11	128.41	0.00109085	151.23	0.00696728	145.85	0.00819253	130.24	0.00215219	137.22	-0.00798436	119.72	0.00931488	30.11	-0.0249275	4.247	-0.00188191	2336.66	0.00545854	275.49	-0.00184954
2014-11-12	128.43	0.000155739	151.15	-0.000529136	145.8	-0.000342877	130.16	-0.000614439	136.01	-0.00885706	119.08	-0.00536015	31.36	0.0406759	4.185	-0.0147061	2338.44	0.000761481	273.14	-0.00856685
2014-11-13	129.68	0.00968587	153.38	0.0146458	147.56	0.0119991	131.16	0.00765349	137.79	0.0130024	119.4	0.00268366	31.9	0.0170728	3.977	-0.0509789	2328.61	-0.00421252	272.11	-0.00377809
2014-11-14	129.23	-0.00347611	153.26	-0.000782677	145.61	-0.0133031	130.4	-0.0058113	137.12	-0.00487433	119.88	0.00401204	31.99	0.00281734	4.02	0.0107541	2328.61	0	275.25	0.0114734
2014-11-15	129.57	0.00262751	153.3	0.00026096	146.03	0.00288027	131	0.00459067	137.81	0.00501947	121.39	0.0125173	31.63	-0.0113173	4.341	0.0768228	2336.26	0.00327984	278.38	0.0113073
2014-11-16	130.31	0.00569495	154.12	0.00533473	146.3	0.00184723	132.38	0.0104793	138.45	0.00463332	123.28	0.0154497	31.81	0.00567467	4.244	-0.0225985	2335.19	-0.000458102	276.35	-0.00731891
2014-11-17	131.39	0.00825377	155.68	0.0100711	147.38	0.00735498	132.77	0.00294173	139.34	0.00640774	122.27	-0.00822648	32.04	0.00720442	4.371	0.0294856	2341.13	0.00254046	271.49	-0.0177429
2014-11-18	130.99	-0.00304902	154.29	-0.00896867	147.6	0.00149163	132.95	0.00135481	139.91	0.00408237	120.62	-0.0135866	32.35	0.0096289	4.489	0.0266381	2354.44	0.00566919	270.13	-0.00502198
2014-11-19	130.64	-0.00267554	156.08	0.0115347	146.36	-0.00843657	132.06	-0.00671675	139.48	-0.00307814	119.71	-0.00757296	32.66	0.00953707	4.266	-0.0509533	2363.37	0.00378566	245.56	-0.095362
2014-11-20	130.6	-0.000306232	157.21	0.00721379	146.39	0.000204953	131.53	-0.0040214	138.91	-0.00409498	111.53	-0.0707785	31.99	-0.0207277	4.282	0.00374357	2363.37	0	252.75	0.0288595
2014-12-01	128.47	-0.0164438	153.19	-0.0259035	144.27	-0.0145877	128.64	-0.0222172	136.89	-0.0146486	112.01	0.00429454	32.13	0.00436682	4.355	0.0169044	2365.61	0.00094735	245.99	-0.02711
2014-12-02	129.02	0.00427202	155.59	0.0155454	145.25	0.00676985	128.81	0.00132064	137.63	0.00539124	113.36	0.0119804	31.1	-0.0325824	4.192	-0.0381467	2358.93	-0.00282779	245.46	-0.00215688
2014-12-03	131.09	0.0159167	159.22	0.0230626	146	0.00515023	130.66	0.0142601	138.67	0.00752808	114.38	0.00895764	31.28	0.0057711	4.088	-0.0251221	2372.61	0.00578249	243.43	-0.00830457
2014-12-04	131.11	0.000152555	160.09	0.00544926	145.77	-0.00157658	129.96	-0.00537182	138.09	-0.00419136	113.33	-0.00922232	31.05	-0.00738011	4.007	-0.020013	2371.94	-0.000282429	241.24	-0.00903714
2014-12-05	132.08	0.00737113	161.36	0.00790174	146.05	0.00191899	130.93	0.00743612	139.6	0.0108755	112.06	-0.0112695	30.25	-0.0261026	3.874	-0.0337553	2389.84	0.00751823	232.46	-0.0370741
2014-12-06	130.07	-0.015335	158.9	-0.0153628	143.03	-0.0208946	128.97	-0.015083	137.7	-0.0137038	107.58	-0.0407997	30.25	0	3.805	-0.0179716	2389.84	0	235.03	0.010995
2014-12-07	131.09	0.00781134	161.55	0.0165396	143.51	0.00335032	129.39	0.00325128	139.39	0.0121984	108.28	0.00648571	30.6	0.0115038	3.649	-0.0418628	2367.69	-0.00931162	226	-0.0391782
2014-12-08	128.19	-0.0223706	157.77	-0.0236764	139.78	-0.026335	126.51	-0.0225097	135.57	-0.0277876	104.8	-0.0326667	29.75	-0.0281709	3.802	0.0410741	2345	-0.00962939	224.06	-0.00862113
2014-12-09	128.73	0.00420365	158.25	0.00303778	140.09	0.00221532	127.23	0.00567512	135.13	-0.00325083	104.54	-0.002484	30.56	0.0268628	3.595	-0.0559833	2333.79	-0.00479185	217.66	-0.0289797
2014-12-10	126.21	-0.01977	156.19	-0.0131028	137.19	-0.0209182	124.89	-0.0185631	132.04	-0.0231324	102.27	-0.0219534	30.2	-0.01185	3.652	0.015731	2346.97	0.00563158	213.09	-0.0212196
2014-12-11	125.17	-0.00827437	155.7	-0.00314214	135.11	-0.0152776	123.47	-0.0114351	131.02	-0.00775492	100.82	-0.0142796	31.23	0.0335372	3.706	0.0146782	2322.67	-0.0104077	210.7	-0.0112793
2014-12-12	123.75	-0.0114094	154.41	-0.00831968	133.4	-0.0127371	121.65	-0.0148501	131.97	0.00722464	102.32	0.0147684	31.32	0.0028777	3.634	-0.0196192	2322.67	0	213.19	0.0117485
2014-12-13	126.74	0.0238743	157.35	0.0188612	136.95	0.0262638	125.35	0.0299618	134.05	0.0156382	106.89	0.0436951	31.63	0.00984917	3.795	0.0433504	2317.61	-0.0021809	206.52	-0.0317865
2014-12-14	129.17	0.0189916	160.22	0.0180752	140.22	0.0235967	127.57	0.0175554	136.95	0.021403	109.01	0.0196394	31.86	0.00724527	3.719	-0.0202296	2314.45	-0.0013644	213.67	0.0340355
2014-12-15	129.01	-0.00123945	160.61	0.0024312	142.14	0.0135999	127.38	-0.00149049	137.32	0.00269807	112.2	0.0288434	32.04	0.00563382	3.619	-0.0272571	2318.99	0.00195967	209.28	-0.0207597
2014-12-16	129.46	0.00348203	161.03	0.00261162	142.4	0.00182751	127.79	0.00321355	138.77	0.0105039	111.1	-0.0098523	32.17	0.00404922	3.702	0.0226755	2319.84	0.000366472	214.57	0.024963
2014-12-17	131	0.0118254	161.52	0.00303829	143.52	0.0078344	129.19	0.0108959	139.33	0.00402733	112.48	0.0123447	32.84	0.0206129	3.642	-0.0163402	2316.95	-0.00124655	209.57	-0.0235782
2014-12-18	131.3	0.00228746	161.33	-0.00117702	144.62	0.00763521	129.82	0.00486469	140.02	0.00494005	111.69	-0.00704825	33.38	0.0163096	3.144	-0.147037	2307.91	-0.00390931	206.82	-0.013209
2014-12-19	132.33	0.00781402	162.37	0.00642572	146.18	0.0107291	130.79	0.00744411	140.38	0.00256776	111.78	0.000805477	33.38	0	3.171	0.00855112	2296.19	-0.00509113	202.01	-0.0235316
2014-12-20	132.57	0.00181201	162.29	-0.000492823	146.25	0.000478747	130.79	0	140.26	-0.000855188	111.8	0.000178907	32.84	-0.0163096	3.03	-0.0454844	2292.08	-0.00179153	202.49	0.0023733
2014-12-21	132.36	-0.00158532	161.3	-0.00611887	146.17	-0.000547158	131.03	0.00183332	139.83	-0.00307044	110.84	-0.00862384	32.66	-0.0054962	3.092	0.0202555	2277.01	-0.00659652	200.07	-0.0120232
2014-12-22	131.05	-0.00994655	159.9	-0.00871737	144.99	-0.00810555	129.62	-0.0108192	137.68	-0.0154952	110.18	-0.00597233	32.84	0.0054962	3.007	-0.0278752	2276.08	-0.000408514	197.64	-0.0122201
2015-01-03	130.7	-0.00267431	159.54	-0.00225395	143.79	-0.00831087	129.36	-0.00200788	137.43	-0.00181746	110.43	0.00226644	31.72	-0.0346999	3.189	0.0587645	2276.08	0	188.31	-0.0483577
2015-01-04	126.96	-0.0290325	154.42	-0.0326185	139.65	-0.0292146	126.25	-0.0243351	134.99	-0.017914	105.55	-0.0451971	31.28	-0.0139685	3.094	-0.0302426	2286.53	0.00458072	182.2	-0.0329846
2015-01-05	125.43	-0.0121242	153.29	-0.00734461	138.14	-0.0108716	124.71	-0.012273	132.99	-0.0149268	104.07	-0.014121	30.69	-0.019042	2.889	-0.0685543	2291.56	0.00219742	182.21	5.48832e-05
2015-01-06	127.5	0.0163685	156.48	0.0205967	140.29	0.015444	126.51	0.0143303	134.22	0.00920631	104.51	0.00421901	30.74	0.00162787	2.841	-0.0167543	2290.26	-0.00056746	182.97	0.00416234
2015-01-07	129.95	0.0190334	160.36	0.0244931	142.5	0.0156303	128.94	0.0190258	136.59	0.0175035	106.84	0.0220496	30.87	0.0042201	3.003	0.0554557	2263.46	-0.0117707	181.4	-0.00861767
2015-01-08	128.44	-0.0116879	159.31	-0.0065693	141.38	-0.0078907	127.53	-0.0109955	135.59	-0.00734811	105.97	-0.00817635	30.43	-0.0143559	2.882	-0.0411273	2278.04	0.00642081	174.42	-0.0392384
2015-01-09	127.14	-0.010173	158.09	-0.0076875	139.84	-0.0109524	126.18	-0.0106422	134.27	-0.00978293	103.1	-0.0274566	30.43	0	2.938	0.0192446	2275.95	-0.000917876	172.72	-0.0097944
2015-01-10	126.64	-0.00394043	156.7	-0.00883134	139.6	-0.00171772	126.27	0.000713013	134.86	0.00438451	102.67	-0.00417943	33.02	0.0816845	2.871	-0.0230687	2267.98	-0.00350798	179.99	0.0412295
2015-01-11	125.48	-0.00920203	156	-0.00447714	139.06	-0.0038757	124.93	-0.0106689	133.38	-0.011035	102.81	0.00136266	32.44	-0.0177212	2.927	0.0193176	2292.69	0.0108362	174.83	-0.0290872
2015-01-12	123.56	-0.0154195	153.95	-0.0132281	137.9	-0.00837671	122.52	-0.0194793	132.27	-0.00835691	101.9	-0.00889068	32.26	-0.00556416	2.946	0.00647031	2287.19	-0.00240181	181.38	0.0367802
2015-01-13	124.37	0.00653413	156.25	0.0148294	138.96	0.00765734	123.59	0.00869535	133.4	0.00850685	105.51	0.0348138	32.3	0.00123916	3.233	0.0929622	2279.45	-0.0033898	174.06	-0.0411942
2015-01-14	124.87	0.0040122	157.41	0.00739658	138.71	-0.0018007	123.27	-0.00259256	133.47	0.0005246	105.09	-0.00398861	32.44	0.004325	3.158	-0.0234716	2279.45	0	177.33	0.0186123
2015-01-15	125.74	0.00694309	158.16	0.00475331	139.92	0.00868541	124.14	0.00703289	133.88	0.00306714	107.26	0.0204387	33.15	0.0216505	3.127	-0.00986484	2291.17	0.00512842	174.85	-0.0140839
2015-01-16	127.99	0.0177359	158.88	0.00454202	142.23	0.0163746	126.8	0.0212011	137.14	0.0240584	107.94	0.00631972	30.6	-0.0800427	2.99	-0.0448007	2307.32	0.00702407	174.6	-0.00143082
2015-01-17	128.12	0.00101519	159.6	0.00452148	142.07	-0.00112557	126.52	-0.00221064	136.74	-0.00292099	107.09	-0.00790591	30.78	0.00586512	2.97	-0.00671143	2288.95	-0.00799348	172.87	-0.00995778
2015-01-18	128.5	0.00296158	160.09	0.00306547	143.39	0.0092483	127.21	0.00543887	137.26	0.00379562	108.65	0.0144621	31.01	0.0074446	2.831	-0.0479319	2275.81	-0.00575716	176.67	0.0217437
2015-01-19	127.69	-0.00632345	160.07	-0.000124938	141.86	-0.0107275	126.24	-0.00765441	136.57	-0.00503963	108.83	0.00165533	30.92	-0.00290651	2.974	0.0492778	2295.28	0.00851881	172.65	-0.0230172
2015-01-20	126.01	-0.0132442	161.87	0.0111823	139.82	-0.0144848	124.06	-0.0174195	136.37	-0.00146552	104.59	-0.0397391	31.41	0.0157231	2.835	-0.0478659	2295.28	0	173.31	0.00381547
2015-01-21	129.47	0.0270879	171.15	0.0557468	142.05	0.0158232	124.64	0.00466426	138.85	0.0180224	104.38	-0.00200986	31.86	0.014225	2.986	0.0518928	2311.57	0.00707211	185.06	0.0655982
2015-01-22	127.88	-0.0123569	170.36	-0.00462652	140.66	-0.00983348	121.86	-0.0225567	136.63	-0.0161177	104.97	0.00563651	31.99	0.00407205	2.881	-0.0357972	2320.14	0.00370058	191.81	0.0358252
2015-02-02	129.72	0.014286	172.34	0.0115554	143.92	0.022912	123.86	0.0162791	137.98	0.0098322	108.32	0.0314152	32.21	0.00685361	2.981	0.0341214	2334.53	0.00618306	203.04	0.0568977
2015-02-03	132.57	0.0217325	175.56	0.0185116	147.15	0.0221949	126.59	0.0218016	140.74	0.0198055	111.92	0.0326945	31.9	-0.00967095	2.866	-0.0393415	2348.72	0.00605991	190.03	-0.066221
2015-02-04	132.07	-0.00377872	175.71	0.000854044	147.39	0.00162966	126.35	-0.00189768	140.15	-0.00420094	109.69	-0.0201261	31.32	-0.0183491	2.719	-0.0526532	2361.96	0.00562128	196.82	0.0351077
2015-02-05	133.45	0.0103948	178.58	0.0162018	148.48	0.00736813	127.37	0.0080404	141.17	0.00725156	111.57	0.016994	31.63	0.00984917	2.691	-0.0103513	2361.96	0	201.9	0.0254829
2015-02-06	133.28	-0.0012747	177.71	-0.00488367	147.69	-0.00533479	126.91	-0.00361806	143.43	0.0158823	110.85	-0.00647426	31.41	-0.00697972	2.68	-0.00409608	2365.3	0.00141308	206.48	0.022431
2015-02-07	133	-0.00210305	176.54	-0.00660553	147.06	-0.00427482	126.83	-0.000630567	142.65	-0.00545303	111.29	0.00396147	31.28	-0.0041474	2.754	0.0272376	2392.46	0.0114173	200.28	-0.0304872
2015-02-08	134.27	0.00950357	179.38	0.015959	148.62	0.010552	127.3	0.0036989	143.29	0.00447647	110.68	-0.00549625	32.13	0.0268113	2.662	-0.0339767	2394.32	0.00077714	196.95	-0.0167665
2015-02-09	134.19	-0.000595992	179.59	0.00117001	147.6	-0.0068868	127.49	0.00149142	143.67	0.00264845	109.65	-0.00934968	32.71	0.0178907	2.6	-0.0235663	2420.69	0.0109534	207.22	0.0508311
2015-02-10	136.19	0.0147943	182.81	0.0177709	148.31	0.00479877	128.98	0.0116194	145.12	0.010042	111.38	0.0156543	33.42	0.0214737	2.579	-0.00810972	2436.36	0.0064525	213.44	0.0295747
2015-02-11	137.23	0.00760738	185.17	0.012827	148.81	0.00336565	130.3	0.0101821	145.73	0.00419461	113.23	0.0164734	34.5	0.0318048	2.797	0.0811457	2436.36	0	214.8	0.0063516
2015-02-12	137.76	0.00385469	183.82	-0.0073173	150.09	0.00856479	131.52	0.00931945	145.58	-0.00102983	113.52	0.00255788	33.74	-0.0222752	2.713	-0.0304924	2419.33	-0.00701448	209.91	-0.0230285
2015-02-13	137.46	-0.00218007	183.25	-0.00310568	150.45	0.00239569	131.24	-0.00213122	146.16	0.00397615	112.31	-0.0107161	33.83	0.00266391	2.804	0.0329919	2418.18	-0.000475451	207.84	-0.00991031
2015-02-14	138.3	0.00609227	183.07	-0.000982747	151.12	0.00444342	132.31	0.00811995	147.11	0.00647869	111.17	-0.0102023	33.15	-0.0203053	2.828	0.00852278	2441.72	0.00968752	207.18	-0.00318057
2015-02-15	138.88	0.00418501	184.28	0.00658775	152.23	0.00731831	132.48	0.00128404	148.45	0.00906759	111.03	-0.00126013	33.02	-0.00392928	2.848	0.00704725	2404.82	-0.0152277	203.51	-0.0178728
2015-02-16	138.22	-0.00476363	182.99	-0.00702483	151.36	-0.00573143	131.89	-0.00446345	148.08	-0.00249553	110.36	-0.00605269	34.72	0.0502025	2.759	-0.0317487	2420.97	0.00669323	202.72	-0.00388943
2015-02-17	137.88	-0.00246288	183.01	0.00010929	151.65	0.00191413	131.57	-0.00242921	148.26	0.00121482	110.94	0.00524177	33.65	-0.0313028	2.831	0.0257617	2420.97	0	210.28	0.0366143
2015-02-18	138.83	0.00686642	184.75	0.00946276	151.85	0.00131796	133	0.0108101	146.76	-0.0101689	111.43	0.00440708	33.33	-0.00955516	2.834	0.00105914	2442.39	0.00880878	204.13	-0.0296829
2015-02-19	138.54	-0.00209107	184.22	-0.00287286	152.04	0.00125045	132.72	-0.00210748	145.89	-0.00594569	109.56	-0.0169242	31.86	-0.0451066	2.951	0.040455	2449.94	0.00308647	211.27	0.0343799
2015-02-20	138.25	-0.00209545	184	-0.00119494	150.87	-0.00772511	132.34	-0.00286728	145.46	-0.00295178	109.56	0	31.99	0.00407205	2.879	-0.0247011	2427.03	-0.00939525	205.31	-0.0286159
2015-03-02	140.01	0.0126502	190.75	0.0360279	152.01	0.00752777	132.33	-7.55658e-05	147.2	0.0118911	108.63	-0.00852473	31.32	-0.0211665	2.902	0.00795714	2417.78	-0.00381852	209.75	0.0213953
2015-03-03	139.24	-0.00551479	189.85	-0.00472938	151.53	-0.00316268	131.49	-0.006368	145.93	-0.00866515	108.86	0.00211504	30.34	-0.0317899	2.894	-0.00276053	2406.31	-0.00475531	209.28	-0.00224328
2015-03-04	138.42	-0.00590652	188.71	-0.00602284	149.98	-0.0102817	131.06	-0.00327557	144.4	-0.0105398	108.49	-0.00340465	31.68	0.0432186	2.697	-0.0704996	2406.31	0	207.46	-0.00873452
2015-03-05	138.74	0.00230914	188.08	-0.00334404	150.33	0.00233093	131.78	0.00547863	144.22	-0.00124731	107.87	-0.0057312	30.43	-0.0402566	2.734	0.0136257	2420.34	0.00581357	205.38	-0.0100766
2015-03-06	137.16	-0.0114536	186.14	-0.0103683	148.17	-0.0144726	130.28	-0.0114479	143.15	-0.00744688	105.93	-0.0181483	30.65	0.0072037	2.698	-0.013255	2444.08	0.00976075	204.35	-0.00502771
2015-03-07	137.37	0.00152989	186.43	0.00155675	148.4	0.00155107	130.23	-0.000383862	143.45	0.00209351	105.28	-0.00615503	30.11	-0.0177753	2.712	0.00517561	2449.91	0.00238252	198.35	-0.0298011
2015-03-08	135.24	-0.015627	183.56	-0.0155142	147.23	-0.00791534	128.6	-0.0125953	140.74	-0.0190723	103.13	-0.0206331	30.74	0.0207074	2.769	0.0207999	2427.41	-0.00922644	200.31	0.00983302
2015-03-09	135.76	0.00383764	183.93	0.00201366	147.26	0.000203742	129.15	0.00426771	141.06	0.00227112	103.13	0	30.47	-0.00882215	2.841	0.0256699	2425.77	-0.000675846	198.25	-0.0103373
2015-03-10	137.16	0.0102595	185.62	0.00914632	149.22	0.013222	130.5	0.0103987	141.85	0.00558483	102.85	-0.00271871	28.9	-0.052901	2.839	-0.000704225	2425.77	0	190.89	-0.0378315
2015-03-11	135.57	-0.01166	186.01	0.00209886	148.18	-0.00699398	128.3	-0.017002	140.26	-0.0112723	101.87	-0.00957413	29.13	0.00792698	2.678	-0.0583816	2422.35	-0.00141086	187.4	-0.018452
2015-03-12	137.94	0.0173307	188.51	0.0133506	151.32	0.020969	130.04	0.0134708	142.08	0.0128924	102.85	0.00957413	29.26	0.00445282	2.732	0.0199637	2424.09	0.000718053	185.51	-0.0101366
2015-03-13	137.33	-0.00443202	187.27	-0.00659963	150.41	-0.0060319	129.76	-0.00215551	141.98	-0.000704077	102.89	0.00038884	30.34	0.0362456	2.824	0.0331204	2434.01	0.00408391	192.34	0.0361559
2015-03-14	139.07	0.0125906	189.51	0.0118904	152.23	0.0120276	131.04	0.00981603	143.88	0.0132934	106.06	0.0303445	30.38	0.00131752	2.734	-0.0323886	2429.69	-0.00177643	188.39	-0.0207504
2015-03-15	138.27	-0.00576911	190.14	0.00331885	151.18	-0.00692136	129.63	-0.0108184	143.7	-0.00125183	104.27	-0.0170213	30.07	-0.0102565	2.727	-0.00256363	2437.74	0.0033077	191.51	0.0164257
2015-03-16	139.25	0.00706258	191.93	0.00937008	152.46	0.00843109	130.67	0.00799082	145	0.00900595	106.13	0.0176811	31.72	0.0534194	2.716	-0.00404189	2437.74	0	193.58	0.0107508
2015-03-17	139.13	-0.000862131	191.06	-0.00454321	152.88	0.00275103	131	0.00252226	144.63	-0.00255499	106.25	0.00113005	31.72	0	2.855	0.0499116	2442.01	0.00175009	192.32	-0.00653021
2015-03-18	138.39	-0.00533296	190.1	-0.00503727	152.19	-0.00452356	130.4	-0.00459067	144.47	-0.00110688	105.59	-0.00623114	31.68	-0.00126183	2.92	0.0225118	2453.27	0.00460036	196.78	0.0229257
2015-03-19	135.38	-0.0219901	184.84	-0.0280597	148.81	-0.0224594	127.91	-0.0192798	141.29	-0.0222574	106.69	0.0103638	31.36	-0.0101524	2.813	-0.0373321	2449.62	-0.00148892	204.95	0.0406797
2015-03-20	134.91	-0.00347775	184.28	-0.00303425	148.01	-0.00539049	127.16	-0.00588076	141.7	0.00289763	106.37	-0.00300385	31.28	-0.00255428	2.786	-0.00964465	2444.94	-0.00191233	196.37	-0.0427654
2015-03-21	136	0.008047	186.87	0.0139568	148.11	0.000675402	127.67	0.00400267	142.23	0.00373332	105.54	-0.00783355	30.47	-0.0262363	2.733	-0.019207	2439.38	-0.00227667	195.55	-0.00418453
2015-03-22	138.54	0.0185042	190.06	0.0169266	150.48	0.0158749	129.82	0.0167001	144.11	0.0131314	107.22	0.0157928	31.01	0.0175671	2.786	0.019207	2439.38	0	192.32	-0.0166554
2015-03-23	138.48	-0.000433182	188.52	-0.00813571	149.87	-0.00406193	130.35	0.00407426	143.34	-0.00535747	106.17	-0.00984122	31.19	0.0057878	2.723	-0.0228727	2445.53	0.00251796	199.45	0.0364029
2015-04-01	137.81	-0.00484999	187.04	-0.0078816	148.74	-0.00756844	130.03	-0.00245795	142.84	-0.00349431	106.66	0.00460462	32.17	0.0309368	2.672	-0.018907	2432.7	-0.00526012	193.33	-0.031165
2015-04-02	138.19	0.00275362	188.48	0.0076694	149.97	0.00823546	129.87	-0.00123124	143.73	0.00621142	107.15	0.00458352	32.17	0	2.644	-0.0105343	2417.08	-0.00644155	204.07	0.0540645
2015-04-03	139.26	0.00771314	190.51	0.0107128	152.07	0.0139057	130.4	0.0040727	145.03	0.00900408	109.03	0.0173934	32.17	0	2.64	-0.001514	2424.18	0.00293312	208.08	0.0194595
2015-04-04	138.84	-0.0030205	190.17	-0.00178628	150.9	-0.00772358	130.15	-0.00191902	144.23	-0.00553137	109.53	0.00457541	31.99	-0.00561099	2.605	-0.0133462	2390.72	-0.0138987	197.02	-0.0546174
2015-04-05	139.91	0.00767717	191.26	0.00571535	152.3	0.00923489	130.72	0.00437	145.59	0.0093852	108.41	-0.0102781	32.04	0.00156177	2.713	0.0406224	2390.72	0	199.92	0.014612
2015-04-06	140.32	0.00292617	192.57	0.00682597	152.93	0.00412804	130.65	-0.000535639	145.38	-0.00144345	109.88	0.0134685	31.54	-0.0157285	2.713	0	2358.07	-0.0137511	204.82	0.0242143
2015-04-07	140.84	0.00369897	192.76	0.000986168	153.24	0.00202502	131.37	0.00549578	145.91	0.00363899	110.36	0.00435889	31.23	-0.00987741	2.65	-0.0234954	2386.64	0.012043	206.28	0.00710292
2015-04-08	139.86	-0.00698257	191.37	-0.00723716	151.94	-0.00851961	130.45	-0.00702776	144.85	-0.00729127	109.62	-0.00672791	30.6	-0.0203792	2.68	0.0112572	2401.7	0.0062903	210.16	0.0186347
2015-04-09	139.61	-0.0017891	190.76	-0.00319263	151.94	0	130.24	-0.00161111	144.92	0.000483142	111.57	0.0176324	30.6	0	2.619	-0.0230242	2444.31	0.0175861	220.79	0.0493429
2015-04-10	140.97	0.00969428	192.8	0.0106373	152.47	0.00348215	132.11	0.014256	145.38	0.00316914	114.35	0.0246117	30.83	0.00748823	2.528	-0.0353641	2441.33	-0.0012199	222.87	0.00937662
2015-04-11	141.24	0.00191347	193.59	0.00408914	152.24	-0.00150963	132.46	0.0026458	144.76	-0.00427381	114.33	-0.000174917	30.92	0.00291498	2.511	-0.0067474	2441.33	0	221.11	-0.00792833
2015-04-12	139.55	-0.0120376	191.55	-0.0105936	150.9	-0.00884086	130.78	-0.0127642	142.45	-0.0160861	113.42	-0.00799126	30.78	-0.0045381	2.511	0	2453.52	0.00498076	221.66	0.00248436
2015-04-13	141.22	0.011896	194.31	0.014306	151.91	0.00667087	132.16	0.0104968	144.32	0.013042	113.72	0.00264154	32.08	0.0413677	2.53	0.00753822	2455.07	0.000631546	217.38	-0.0194977
2015-04-14	141.57	0.00247534	194.74	0.00221051	152.34	0.00282662	132.71	0.00415299	144.22	-0.000693145	112.64	-0.00954239	31.86	-0.00688148	2.61	0.0311309	2480.99	0.0105024	218.13	0.00344424
2015-04-15	141.91	0.00239876	195.35	0.00312749	153.51	0.00765085	133.57	0.00645939	144.03	-0.0013183	113.33	0.00610702	31.86	0	2.684	0.027958	2480.99	0	224.65	0.0294524
2015-04-16	141.42	-0.00345887	192.48	-0.0148006	152.9	-0.0039816	133.59	0.000149723	144.11	0.000555286	114.2	0.00764738	32.62	0.0235743	2.634	-0.0188046	2492.24	0.00452423	224.69	0.000178039
2015-04-17	140.76	-0.00467787	191.22	-0.00656765	152.78	-0.000785135	132.79	-0.00600647	143.3	-0.00563656	113.6	-0.00526779	32.75	0.00397736	2.536	-0.0379156	2492.24	0	223.82	-0.00387952
2015-04-18	140.96	0.00141985	191.65	0.00224619	153.49	0.00463644	133.22	0.00323296	142.8	-0.00349528	113.87	0.00237394	32.17	-0.0178686	2.575	0.0152615	2504.02	0.00471554	223.54	-0.00125179
2015-04-19	140.62	-0.00241495	191.13	-0.00271697	152.33	-0.0075862	133.05	-0.0012769	143.09	0.00202875	114.43	0.00490584	33.06	0.0272898	2.606	0.0119669	2469.56	-0.0138574	227.82	0.0189655
2015-04-20	139.79	-0.00591992	189.2	-0.0101492	151.46	-0.00572766	132.63	-0.0031617	141.93	-0.00813982	115.05	0.00540353	33.56	0.0150108	2.531	-0.029202	2457.05	-0.00507855	231.21	0.0147705
2015-04-21	137.39	-0.0173177	187.36	-0.00977276	149.4	-0.0136943	130.44	-0.0166499	138.96	-0.0211479	114.69	-0.00313398	33.24	-0.00958091	2.531	0	2438.96	-0.00738972	230.35	-0.0037265
2015-05-01	138.1	0.00515446	189.33	0.0104596	150.18	0.0052073	131.38	0.00718054	139.68	0.00516797	114.89	0.00174231	33.65	0.0122591	2.49	-0.0163318	2438.96	0	230.09	-0.00112935
2015-05-02	138.24	0.00101324	189.7	0.00195235	150.97	0.00524657	130.89	-0.00373661	139.46	-0.00157627	114.78	-0.000957896	34.09	0.012991	2.517	0.010785	2422.48	-0.00677991	234.63	0.0195393
2015-05-03	135.93	-0.0168513	185.69	-0.0213653	149	-0.0131348	129.1	-0.01377	138.3	-0.00835258	113.58	-0.0105098	33.96	-0.00382072	2.606	0.0347488	2407.74	-0.00610326	235.37	0.00314894
2015-05-04	135.55	-0.00279947	185.72	0.000161547	148.22	-0.00524865	128.65	-0.00349176	137.99	-0.00224402	113.04	-0.0047657	33.87	-0.00265369	2.751	0.054148	2429.77	0.00910805	228.64	-0.02901
2015-05-05	135.57	0.000147536	186.51	0.00424469	149.22	0.00672407	128.03	-0.00483093	138.37	0.00275004	111.53	-0.0134481	33.42	-0.0133751	2.776	0.00904656	2457.73	0.0114416	229.07	0.00187892
2015-05-06	138.7	0.0228252	190.42	0.0207473	151.81	0.017208	129.88	0.0143463	140.46	0.0149915	113.54	0.0178616	33.87	0.0133751	2.821	0.0160804	2450.99	-0.00274614	228.28	-0.00345469
2015-05-07	138.32	-0.00274349	190.45	0.000157534	150.97	-0.0055486	129.21	-0.00517196	140.87	0.00291473	111.74	-0.0159805	34.27	0.0117407	2.78	-0.0146405	2450.99	0	234.57	0.0271811
2015-05-08	137.29	-0.00747436	189.27	-0.00621513	150.16	-0.00537975	127.89	-0.0102685	140.72	-0.00106538	112.18	0.00392998	34.14	-0.00380062	2.776	-0.00143989	2441.61	-0.00383437	234.89	0.00136327
2015-05-09	136.95	-0.00247958	188.68	-0.00312211	150.03	-0.000866118	127.77	-0.000938747	141	0.00198779	111.86	-0.00285663	34.36	0.00642338	2.734	-0.0152453	2465.1	0.00957472	233.54	-0.00576395
2015-05-10	137.6	0.00473503	190.01	0.00702424	149.79	-0.00160096	127.96	0.00148594	143.16	0.015203	111.91	0.000446887	33.96	-0.0117097	2.88	0.0520246	2457.78	-0.00297387	233.02	-0.00222908
2015-05-11	138.54	0.00680817	191.11	0.00577248	150.42	0.00419707	128.25	0.00226377	142.61	-0.00384925	112.14	0.00205311	34.09	0.00382072	2.802	-0.0274568	2470.31	0.00508515	231.51	-0.00650122
2015-05-12	138.68	0.00101003	192.27	0.00605146	150.88	0.00305344	128.66	0.00319178	142.76	0.00105127	111.56	-0.00518553	34.14	0.00146563	2.897	0.0333423	2484.44	0.00570363	224.03	-0.0328431
2015-05-13	137.83	-0.00614808	191.7	-0.00296898	150	-0.00584952	128.17	-0.00381576	142.89	0.000910205	110.01	-0.0139913	33.11	-0.0306344	2.935	0.0130317	2484.44	0	227.19	0.0140067
2015-05-14	138.65	0.00593173	192.07	0.00192824	149.67	-0.00220242	128.38	0.00163711	143.09	0.0013987	110.29	0.00254199	33.02	-0.00272191	3.008	0.024568	2494.97	0.00422942	232.97	0.025123
2015-05-15	138.97	0.00230531	193.21	0.00591779	150.63	0.00639363	128.85	0.00365432	143.64	0.00383637	111.5	0.0109113	32.8	-0.00668492	3.016	0.00265604	2505.63	0.00426349	229.17	-0.0164456
2015-05-16	138.83	-0.00100792	194.07	0.00444124	151.36	0.00483461	128.91	0.000465549	142.84	-0.00558505	110.77	-0.00656861	32.84	0.00121877	2.948	-0.0228045	2512.44	0.00271419	223.16	-0.0265751
2015-05-17	136.64	-0.0159004	192.19	-0.00973445	149.94	-0.00942589	127.13	-0.0139043	140.37	-0.0174433	108.57	-0.0200609	32.48	-0.0110228	2.915	-0.0112572	2514.82	0.000946838	219.02	-0.018726
2015-05-18	137.54	0.00656505	195.59	0.0175362	151.12	0.00783901	128.09	0.00752296	141.19	0.00582471	108.67	0.000920641	32.26	-0.00679644	2.949	0.0115963	2516.58	0.000699606	220.18	0.00528234
2015-05-19	136.94	-0.00437191	195.1	-0.00250838	151.94	0.00541148	127.17	-0.00720837	141.22	0.000212457	108.25	-0.0038724	32.3	0.00123916	2.887	-0.0212482	2516.58	0	230.1	0.0440686
2015-05-20	135.24	-0.0124919	195.09	-5.12571e-05	150.36	-0.0104533	125.62	-0.0122633	139.94	-0.0091052	107.95	-0.00277521	32.93	0.0193169	2.872	-0.00520925	2515.98	-0.000238447	228.61	-0.0064965
2015-06-01	135.57	0.00243713	195.78	0.00353059	150.73	0.00245774	126.08	0.00365515	140.04	0.000714337	107.43	-0.00482868	32.57	-0.0109925	2.873	0.000348129	2534.53	0.00734583	231.59	0.0129511
2015-06-02	135.94	0.0027255	195.37	-0.00209638	150.03	-0.00465488	126.88	0.00632513	141.08	0.00739901	108.42	0.0091731	33.47	0.0272579	2.822	-0.0179109	2540.24	0.00225035	226.17	-0.0236816
2015-06-03	136.62	0.00498974	196.3	0.0047489	150.65	0.00412399	127.8	0.00722478	141.99	0.00642953	107.73	-0.00638448	33.65	0.00536354	2.815	-0.00248359	2544.7	0.0017542	219.71	-0.0289784
2015-06-04	134.71	-0.014079	194.54	-0.0090063	148.39	-0.0151153	125.93	-0.0147403	139.79	-0.0156153	106.19	-0.0143982	33.24	-0.0122591	2.706	-0.0394907	2500.64	-0.0174661	223.84	0.018623
2015-06-05	135.12	0.00303895	195.03	0.0025156	147.97	-0.00283439	126.65	0.00570118	140.25	0.00328525	106.65	0.0043225	33.29	0.00150308	2.642	-0.0239353	2500.64	0	221.64	-0.00987707
2015-06-06	133.82	-0.00966766	192.43	-0.0134209	147.47	-0.00338479	125.11	-0.012234	139.84	-0.00292763	106.04	-0.00573606	33.47	0.00539246	2.649	0.002646	2501.9	0.000503744	229.36	0.0342384
2015-06-07	133.23	-0.00441866	192.42	-5.19683e-05	147.19	-0.0019005	124.79	-0.00256103	139.33	-0.00365369	106.12	0.000754148	34	0.015711	2.698	0.0183285	2504.51	0.00104266	233.61	0.0183602
2015-06-08	134.93	0.0126792	194.54	0.0109573	149.35	0.0145683	126.88	0.0166094	141.45	0.0151011	107.69	0.0146862	34.09	0.00264356	2.634	-0.0240072	2486.56	-0.00719288	231.69	-0.00825279
2015-06-09	135.6	0.00495325	195.49	0.00487143	149.56	0.00140511	127.02	0.0011028	142.35	0.00634252	107.32	-0.0034417	33.74	-0.01032	2.626	-0.00304183	2495.86	0.00373313	228.5	-0.0138641
2015-06-10	135.14	-0.0033981	193.82	-0.00857933	149.92	0.00240417	126.6	-0.00331204	142.01	-0.00239134	105.91	-0.0132253	34.18	0.0129566	2.59	-0.0138039	2438.97	-0.0230575	226.43	-0.00910036
2015-06-11	134.2	-0.00698005	192.14	-0.00870562	148.43	-0.00998835	126.26	-0.00268924	141.11	-0.00635775	105.53	-0.0035944	33.78	-0.0117718	2.705	0.043444	2438.97	0	227.26	0.00365889
2015-06-12	134.81	0.00453516	193.41	0.00658802	149.18	0.00504016	126.01	-0.001982	141.77	0.0046663	106.17	0.00604631	33.33	-0.013411	2.846	0.0508126	2403.88	-0.0144917	227.67	0.00180248
2015-06-13	134.83	0.000148346	194.08	0.00345816	149.35	0.00113891	125.87	-0.00111164	142.38	0.00429351	106.22	0.000470832	33.56	0.00687699	2.891	0.015688	2432.59	0.0118724	228.99	0.00578112
2015-06-14	136.41	0.0116503	196.2	0.0108641	150.35	0.00667336	127.63	0.0138858	144.22	0.0128404	106.28	0.000564706	33.47	-0.00268537	2.825	-0.0230941	2413.1	-0.00804431	224.6	-0.0193573
2015-06-15	135.69	-0.00529218	196.1	-0.000509814	149.77	-0.00386513	127.22	-0.00321758	143.28	-0.00653915	105.48	-0.00755576	33.29	-0.00539246	2.75	-0.0269075	2409.8	-0.00136847	225.29	0.00306742
2015-06-16	136.2	0.00375152	197.35	0.00635407	150.45	0.00453002	127.63	0.00321758	142.1	-0.00826972	106.72	0.0116872	33.56	0.00807783	2.889	0.0493095	2382.97	-0.0111961	228.93	0.0160278
2015-06-17	136.27	0.000513818	197.74	0.00197423	151.2	0.00497266	127.58	-0.000391834	142.47	0.00260042	107.22	0.00467422	33.65	0.00267817	2.894	0.00172921	2382.97	0	226.09	-0.0124831
2015-06-18	134.7	-0.0115881	195.16	-0.0131333	149.34	-0.0123779	126.34	-0.00976693	141.1	-0.00966259	106.9	-0.00298898	33.6	-0.00148699	2.855	-0.0135678	2368.13	-0.00624699	224.02	-0.00919782
2015-06-19	134.23	-0.00349534	197.08	0.00979	148.76	-0.00389132	125.71	-0.00499902	141.24	0.000991712	105.89	-0.009493	34.05	0.013304	2.777	-0.0277006	2372.7	0.00192793	224.33	0.00138285
2015-06-20	133.9	-0.00246149	195.33	-0.0089193	148.31	-0.00302959	125	-0.00566393	140.88	-0.00255211	105.81	-0.000755787	33.78	-0.00796112	2.816	0.0139462	2397.46	0.0103813	220.22	-0.0184911
2015-06-21	129.9	-0.0303283	189.75	-0.028983	143.61	-0.0322034	121.69	-0.0268369	138.05	-0.0202925	103.48	-0.0222667	32.98	-0.0239676	2.733	-0.0299175	2405.45	0.00332715	225.01	0.0215178
2015-06-22	130.53	0.00483816	190.74	0.00520383	144.62	0.00700832	122.59	0.00736863	138.14	0.000651725	103.74	0.00250941	33.38	0.0120556	2.726	-0.00256457	2405.01	-0.000182935	218.57	-0.0290385
2015-07-01	130.91	0.00290698	191.05	0.00162393	145.16	0.00372697	123.65	0.00860954	139.15	0.00728482	102.17	-0.0152497	33.56	0.00537796	2.759	0.012033	2405.01	0	219.04	0.00214803
2015-07-02	130.76	-0.00114648	191.58	0.0027703	145.31	0.00103281	123.43	-0.0017808	138.31	-0.00605495	102.99	0.0079938	33.38	-0.00537796	2.773	0.00506147	2417.37	0.00512611	202.18	-0.080096
2015-07-03	129.26	-0.0115377	190.1	-0.00775523	144.46	-0.00586674	121.95	-0.0120631	137.97	-0.00246127	101.03	-0.0192144	33.06	-0.00963283	2.805	0.0114738	2434.05	0.00687636	201.84	-0.00168309
2015-07-04	128.89	-0.00286655	188.8	-0.006862	142.61	-0.012889	121.76	-0.00155923	138.24	0.00195503	101.66	0.00621641	33.42	0.0108304	2.832	0.00957964	2411.15	-0.00945272	201.89	0.00024769
2015-07-05	124.17	-0.0373077	182	-0.0366816	136.03	-0.0472382	119.27	-0.0206621	136.81	-0.0103982	99.65	-0.0199699	33.38	-0.0011976	2.783	-0.0174537	2392.65	-0.00770227	206.5	0.0225774
2015-07-06	124.33	0.00128773	181.74	-0.00142959	136.43	0.00293621	119.49	0.00184286	137.5	0.00503082	100.2	0.00550414	33.51	0.00388698	2.822	0.0139164	2391.62	-0.000430578	206.34	-0.000775119
2015-07-07	125.86	0.0122309	184.42	0.0146387	137.02	0.00431524	121.26	0.0147043	139.14	0.0118567	101.19	0.00983175	34.09	0.0171602	2.776	-0.0164348	2391.62	0	203.94	-0.0116995
2015-07-08	127.49	0.0128678	186.58	0.0116443	138.85	0.0132673	122.81	0.0127014	141.04	0.0135629	101.58	0.00384673	34.9	0.0234827	2.756	-0.00723069	2366.32	-0.010635	205.5	0.0076202
2015-07-09	127.71	0.00172414	188.37	0.00954801	139.02	0.00122359	123.63	0.00665479	142.82	0.0125416	102.6	0.00999127	34.63	-0.00776647	2.716	-0.0146201	2366.54	9.2967e-05	199.78	-0.0282293
2015-07-10	126.93	-0.00612632	187.05	-0.00703215	137.67	-0.00975829	122.45	-0.00959045	141.93	-0.00625112	100.95	-0.0162126	34.77	0.00403459	2.685	-0.0114795	2341.96	-0.0104408	199	-0.00391194
2015-07-11	126.77	-0.00126133	186.41	-0.00342741	136.35	-0.00963441	122.85	0.00326132	142.97	0.00730084	100.97	0.000198098	34.32	-0.0130267	2.726	0.0151546	2357	0.00640144	199.17	0.000853907
2015-07-12	127.8	0.00809212	187.32	0.00486984	136.92	0.0041717	123.48	0.0051151	142.63	-0.00238095	99.92	-0.0104536	34.68	0.0104349	2.77	0.016012	2285.28	-0.0309011	197.48	-0.00852142
2015-07-13	127.15	-0.00509905	186.69	-0.0033689	136.97	0.00036511	122.55	-0.00756009	142.7	0.00049066	98.55	-0.0138058	35.75	0.0303871	2.864	0.0333719	2285.28	0	198.75	0.00641044
2015-07-14	126.53	-0.00488806	186.53	-0.000857403	135.34	-0.0119718	122	-0.00449807	140.86	-0.012978	98.74	0.0019261	35.66	-0.00252066	2.84	-0.0084152	2289.27	0.00174443	194.8	-0.0200744
2015-07-15	125.2	-0.010567	183.13	-0.0183958	134.62	-0.00533414	121.37	-0.00517731	140.12	-0.00526729	97.77	-0.00987235	35.66	0	2.918	0.0270944	2266.3	-0.0100844	192.27	-0.0130728
2015-07-16	125.67	0.00374696	185.4	0.0123194	135.09	0.00348523	120.05	-0.0109354	139.77	-0.00250098	97.41	-0.00368891	36.2	0.0150295	2.854	-0.0221769	2252.51	-0.0061034	190.1	-0.0113504
2015-07-17	123.64	-0.0162853	182.19	-0.0174656	132.79	-0.0171723	118.05	-0.0168001	137.94	-0.0131794	95.46	-0.0202216	35.88	-0.00887908	2.87	0.00559051	2275.7	0.0102425	186.81	-0.0174582
2015-07-18	121.23	-0.0196845	178.28	-0.0216948	131.09	-0.0128848	116.38	-0.0142476	136.13	-0.0132085	94.03	-0.0150934	35.93	0.00139256	2.823	-0.0165119	2250.08	-0.0113219	187.59	0.00416667
2015-07-19	123.33	0.0171741	182.17	0.021585	133.54	0.0185169	117.99	0.0137392	137.78	0.0120479	96.65	0.0274823	35.93	0	2.882	0.0206843	2250.08	0	188.91	0.00701198
2015-07-20	124.44	0.00895998	184.04	0.0102128	134.71	0.00872326	119.51	0.0128002	139.69	0.0137675	98.04	0.0142794	36.11	0.00499723	2.897	0.00519122	2275.97	0.0114406	188.57	-0.00180142
2015-07-21	125.18	0.00592903	185.92	0.0101633	136.08	0.0101186	120.67	0.0096595	138.15	-0.0110856	98.1	0.000611808	35.3	-0.0226869	2.816	-0.0283583	2276.07	4.39363e-05	184.95	-0.0193838
2015-07-22	125.17	-7.98882e-05	185.96	0.000215123	136.69	0.00447264	120.5	-0.00140979	138.67	0.00375696	96.31	-0.0184152	35.26	-0.00113379	2.776	-0.0143064	2309.79	0.0147063	176.74	-0.0454058
2015-08-03	124.29	-0.00705527	184.6	-0.00734027	136.36	-0.00241714	119.29	-0.0100922	137.78	-0.0064388	94.45	-0.0195016	35.62	0.0101581	2.789	0.00467207	2305.89	-0.00168989	178.28	0.00867562
2015-08-04	124.54	0.0020094	183.99	-0.00330991	135.8	-0.00411523	119.75	0.00384873	138.05	0.00195773	94.3	-0.0015894	35.39	-0.00647798	2.821	0.0114083	2335.93	0.0129434	176.66	-0.00912837
2015-08-05	124.44	-0.000803277	184.56	0.00309321	137.02	0.00894369	117.63	-0.0178621	138.49	0.00318218	93.87	-0.00457034	35.08	-0.00879813	2.886	0.02278	2335.93	0	175.45	-0.00687288
2015-08-06	123.32	-0.00904107	181.73	-0.0154525	135.86	-0.00850196	117.57	-0.000510204	137.99	-0.0036169	95.26	0.0146991	35.12	0.0011396	2.768	-0.0417464	2351.41	0.00660505	173.16	-0.0131381
2015-08-07	123.84	0.00420781	182.8	0.00587059	136.21	0.00257287	117.81	0.00203926	136.67	-0.00961196	93.85	-0.0149122	34.85	-0.00771763	2.716	-0.0189648	2335.7	-0.00670352	178.63	0.0311006
2015-08-08	126.43	0.0206984	186.17	0.0182676	137.51	0.00949883	119.69	0.0158319	140.13	0.0250013	96.47	0.0275343	35.48	0.017916	2.748	0.0117132	2330.1	-0.00240045	173.83	-0.0272388
2015-08-09	123.38	-0.0244198	181.9	-0.0232031	134.57	-0.0216121	117.92	-0.0148986	137.38	-0.0198198	96.2	-0.00280272	36.24	0.0211943	2.812	0.0230226	2298.24	-0.0137676	175.77	0.0110985
2015-08-10	123.1	-0.00227199	181.14	-0.00418687	134.05	-0.00387165	117.9	-0.000169621	136.68	-0.00510838	97.37	0.0120888	36.69	0.0123408	2.798	-0.0049911	2302.9	0.00202559	173.07	-0.0154802
2015-08-11	122.95	-0.00121926	181.59	0.00248119	134.45	0.00297952	116.97	-0.00791932	136.7	0.000146316	95.66	-0.0177179	36.69	0	2.813	0.00534665	2316.13	0.00572849	172.48	-0.00341485
2015-08-12	123.26	0.00251818	180.86	-0.00402815	135.19	0.00548881	118.01	0.00885187	137.54	0.00612604	95.32	-0.00356059	37.27	0.0156845	2.798	-0.00534665	2298.81	-0.00750609	170.83	-0.00961238
2015-08-13	125.42	0.0173722	183.5	0.0144914	136.82	0.011985	119.05	0.00877421	137.79	0.001816	95.11	-0.00220554	36.91	-0.0097062	2.842	0.0156032	2309.41	0.00460048	171.49	0.00385605
2015-08-14	124.03	-0.0111446	181.04	-0.0134967	137.21	0.00284641	118.11	-0.00792718	136.98	-0.00589586	94.59	-0.00548235	37.05	0.00378583	2.844	0.000703482	2316.16	0.00291856	165.53	-0.0353725
2015-08-15	122.26	-0.0143735	178.32	-0.0151383	135.79	-0.010403	117.11	-0.00850273	136.08	-0.00659198	92.06	-0.0271112	37.36	0.00833226	2.931	0.0301321	2316.16	0	164.3	-0.00745842
2015-08-16	117.5	-0.0397116	171.62	-0.038297	131.31	-0.0335486	113.54	-0.0309585	132.65	-0.0255289	90.15	-0.0209656	37.45	0.0024061	2.787	-0.0503779	2339.97	0.0102275	160.53	-0.0232132
2015-08-17	114.17	-0.0287498	166.82	-0.0283673	127.08	-0.0327441	110.93	-0.0232558	129.05	-0.0275142	87.29	-0.032239	36.73	-0.0194129	2.801	0.00501075	2332.51	-0.00319317	152.12	-0.0538112
2015-08-18	111.08	-0.0274379	161.38	-0.0331536	121.99	-0.0408777	107.56	-0.0308505	124.45	-0.0362959	82.79	-0.0529286	36.6	-0.00354562	2.728	-0.0264078	2328.9	-0.00154889	154.19	0.0135159
2015-08-19	111.18	0.000899847	162.77	0.00857633	120.06	-0.0159475	107	-0.00522	123.29	-0.00936472	81.84	-0.0115412	36.96	0.00978801	2.704	-0.00883658	2325.81	-0.00132769	152.05	-0.0139762
2015-08-20	114.69	0.0310823	168.56	0.0349536	123.17	0.0255739	109.91	0.026833	126.09	0.0224566	83.97	0.0256935	36.29	-0.018294	2.716	0.00442805	2329.34	0.0015166	165.9	0.0871758
2015-08-21	117.65	0.0254813	173.26	0.0275016	127.08	0.0312513	112.44	0.0227579	128.04	0.0153468	88.52	0.0527689	36.02	-0.00746788	2.755	0.0142572	2312.79	-0.00713038	175.45	0.0559689
2015-08-22	118.49	0.00711445	174.3	0.0059846	128.91	0.0142977	113.23	0.0070014	129	0.00746969	90.08	0.0174696	36.33	0.00856951	2.676	-0.0290943	2331.36	0.0079972	188.45	0.0714786
2015-08-23	117.8	-0.0058403	172.72	-0.00910617	128.37	-0.00419777	112.9	-0.00291868	128.13	-0.00676703	91.12	0.0114792	36.15	-0.0049669	2.65	-0.0097635	2318.62	-0.00547961	175.13	-0.0733042
2015-09-01	113.83	-0.0342822	167.62	-0.0299723	123.72	-0.0368958	109.08	-0.0344209	124.52	-0.028579	87.61	-0.0392822	35.88	-0.00749691	2.685	0.0131211	2330.61	0.00515785	177.6	0.0140053
2015-09-02	115.35	0.0132649	171.2	0.021133	124.88	0.00933233	110.54	0.0132959	126.77	0.0179081	88.23	0.00705189	36.38	0.0138391	2.693	0.00297509	2327.6	-0.00129234	179.81	0.0123669
2015-09-03	115.65	0.0025974	172.13	0.00541754	125.1	0.00176014	111.23	0.00622268	126.27	-0.00395195	88.52	0.00328147	36.6	0.00602907	2.638	-0.0206348	2340.74	0.00562942	176.7	-0.0174474
2015-09-04	113.81	-0.016038	169.75	-0.0139232	123.46	-0.0131962	109.29	-0.0175952	125.05	-0.00970881	86.59	-0.0220442	36.24	-0.00988476	2.715	0.0287709	2329.74	-0.00471045	176.45	-0.00141583
2015-09-05	117.78	0.0342881	176.77	0.0405227	126.93	0.0277185	111.47	0.0197506	128.01	0.0233947	88.11	0.0174017	36.91	0.018319	2.689	-0.00962258	2320.42	-0.00400847	170.78	-0.0326614
2015-09-06	115.77	-0.017213	173.59	-0.0181533	126.2	-0.0057678	110.03	-0.0130024	127.07	-0.00737027	86.56	-0.0177482	37.05	0.00378583	2.702	0.00482286	2336.57	0.00693584	175.83	0.0291414
2015-09-07	115.02	-0.00649944	171.97	-0.00937615	126.16	-0.000317007	110.08	0.000454318	127.32	0.00196549	87.05	0.00564485	37.09	0.00107904	2.648	-0.0201876	2373.28	0.0155889	172.84	-0.0171513
2015-09-08	115.8	0.00675854	173.36	0.00805031	126.32	0.00126743	110.4	0.00290276	126.92	-0.00314664	86.19	-0.0099285	37	-0.00242948	2.725	0.0286638	2360.73	-0.00530207	168.74	-0.0240072
2015-09-09	115.77	-0.000259101	173.39	0.000173035	126.22	-0.000791954	110.11	-0.00263027	126.5	-0.00331466	85.48	-0.00827173	36.87	-0.0035197	2.655	-0.0260238	2378.88	0.0076589	169.88	0.00673324
2015-09-10	117.67	0.0162786	175.62	0.0127792	128.09	0.0147067	112.06	0.0175546	128.15	0.0129591	86.47	0.0115151	36.6	-0.00734997	2.656	0.000376577	2370.66	-0.00346139	177.39	0.0432584
2015-09-11	119.54	0.0157669	178.04	0.0136857	130.85	0.0213185	113.77	0.0151444	129.16	0.00785049	89.11	0.030074	36.87	0.00734997	2.659	0.00112888	2344.75	-0.0109896	175.58	-0.0102559
2015-09-12	119.54	0	177.26	-0.00439066	130.52	-0.00252516	113.97	0.00175639	129.07	-0.000697053	89.07	-0.000448984	36.87	0	2.71	0.0189985	2345.28	0.000226011	169.8	-0.0334735
2015-09-13	117.27	-0.0191721	174.61	-0.0150627	127.83	-0.0208252	111.79	-0.0193131	126.5	-0.0201126	86.49	-0.0293938	36.33	-0.0147544	2.651	-0.0220117	2351.94	0.00283572	175	0.0301647
2015-09-14	117.17	-0.000853097	174.35	-0.00149014	127.69	-0.0010958	111.83	0.00035775	126.35	-0.00118647	86.79	0.00346261	35.75	-0.0160936	2.683	0.0119986	2311.84	-0.0171968	174.57	-0.00246017
2015-09-15	114.57	-0.0224399	170.38	-0.0230335	124.53	-0.0250588	110.23	-0.0144108	124.35	-0.0159557	85.49	-0.015092	35.93	0.00502233	2.693	0.00372024	2312.43	0.000255175	170.28	-0.0248817
2015-09-16	114.11	-0.00402309	169.52	-0.00506032	123.73	-0.00644488	109.9	-0.00299823	122.37	-0.0160509	84.11	-0.0162739	36.15	0.00610435	2.758	0.02385	2304.06	-0.00362614	170.96	0.00398547
2015-09-17	113.17	-0.00827178	168.39	-0.0066882	123.82	0.000727126	108.34	-0.0142964	122.32	-0.00040868	84.39	0.00332345	35.84	-0.00861236	2.728	-0.010937	2358.86	0.0235057	172.91	0.0113416
2015-09-18	112.64	-0.00469422	167.58	-0.00482187	123.49	-0.00266872	108.34	0	121.88	-0.00360361	84.65	0.0030762	35.79	-0.00139606	2.66	-0.0252426	2362.52	0.00155039	168.25	-0.0273203
2015-09-19	109.28	-0.0302835	163.44	-0.0250149	120.62	-0.0235151	105.16	-0.0297914	119.74	-0.0177142	81.66	-0.0359608	35.44	-0.0098274	2.652	-0.00301205	2350.71	-0.00501144	171.16	0.0171478
2015-09-20	110.16	0.00802046	164.86	0.00865068	120.94	0.00264945	105.53	0.00351227	119.19	-0.00460387	81.99	0.004033	35.7	0.00730956	2.605	-0.0178814	2339.38	-0.00483147	171.48	0.00186785
2015-09-21	113.11	0.0264269	169.87	0.0299368	123.6	0.021756	106.45	0.00868012	121.18	0.0165582	83.89	0.0229091	36.47	0.0213393	2.573	-0.0123601	2357.03	0.00751641	170.11	-0.00802136
2015-10-01	112.75	-0.00318782	169.23	-0.0037747	122.95	-0.00527278	105.32	-0.0106721	120.53	-0.00537836	84.22	0.00392601	36.55	0.00219118	2.577	0.0015534	2390.7	0.0141839	170.82	0.00416508
2015-10-02	115.29	0.0222777	171.27	0.0119825	124.88	0.0155755	109.02	0.034528	121.87	0.0110562	87.67	0.0401473	36.47	-0.00219118	2.569	-0.00310921	2388.46	-0.000937403	174.84	0.0232609
2015-10-03	117.65	0.0202634	174.29	0.0174793	127.29	0.0191147	112.37	0.0302656	125.26	0.0274367	90.34	0.0300006	36.73	0.00710386	2.591	0.00852718	2381.42	-0.00295186	182.77	0.0443573
2015-10-04	117.43	-0.0018717	174.46	0.00097491	126.97	-0.00251711	112.46	0.000800605	124.99	-0.00215784	92.66	0.0253565	36.78	0.00136036	2.564	-0.0104754	2386.04	0.00193814	180.44	-0.0128302
2015-10-05	119.42	0.0168043	176.68	0.0126447	128.56	0.0124449	114.92	0.0216386	126.87	0.0149292	94.41	0.0187101	36.29	-0.013412	2.563	-0.000390092	2400.33	0.00597114	185.28	0.0264699
2015-10-06	119.89	0.00392796	176.92	0.00135747	129.48	0.00713071	116.03	0.00961254	127.89	0.00800758	96.15	0.0182625	36.38	0.00247695	2.586	0.00893383	2390.75	-0.0039991	185.31	0.000161904
2015-10-07	120.28	0.0032477	177.02	0.000565068	129.95	0.00362333	116.38	0.00301192	128.51	0.0048362	95.52	-0.00657382	37.36	0.0265814	2.524	-0.0242673	2385.95	-0.00200976	177.05	-0.0455979
2015-10-08	120.09	-0.0015809	177	-0.000112988	130.39	0.0033802	116.43	0.000429535	128.3	-0.00163545	94.42	-0.0115827	37.14	-0.00590606	2.433	-0.0367199	2356.92	-0.0122417	174.87	-0.0123893
2015-10-09	118.54	-0.012991	175.28	-0.00976504	128.96	-0.0110277	114.54	-0.0163661	126.7	-0.0125492	93.4	-0.0108616	37.27	0.00349416	2.451	0.00737104	2380.61	0.0100011	174.81	-0.000343171
2015-10-10	119.28	0.00622321	178.26	0.0168585	129.17	0.00162709	114.57	0.000261883	124.81	-0.0150295	94.5	0.0117085	37.76	0.0130616	2.45	-0.00040808	2393.05	0.00521195	174.16	-0.00372525
2015-10-11	120.94	0.0138209	180.77	0.0139823	131.26	0.0160507	115.84	0.0110239	126.29	0.0117883	95.85	0.0141846	37.72	-0.00105988	2.47	0.00813013	2390.76	-0.000957396	176.82	0.0151578
2015-10-12	120.86	-0.000661704	180.79	0.000110632	131.21	-0.000380996	115.47	-0.00319917	126.03	-0.00206088	96	0.00156372	37.54	-0.00478343	2.474	0.00161812	2381.9	-0.00371282	171.07	-0.0330594
2015-10-13	120.65	-0.00173906	180.71	-0.0004426	132.69	0.0112165	115.31	-0.0013866	125.98	-0.00039681	93.92	-0.0219048	37.36	-0.00480642	2.498	0.00965414	2372.7	-0.00386994	171.25	0.00105165
2015-10-14	120.43	-0.00182512	179.88	-0.00460357	132.57	-0.000904773	115.76	0.00389493	126.52	0.00427723	94.15	0.0024459	37.9	0.0143505	2.502	0.0016	2349.28	-0.00991965	168.7	-0.0150025
2015-10-15	119.73	-0.00582946	179.11	-0.00428982	131.69	-0.00666013	114.9	-0.0074569	126.06	-0.00364241	93.2	-0.0101415	37.81	-0.00237749	2.535	0.0131032	2297.07	-0.0224745	169.63	0.0054976
2015-10-16	122.16	0.0200925	184.4	0.0291072	133.64	0.0146989	116.16	0.0109064	129.43	0.0263822	94.78	0.0168107	37.94	0.00343235	2.498	-0.0147032	2257.09	-0.017558	168.21	-0.0084064
2015-10-17	123.45	0.0105046	186.69	0.0123422	134.72	0.00804893	116.62	0.00395223	130.2	0.00593154	94.33	-0.00475914	38.61	0.0175053	2.518	0.00797452	2251.47	-0.00249304	166.28	-0.0115401
2015-10-18	121.9	-0.0126352	183.63	-0.0165266	134.12	-0.00446363	116.1	-0.0044689	129.19	-0.00778754	92.04	-0.024576	38.75	0.00361945	2.453	-0.0261532	2243.41	-0.00358631	163.9	-0.0144166
2015-10-19	120.46	-0.0118833	181.79	-0.0100707	132.72	-0.0104933	113.67	-0.0211524	130.24	0.00809471	90.78	-0.0137843	38.52	-0.00595317	2.43	-0.00942051	2263.91	0.00909638	172.5	0.0511408
2015-10-20	122.98	0.020704	184.77	0.0162596	135.87	0.0234569	116.44	0.0240766	133.82	0.0271167	92.75	0.0214687	38.34	-0.00468385	2.442	0.00492612	2268.97	0.00223258	172.36	-0.000811924
2015-10-21	120.19	-0.0229479	177.1	-0.0423973	131.9	-0.0296545	118.09	0.0140709	133.37	-0.00336839	92.86	0.00118528	38.84	0.0129569	2.476	0.013827	2257.38	-0.00512114	174.54	0.0125686
2015-10-22	121.87	0.0138811	180.91	0.0212851	132.88	0.00740241	120.03	0.0162947	134.24	0.00650202	93.25	0.00419108	38.66	-0.00464517	2.404	-0.0295103	2238.49	-0.00840332	172.94	-0.00920923
2015-11-03	123.38	0.0123141	182.74	0.0100647	134.65	0.0132324	122.01	0.0163613	135.83	0.0117749	95.22	0.0209059	38.48	-0.00466685	2.386	-0.00751569	2260.12	0.00961638	179.29	0.0360599
2015-11-04	122.46	-0.00748458	182.74	0	135.11	0.00341044	121.08	-0.00765152	136.23	0.00294053	97.54	0.0240725	37.81	-0.017565	2.286	-0.0428148	2270.38	0.00452931	173.11	-0.0350774
2015-11-05	123.37	0.00740352	184.92	0.0118589	136.71	0.0117726	120.91	-0.00140502	135.53	-0.00515162	96.49	-0.0108232	37.58	-0.00610162	2.062	-0.103127	2308.02	0.0164428	170.19	-0.0170118
2015-11-06	122.8	-0.00463095	184.01	-0.0049332	137.35	0.00467052	121.2	0.00239561	135.27	-0.00192024	95.34	-0.0119899	37.9	0.00847912	2.092	0.0144442	2292.76	-0.00663368	168.81	-0.00814164
2015-11-07	123.8	0.00811034	185.29	0.00693206	137.88	0.00385133	121.57	0.00304815	135.12	-0.00110951	94.72	-0.00652428	37.69	-0.0055563	2.033	-0.028608	2298.17	0.00235682	168.35	-0.00272868
2015-11-08	122.06	-0.0141546	183.71	-0.00856374	134.34	-0.0260098	119.43	-0.0177598	133.11	-0.0149874	93.55	-0.0124291	37.35	-0.0090619	2.257	0.104524	2275.57	-0.00988258	169.63	0.00757445
2015-11-09	121.43	-0.00517476	182.46	-0.00682746	135.15	0.00601137	119.42	-8.37346e-05	133	-0.000826726	93.49	-0.000641574	37.95	0.0159366	2.321	0.0279616	2264.13	-0.00503999	165.47	-0.0248297
2015-11-10	121.49	0.00049399	183.6	0.00622851	135.3	0.00110926	118.94	-0.00402753	132.8	-0.00150489	91.76	-0.018678	38.01	0.00157978	2.256	-0.0284048	2255.89	-0.00364601	161.4	-0.0249042
2015-11-11	119.28	-0.0183583	180.89	-0.0148704	133.29	-0.0149673	116.38	-0.0217585	130.51	-0.0173944	89.64	-0.0233748	37.76	-0.00659894	2.253	-0.00133067	2254.01	-0.000833721	158.33	-0.0192043
2015-11-12	117.52	-0.0148651	178.26	-0.014646	131.66	-0.0123044	115.19	-0.0102778	129.9	-0.00468493	89.18	-0.00514485	37.85	0.00238064	2.262	0.00398672	2224.88	-0.0130079	159.15	0.00516569
2015-11-13	118.56	0.00881063	179.67	0.00787868	134.3	0.0198533	116.31	0.0096761	133.54	0.0276361	91.98	0.0309144	38.48	0.0165076	2.364	0.0441057	2203.19	-0.00979667	156.53	-0.0165995
2015-11-14	119.06	0.00420841	179.67	0	133.89	-0.00305754	116.61	0.00257599	133.69	0.00112263	91.07	-0.00994272	38.88	0.0103414	2.371	0.00295671	2199.13	-0.00184448	157.86	0.00846088
2015-11-15	120.26	0.0100285	182.2	0.0139831	136.38	0.0184265	117.93	0.0112562	135.09	0.0104175	92.59	0.0165527	38.75	-0.00334922	2.3	-0.0304027	2229.47	0.0137021	157.83	-0.00019006
2015-11-16	121.07	0.00671283	183.2	0.00547347	136.58	0.00146542	117.88	-0.00042407	135.99	0.00664013	91.76	-0.00900467	38.93	0.00463441	2.32	0.00865806	2224.41	-0.00227218	158.53	0.00442535
2015-11-17	121.76	0.005683	184.17	0.00528079	137.78	0.00874769	118.52	0.00541456	137.28	0.00944128	90.59	-0.0128326	38.39	-0.0139682	2.263	-0.0248758	2214.58	-0.00442894	159.08	0.00346337
2015-11-18	121.06	-0.0057656	182.62	-0.00845175	137.19	-0.00429138	118.14	-0.00321136	136.85	-0.0031372	90.84	0.00275589	38.61	0.0057143	2.26	-0.00132655	2229.99	0.00693433	163.32	0.0263042
2015-11-19	121.27	0.00173317	184.12	0.00818023	137.87	0.00494439	117.38	-0.00645383	137.95	0.00800587	92.76	0.0209158	39.02	0.010563	2.361	0.0437204	2241.58	0.00518387	163.33	6.12276e-05
2015-11-20	122.1	0.00682092	185.73	0.00870629	138.87	0.00722703	117.96	0.00492905	137.94	-7.24927e-05	92.11	-0.007032	38.93	-0.00230917	2.371	0.00422655	2238	-0.00159836	158.79	-0.0281901
2015-11-21	122.2	0.000818666	186.93	0.00644021	139.04	0.00122342	117.62	-0.00288649	137.72	-0.00159617	91.37	-0.00806632	38.7	-0.00592556	2.347	-0.0101739	2270.13	0.0142545	157.87	-0.00581066
2015-11-22	122.93	0.00595604	188.91	0.0105365	139.73	0.00495033	117.83	0.00178382	137.23	-0.00356429	91.57	0.00218651	38.7	0	2.276	-0.0307184	2264.87	-0.00231974	158	0.000823123
2015-12-01	123.76	0.00672912	190.02	0.00585862	140.75	0.00727328	118.66	0.00701935	137.35	0.000874062	92.28	0.00772373	38.61	-0.00232829	2.145	-0.05928	2269.84	0.00219198	151.28	-0.0434626
2015-12-02	122.85	-0.00738011	189.03	-0.0052236	137.8	-0.0211819	117.93	-0.00617103	137.05	-0.00218659	89.72	-0.0281337	38.3	-0.00806141	2.21	0.029853	2286.08	0.00712922	155	0.0242927
2015-12-03	121.14	-0.0140172	186.67	-0.0125634	136.76	-0.00757579	115.55	-0.0203879	135.31	-0.0127774	88.37	-0.0151612	38.79	0.0127126	2.2	-0.00453516	2308.59	0.00979839	151.96	-0.0198078
2015-12-04	121.98	0.0069102	187.6	0.00496968	136.48	-0.00204948	115.77	0.00190213	134	-0.00972864	87.55	-0.00932249	38.48	-0.00802386	2.206	0.00272356	2292.56	-0.00696785	144.55	-0.0499919
2015-12-05	120.4	-0.0130376	184.87	-0.0146592	135.59	-0.00654246	114.4	-0.0119044	133.36	-0.00478756	84.03	-0.0410362	37.94	-0.0141327	2.243	0.0166333	2288.47	-0.00178563	143.88	-0.00464585
2015-12-06	120.18	-0.00182891	183.44	-0.00776524	133.83	-0.0130653	113.41	-0.00869151	133.82	0.00344337	83.06	-0.0116106	37.99	0.001317	2.212	-0.0139172	2271.72	-0.00734622	143.76	-0.000834376
2015-12-07	118.96	-0.0102033	181.79	-0.00903546	133.88	0.000373539	112.14	-0.0112615	133.45	-0.00276874	84.27	0.0144627	37.94	-0.001317	2.235	0.0103441	2269.88	-0.000810287	143.89	0.000903876
2015-12-08	119.82	0.00720331	182.78	0.00543107	134.42	0.00402535	113.12	0.00870111	134.21	0.00567886	84.57	0.00355366	37.72	-0.00581551	2.231	-0.00179131	2247.96	-0.00970383	139.27	-0.0326346
2015-12-09	116.23	-0.0304196	177.44	-0.0296507	131.39	-0.0227992	109.59	-0.0317031	131.96	-0.0169069	81.67	-0.0348929	36.42	-0.0350724	2.165	-0.0300296	2241.74	-0.00277079	138.61	-0.00475026
2015-12-10	115.38	-0.00733996	177.94	0.00281389	130.01	-0.0105586	107.48	-0.0194413	131.39	-0.00432885	81.8	0.00159051	36.47	0.00137193	2.181	0.00736313	2264.97	0.0103092	141.11	0.0178755
2015-12-11	117.31	0.016589	180.38	0.0136193	130.93	0.00705146	109.34	0.0171575	132.05	0.00501064	83.88	0.02511	36.96	0.0133462	2.186	0.0022899	2268.84	0.00170717	136.19	-0.0354888
2015-12-12	118.9	0.0134628	182.12	0.00960007	134.45	0.0265296	112.06	0.0245721	134.11	0.0154797	83.58	-0.00358295	36.69	-0.00733201	2.067	-0.0559751	2285.83	0.00746051	135.13	-0.00781369
2015-12-13	117	-0.0161089	180.02	-0.0115979	132.83	-0.0121223	109.44	-0.023658	132.5	-0.0120777	81.41	-0.0263061	36.42	-0.00738616	2.07	0.00145033	2287.44	0.000704091	134.87	-0.00192593
2015-12-14	115.76	-0.0106549	178.53	-0.0083113	132.09	-0.00558661	107.27	-0.0200274	130.19	-0.0175877	80.45	-0.0118622	36.38	-0.0010989	2.062	-0.00387222	2313.64	0.0113888	132.58	-0.0171251
2015-12-15	116.77	0.00868711	180.38	0.0103091	133.78	0.0127132	107.71	0.00409341	131.68	0.0113798	80.28	-0.00211535	36.96	0.0158171	2.015	-0.0230572	2316.01	0.00102384	132.49	-0.000679066
2015-12-16	117.58	0.00691276	180.66	0.00155107	134.35	0.00425168	109.76	0.0188537	133.36	0.0126775	81.31	0.0127485	37.23	0.00727864	1.99	-0.0124846	2303.11	-0.00558549	137.05	0.0338387
2015-12-17	119.87	0.0192889	182.86	0.012104	136.69	0.0172673	112.52	0.0248348	134.39	0.00769378	85.12	0.045793	37.09	-0.0037675	1.894	-0.0494436	2304.73	0.000703149	138.69	0.0118954
2015-12-18	120.11	0.00200017	183.98	0.00610622	136.34	-0.00256382	112.16	-0.00320456	134.44	0.000371982	84.37	-0.00885014	36.96	-0.00351114	1.822	-0.0387562	2311.98	0.00314077	134.74	-0.0288942
2015-12-19	119.67	-0.00367003	183.24	-0.00403029	135.14	-0.00884049	111.41	-0.00670933	133.83	-0.00454767	82.86	-0.0180595	37.49	0.014238	1.79	-0.0177192	2323.34	0.00490151	138.58	0.0281008
2015-12-20	121.18	0.0125391	185.27	0.0110175	137.22	0.0152742	112.82	0.0125765	136.13	0.01704	83.52	0.00793369	37.32	-0.00454485	1.755	-0.0197468	2326.71	0.00144945	133.86	-0.0346533
2015-12-21	119.7	-0.0122884	183.77	-0.00812924	135.27	-0.0143127	110.91	-0.0170746	135.08	-0.00774312	82.15	-0.0165393	37.05	-0.00726102	1.767	0.00681434	2331.5	0.00205658	135.65	0.0132836
2015-12-22	118.83	-0.00729471	181.73	-0.0111629	134.46	-0.00600602	110.36	-0.00497131	133.77	-0.00974529	82.39	0.00291723	37.09	0.00107904	1.911	0.0783435	2354.22	0.00969763	135.54	-0.000811239
2016-01-04	116.52	-0.019631	177.61	-0.0229319	130.51	-0.0298169	109.66	-0.00636308	131.99	-0.0133957	82.1	-0.00352605	36.29	-0.0218052	1.888	-0.0121086	2359	0.00202834	133.25	-0.0170397
2016-01-05	114.92	-0.0138267	174.99	-0.0148613	128.82	-0.0130338	109.25	-0.00374584	132.98	0.00747258	82.13	0.000365341	36.06	-0.006358	1.983	0.0490928	2373.07	0.00594668	125.72	-0.0581699
2016-01-06	112.99	-0.0169369	171.95	-0.0175251	125.48	-0.0262697	107.11	-0.0197825	131.18	-0.0136283	79.21	-0.0362008	34.94	-0.0315519	2.029	0.0229322	2384.33	0.00473369	123.88	-0.0147439
2016-01-07	109.33	-0.0329285	166.61	-0.031548	121.35	-0.0334675	102.97	-0.0394187	127.49	-0.0285325	77.05	-0.027648	34	-0.0272718	2.228	0.0935613	2384.34	4.19404e-06	123.16	-0.00582903
2016-01-08	107.04	-0.0211682	163.16	-0.0209244	119.63	-0.0142753	101.34	-0.0159565	125.56	-0.0152542	75.92	-0.0147744	33.38	-0.0184036	2.372	0.0626292	2380.4	-0.00165382	118.1	-0.0419526
2016-01-09	107.19	0.00140036	165.37	0.0134541	119.4	-0.00192445	100.04	-0.0129111	125.91	0.00278363	74.55	-0.0182101	32.08	-0.0397241	2.214	-0.0689326	2375.57	-0.00203113	115.42	-0.0229541
2016-01-10	107.14	-0.00046657	166.66	0.00777042	120.41	0.00842338	99.39	-0.0065186	127.03	0.00885591	74.62	0.000938527	31.99	-0.00280943	2.337	0.0540672	2332.42	-0.0183311	114.44	-0.00852698
2016-01-11	102.92	-0.0401844	160.89	-0.0352349	116.2	-0.0355897	97.09	-0.0234131	123.61	-0.0272918	73.16	-0.0197597	32.62	0.0195022	2.334	-0.00128452	2246.42	-0.0375685	116.94	0.0216103
2016-01-12	102.7	-0.00213987	161.17	0.00173881	117.66	0.0124863	98.15	0.0108585	123.86	0.00202045	76.61	0.0460788	31.9	-0.0223196	2.325	-0.00386349	2231.56	-0.00663695	110.79	-0.0540245
2016-01-13	99.6	-0.03065	155.73	-0.034336	115.3	-0.0202617	95.97	-0.0224613	121.84	-0.0164432	73.87	-0.0364208	30.07	-0.059078	2.267	-0.0252627	2224.51	-0.00316423	108.84	-0.0177576
2016-01-14	98.59	-0.0101923	155.83	0.000641931	114.62	-0.00591512	94.75	-0.0127938	121.07	-0.00633982	72.42	-0.0198243	30.69	0.0204089	2.382	0.0494831	2261.16	0.0163413	104.64	-0.039353
2016-01-15	98.49	-0.00101482	155.82	-6.41746e-05	113.56	-0.00929098	94.57	-0.00190154	120.07	-0.00829398	70.33	-0.0292841	28.46	-0.0754373	2.472	0.0370871	2265.32	0.00183807	108.64	0.0375138
2016-01-16	99.16	0.00677969	157.71	0.0120564	113.71	0.00132002	94.37	-0.00211707	119.43	-0.00534448	72.71	0.0332805	27.79	-0.0238233	2.396	-0.0312269	2242.83	-0.00997757	118.55	0.0872951
2016-01-17	101.8	0.0262754	161.94	0.026468	115.6	0.0164846	97.22	0.0297532	121.51	0.0172661	76.04	0.0447806	28.46	0.0238233	2.257	-0.0597642	2200.4	-0.0190993	112.63	-0.0512267
2016-01-18	99.73	-0.0205436	159.55	-0.0148685	112.23	-0.0295856	94.92	-0.023942	119.61	-0.0157601	72.8	-0.0435436	26.44	-0.0736216	2.269	0.00530271	2193.14	-0.00330486	116.46	0.0334398
2016-01-19	101.55	0.0180848	161.2	0.0102885	114.68	0.0215953	97.07	0.0223979	122.18	0.0212589	75.67	0.0386658	27.29	0.0316423	2.139	-0.0590008	2207.11	0.00634966	120.18	0.0314428
2016-01-20	100.16	-0.0137824	159.95	-0.00778456	113.43	-0.0109597	95.66	-0.0146321	119.07	-0.0257838	75.55	-0.00158709	26.53	-0.0282442	2.1	-0.0184011	2171.79	-0.0161323	123.56	0.0277362
2016-01-21	98.88	-0.0128619	158.63	-0.00828682	113.07	-0.00317881	95.33	-0.00345568	119.02	-0.000420009	77.98	0.0316577	27.25	0.0267774	2.052	-0.0231224	2183.36	0.00531326	126.12	0.020507
2016-01-22	100.44	0.0156535	161.7	0.0191683	116.13	0.0267032	98.35	0.031188	122.95	0.0324862	79.83	0.023447	27.16	-0.00330822	2.105	0.0255005	2221.12	0.0171466	120.02	-0.0495754
2016-02-01	101.53	0.0107938	163.48	0.0109479	116.54	0.00352431	99.01	0.00668831	122.18	-0.0062824	78.27	-0.019735	25.55	-0.061108	2.091	-0.00667305	2217.26	-0.00173937	114.24	-0.0493569
2016-02-02	97.25	-0.0430693	156.53	-0.043443	113.7	-0.0246712	96.63	-0.0243316	118.8	-0.028054	75.23	-0.0396143	26.13	0.0224468	2.118	0.0128298	2213.49	-0.00170174	121.76	0.0637504
2016-02-03	97.4	0.00154123	154.96	-0.0100807	112.08	-0.0143505	97.95	0.0135679	120.41	0.0134612	78.18	0.0384638	25.23	-0.0350503	2.138	0.00939857	2219.07	0.00251773	120.72	-0.00857808
2016-02-04	99.64	0.0227375	157.7	0.0175275	113.34	0.0111792	100.21	0.0228108	120.6	0.0015767	78.81	0.00802603	25.15	-0.00317587	2.139	0.000467617	2217.55	-0.000685206	119.49	-0.0102411
2016-02-05	96.33	-0.0337839	150.43	-0.0471966	110.09	-0.0290939	98.07	-0.0215865	119.52	-0.00899556	77.48	-0.0170201	24.92	-0.0091872	2.158	0.00884344	2225.23	0.0034573	117.11	-0.020119
2016-02-06	92.7	-0.0384113	143.65	-0.0461181	107.93	-0.0198153	95.7	-0.0244632	118.68	-0.00705293	76.98	-0.00647419	23.49	-0.0590959	2.18	0.010143	2257.29	0.0143047	110.73	-0.0560189
2016-02-07	92.56	-0.00151139	143.79	0.000974116	106.85	-0.0100569	94.87	-0.00871077	118.3	-0.00320702	74.78	-0.0289952	22.24	-0.0546823	2.189	0.00411994	2278.05	0.00915484	112.38	0.0147912
2016-02-08	93.73	0.0125612	145.93	0.0147732	106.68	-0.00159228	96.24	0.0143375	119.19	0.00749509	74.18	-0.0080559	21.88	-0.0163195	2.182	-0.00320293	2281.32	0.00143441	111.68	-0.00624835
2016-02-09	92.85	-0.00943302	145.27	-0.00453297	105.31	-0.0129253	94.89	-0.0141267	115.96	-0.0274736	73.73	-0.0060848	21.25	-0.0292161	2.298	0.0517973	2279.32	-0.00087707	122.9	0.0957334
2016-02-10	94.83	0.0211005	147.53	0.0154375	107.93	0.0245745	96.94	0.0213739	116.81	0.00730338	76.13	0.0320326	22.68	0.0651266	2.152	-0.0656415	2261.92	-0.00766314	118.87	-0.0333406
2016-02-11	98.67	0.0396951	152.34	0.0320833	111.15	0.0293978	100.82	0.0392445	120	0.0269431	76.76	0.00824127	21.03	-0.0755335	2.025	-0.0608279	2273.7	0.00519445	126.15	0.0594412
2016-02-12	101.55	0.0287703	156.39	0.026238	114.27	0.0276834	103.27	0.0240102	122.07	0.0171029	79.2	0.0312926	22.82	0.0816874	2.038	0.00639923	2290.73	0.00746208	125.52	-0.00500657
2016-02-13	101.22	-0.00325492	155.19	-0.00770271	113.61	-0.00579254	103.26	-9.68382e-05	122.69	0.0050662	78.46	-0.00938736	23.53	0.0306389	1.972	-0.0329207	2322.01	0.0135626	121.07	-0.0360962
2016-02-14	101.05	-0.00168092	154.77	-0.00271003	112.66	-0.0083971	103.01	-0.00242401	122.67	-0.000163026	78.1	-0.00459888	23.13	-0.0171457	2.063	0.045113	2317.58	-0.00190965	126.59	0.0445846
2016-02-15	103.32	0.0222155	158.54	0.0240668	115.17	0.0220349	104.52	0.0145524	124.34	0.0135219	80	0.0240366	24.25	0.0472861	2.14	0.0366446	2320.03	0.00105658	121.59	-0.0402988
2016-02-16	101.87	-0.0141335	155.61	-0.0186541	114.67	-0.00435086	102.76	-0.0169823	123.92	-0.00338355	77.27	-0.0347209	21.97	-0.0987387	2.098	-0.0198213	2365.83	0.0195488	124.24	0.0215604
2016-02-17	100.34	-0.0151331	156.77	0.00742689	115.06	0.00339529	101.77	-0.00968081	123.86	-0.000484301	77.79	0.00670711	21.79	-0.00822674	2.046	-0.0250978	2353.49	-0.00522958	127	0.0219719
2016-02-18	101.45	0.0110016	159.1	0.0147532	116.87	0.0156085	101.25	-0.00512266	124.79	0.00748043	78.21	0.00538463	22.73	0.0422345	1.994	-0.025744	2382.45	0.01223	126.57	-0.00339157
2016-02-19	102.21	0.00746345	159.88	0.0048906	117.73	0.00733166	102.09	0.00826207	125.13	0.00272087	78.86	0.00827661	22.37	-0.0159649	1.966	-0.0141416	2401.31	0.00788505	129.83	0.0254304
2016-02-20	102.42	0.00205249	159.82	-0.000375352	117.24	-0.00417075	101.71	-0.00372915	125.14	7.99137e-05	78.47	-0.00495774	22.42	0.00223264	1.937	-0.0148606	2395.7	-0.00233896	130.88	0.00805497
2016-03-01	104.84	0.0233534	163.91	0.0252693	119.79	0.0215171	104.46	0.0266786	126.93	0.0142026	80.14	0.0210587	22.37	-0.00223264	1.918	-0.00985741	2391.54	-0.00173795	131.84	0.00730819
2016-03-02	105.79	0.00902062	165.88	0.0119471	121.07	0.0106287	104.6	0.00133933	127.27	0.00267506	81.87	0.0213575	22.24	-0.00582831	1.903	-0.00785139	2413.48	0.00913218	131.85	7.58466e-05
2016-03-03	106.91	0.0105314	167.69	0.0108524	123.3	0.0182515	105.49	0.00847261	126.26	-0.00796754	83.2	0.0161147	21.92	-0.014493	1.942	0.0202868	2389.95	-0.00979724	136.78	0.0367089
2016-03-04	107.79	0.00819753	169.57	0.0111488	124.42	0.00904253	106.63	0.0107487	125.76	-0.00396794	84.3	0.0131345	22.06	0.00636655	1.852	-0.0474522	2396.11	0.00257414	144.97	0.058153
2016-03-05	108.69	0.0083149	171.09	0.00892391	125.57	0.00920043	108.09	0.0135993	126.26	0.00396794	85.85	0.0182197	22.82	0.0338713	1.804	-0.0262597	2384.83	-0.00471875	142.19	-0.0193626
2016-03-06	105.35	-0.0312117	166.75	-0.025694	122.59	-0.0240179	105.35	-0.0256761	124.29	-0.0157257	82.6	-0.0385919	22.51	-0.0136777	1.821	0.00937938	2393.2	0.00350354	148.46	0.0431514
2016-03-07	106.41	0.0100114	168.98	0.0132847	124.18	0.0128867	106.32	0.00916527	125.54	0.0100069	83.96	0.0163308	22.77	0.0114842	1.782	-0.0216495	2428.93	0.0148194	146.45	-0.0136315
2016-03-08	105.65	-0.00716781	168.04	-0.00557832	123.82	-0.00290323	105.54	-0.00736339	123.94	-0.0128269	83.54	-0.00501494	22.01	-0.033947	1.778	-0.00224719	2440.14	0.00460458	148.97	0.0170609
2016-03-09	108.42	0.0258808	172.13	0.024048	126.5	0.0214134	107.85	0.0216513	126.39	0.0195748	85.65	0.0249437	22.37	0.0162239	1.711	-0.0384111	2439.86	-0.000114754	145.19	-0.0257017
2016-03-10	108.38	-0.000369004	172.66	0.00307434	127.84	0.0105372	108.1	0.00231535	126.24	-0.00118751	84.93	-0.00844184	21.83	-0.0244356	1.791	0.0456961	2451.8	0.00488179	142.6	-0.0179997
2016-03-11	107.52	-0.00796669	171.99	-0.00388801	126.68	-0.00911526	107.14	-0.00892033	125.47	-0.00611817	84.53	-0.00472089	21.79	-0.00183402	1.711	-0.0456961	2441.63	-0.0041566	148.47	0.0403394
2016-03-12	109.53	0.0185216	174.95	0.0170639	128.32	0.0128629	108.45	0.0121528	126.55	0.0085708	86.17	0.0192156	22.24	0.0204413	1.742	0.0179559	2451.04	0.00384658	153.15	0.0310349
2016-03-13	111.59	0.018633	177.1	0.0122143	129.77	0.0112365	111.24	0.0254008	128.42	0.0146687	87.79	0.0186255	22.42	0.00806095	1.678	-0.0374313	2433.88	-0.00702573	151.73	-0.00931521
2016-03-14	112.65	0.00945423	178.27	0.00658471	130.31	0.00415257	112.98	0.0155208	130.47	0.0158372	87.57	-0.00250913	22.15	-0.0121159	1.639	-0.0235163	2442.28	0.00344534	152.89	0.00761608
2016-03-15	112.37	-0.00248867	177.44	-0.00466673	130.34	0.000230194	112.76	-0.00194915	130.46	-7.66489e-05	87.04	-0.00607069	21.83	-0.0145523	1.666	0.0163392	2429.4	-0.00528772	153.76	0.00567424
2016-03-16	111.89	-0.00428075	177.04	-0.00225683	129.99	-0.0026889	111.36	-0.0124935	130.75	0.00222044	86.77	-0.00310684	21.61	-0.010129	1.69	0.014303	2420.87	-0.00351733	148.34	-0.035886
2016-03-17	109.78	-0.0190379	173.98	-0.0174353	126.72	-0.0254776	109.14	-0.0201367	129.11	-0.0126223	84.77	-0.0233192	21.52	-0.00417344	1.712	0.0129337	2397.3	-0.00978388	147.74	-0.00405296
2016-03-18	109.81	0.000273236	174.57	0.00338546	127.32	0.00472367	109.02	-0.00110011	129.18	0.000542026	85.2	0.00505973	21.74	0.0101711	1.752	0.0230957	2417.88	0.00854802	146.99	-0.00508941
2016-03-19	109.28	-0.0048382	174.22	-0.00200694	127.4	0.000628141	108.81	-0.00192811	128.91	-0.00209229	85.07	-0.00152699	21.74	0	1.788	0.0203397	2417	-0.000364021	143.36	-0.0250056
2016-03-20	111.77	0.0225298	177.37	0.0179191	129.3	0.0148035	110.68	0.0170399	131.32	0.0185226	85.36	0.00340316	21.43	-0.0143621	1.822	0.0188371	2411.58	-0.00224497	143.89	0.00369017
2016-03-21	112.39	0.00553178	177.85	0.00270255	129.06	-0.00185787	111.21	0.00477715	131.73	0.00311728	86.09	0.00851565	22.24	0.0371007	1.819	-0.0016479	2419.64	0.00333663	144.31	0.00291464
2016-03-22	112.89	0.00443893	178.29	0.00247094	129.27	0.00162583	112.03	0.00734639	131.14	-0.00448892	85.78	-0.00360738	23.36	0.0491327	1.851	0.0174391	2410.84	-0.00364353	138.35	-0.0421771
2016-04-02	112.27	-0.00550721	178.63	0.00190519	128.3	-0.00753197	111.81	-0.00196569	131.35	0.00160006	84.38	-0.0164555	23.18	-0.00773532	1.868	0.00914231	2320.42	-0.038227	134.66	-0.0270336
2016-04-03	111.13	-0.010206	177.41	-0.00685319	126.95	-0.010578	110.83	-0.00880351	130.18	-0.00894741	83.82	-0.00665876	23.85	0.0284944	1.936	0.0357556	2327.72	0.00314104	134.52	-0.0010402
2016-04-04	110.12	-0.00913001	176.1	-0.00741142	126.63	-0.00252386	109.18	-0.0149996	129.84	-0.00261518	82.87	-0.0113985	23.45	-0.0169137	1.907	-0.0150927	2356.93	0.0124707	140.92	0.0464795
2016-04-05	110.94	0.00741883	177.75	0.00932605	128.03	0.0109952	109.46	0.00256129	130.78	0.0072136	84.61	0.0207793	23.76	0.013133	1.828	-0.0423089	2366.8	0.00417891	139.69	-0.00876667
2016-04-06	109.05	-0.017183	174.43	-0.0188546	126.03	-0.0157446	107.56	-0.0175104	129.68	-0.00844664	83.93	-0.00806934	23.62	-0.00590968	1.863	0.0189656	2356.05	-0.00455234	149.48	0.0677369
2016-04-07	109.86	0.00740034	175.54	0.00634342	127.22	0.0093979	108.47	0.00842481	130.32	0.00492309	86.17	0.026339	24.25	0.0263228	1.794	-0.0377403	2339.35	-0.00711337	152.85	0.0222944
2016-04-08	109.72	-0.00127516	176.66	0.00636004	127.57	0.00274736	107.87	-0.00554684	130.28	-0.000306984	86.2	0.000348088	24.97	0.0292585	1.806	0.00666669	2363.9	0.0104397	159.44	0.0422106
2016-04-09	109.67	-0.000455809	176.23	-0.00243702	128.55	0.0076527	108.2	0.00305457	130.89	0.0046713	88.82	0.0299417	25.01	0.00160064	1.848	0.0229895	2360.35	-0.00150288	158.48	-0.00603927
2016-04-10	112.93	0.0292923	181.11	0.0273146	132.63	0.0312454	110.76	0.0233843	133.4	0.0189949	89.39	0.00639697	24.79	-0.0088354	1.903	0.0293276	2368.57	0.00347648	157.15	-0.00842764
2016-04-11	112.96	0.000265616	181.16	0.000276037	132.72	0.000678349	110.23	-0.00479661	133.59	0.00142327	89.65	0.00290438	25.1	0.0124275	1.996	0.0477136	2400.29	0.0133032	153.73	-0.0220029
2016-04-12	112.43	-0.00470297	180.45	-0.00392689	131.98	-0.00559125	109.86	-0.00336226	133.59	0	88.63	-0.0114428	24.52	-0.0233787	1.959	-0.018711	2412.11	0.00491232	152.55	-0.00770541
2016-04-13	112.76	0.00293086	180.39	-0.000332557	132.52	0.00408318	110.3	0.0039971	134.27	0.00507729	89.74	0.0124462	24.47	-0.00204123	1.956	-0.00153257	2386.13	-0.0108291	156.74	0.027096
2016-04-14	112.46	-0.00266406	179.31	-0.00600502	133.1	0.00436715	110.68	0.00343923	134.11	-0.00119234	91.62	0.020733	24.92	0.0182228	1.998	0.0212451	2371.44	-0.00617544	162.61	0.0367663
2016-04-15	112.96	0.00443617	181.36	0.0113679	133.24	0.00105129	110.03	-0.0058901	134.34	0.00171354	92.21	0.006419	24.83	-0.00361809	1.954	-0.0222681	2375.3	0.00162638	159.67	-0.0182455
2016-04-16	112.55	-0.00363621	180.89	-0.00259489	133.65	0.00307243	110.05	0.000181752	133.72	-0.00462584	91.85	-0.00391177	25.73	0.035605	1.911	-0.0222519	2367.41	-0.00332721	161.65	0.0123243
2016-04-17	113.48	0.00822904	181.97	0.00595273	134.73	0.00804833	111.46	0.012731	134.82	0.00819249	92.96	0.0120125	26.71	0.0373804	2.018	0.0544803	2363.08	-0.00183068	158.7	-0.0184179
2016-04-18	112.17	-0.011611	180.15	-0.010052	133.82	-0.00677716	110.6	-0.00774569	133.09	-0.012915	91.81	-0.0124481	26.4	-0.011674	1.99	-0.0139723	2368.08	0.00211365	163.3	0.0285734
2016-04-19	114.11	0.0171473	183.99	0.0210916	135.85	0.0150557	111.84	0.0111492	136.33	0.0240528	93.27	0.0157773	29.62	0.115086	1.912	-0.0399848	2381.85	0.005798	167.56	0.0257525
2016-04-20	115.2	0.00950685	186.14	0.0116177	135.68	-0.00125216	112.69	0.00757141	137.46	0.00825455	94.9	0.0173252	30.6	0.0325502	2.004	0.0469954	2356.58	-0.0106661	170.47	0.0172178
2016-04-21	113.19	-0.0176019	181.06	-0.0276706	132.33	-0.0250004	111.25	-0.0128608	136.32	-0.0083279	93.87	-0.0109129	28.37	-0.0756678	2.036	0.0158419	2339.96	-0.00707758	169.46	-0.00594242
2016-04-22	112.11	-0.00958729	179.13	-0.0107167	130.2	-0.0162271	110.29	-0.00866666	134.43	-0.0139614	93.8	-0.00074599	27.65	-0.0257065	1.97	-0.0329536	2364.37	0.0103778	165.14	-0.0258233
2016-05-02	112.5	0.00347269	179.97	0.00467837	130.96	0.0058202	110.77	0.00434272	135.01	0.00430523	93.58	-0.00234817	27.34	-0.0112749	1.902	-0.0351276	2374.68	0.00435109	161.08	-0.0248925
2016-05-03	110.58	-0.017214	176.75	-0.0180539	129.51	-0.0111338	109.51	-0.0114401	133.19	-0.0135722	91.08	-0.0270784	26.8	-0.0199489	1.94	0.019782	2359.55	-0.00639177	160.57	-0.00317115
2016-05-04	109.65	-0.00844577	172.67	-0.023354	127.5	-0.0156417	108	-0.0138846	132.85	-0.00255601	89.6	-0.0163829	27.43	0.0232354	2.088	0.0735187	2371.12	0.00489149	162.05	0.00917495
2016-05-05	109.35	-0.00273973	171.55	-0.00650749	126.71	-0.00621535	107.83	-0.00157531	132.34	-0.0038463	90.03	0.00478763	27.74	0.0112381	2.069	-0.00914127	2342.38	-0.0121949	163.54	0.00915268
2016-05-06	109.81	0.00419785	172.22	0.00389796	128.86	0.0168255	108.4	0.00527218	132.46	0.000906344	90	-0.000333278	26.22	-0.0563529	2.068	-0.000483442	2331.35	-0.00472001	158.29	-0.0326288
2016-05-07	109.52	-0.00264442	171.21	-0.00588186	128.04	-0.00638383	108.46	0.000553352	132.51	0.000377401	88.54	-0.0163552	25.5	-0.027844	2.14	0.0342239	2326.01	-0.00229315	164.14	0.0362909
2016-05-08	111.34	0.0164814	173.8	0.0150143	129.49	0.0112609	110.04	0.0144625	134.8	0.0171341	90.42	0.0210111	26.4	0.0346856	2.063	-0.0366446	2347.87	0.00935418	171.59	0.0443882
2016-05-09	110.59	-0.00675891	172.5	-0.00750798	127.98	-0.0117297	109.59	-0.00409781	133.19	-0.0120155	90.4	-0.000221214	26.94	0.0202482	2.032	-0.0151407	2381.32	0.0141464	173	0.00818368
2016-05-10	109.23	-0.0123739	170.49	-0.0117206	127.59	-0.003052	109.06	-0.00484794	132.8	-0.00293244	90.7	0.00331309	26	-0.0355156	1.995	-0.0183765	2380.37	-0.000399018	172.24	-0.00440274
2016-05-11	108.3	-0.0085506	169.81	-0.00399648	125.76	-0.0144467	107.24	-0.0168289	131.39	-0.0106742	89.35	-0.0149961	26.17	0.00651718	2.078	0.0407618	2351.98	-0.0119984	176.91	0.0267523
2016-05-12	109.78	0.0135732	171.89	0.0121746	127.86	0.0165606	108.38	0.0105743	133	0.0121791	91.07	0.0190672	27.34	0.0437371	2.178	0.0470011	2344.91	-0.0030105	178.88	0.0110741
2016-05-13	108.83	-0.00869133	170.18	-0.00999804	126.33	-0.0120384	108.97	0.00542904	131.98	-0.00769873	91.25	0.00197455	27.07	-0.00992473	2.042	-0.0644773	2345.62	0.000302738	178.79	-0.000503257
2016-05-14	109.35	0.00476672	171.44	0.00737665	127.2	0.00686312	109.08	0.00100894	132.09	0.000833112	90.03	-0.01346	27.11	0.00147656	2.086	0.0213186	2388.72	0.0182079	177.79	-0.00560885
2016-05-15	108.29	-0.00974093	169.98	-0.00855257	125.95	-0.00987565	108.11	-0.00893233	130.92	-0.00889706	89.84	-0.00211264	26.85	-0.00963684	2.141	0.0260247	2396.47	0.00323916	177.82	0.000168724
2016-05-16	110.41	0.0193879	172.7	0.0158752	127.84	0.0148945	110.29	0.019964	132.28	0.0103344	90.24	0.00444248	26.71	-0.00522779	2.076	-0.03083	2396.47	0	176.86	-0.00541334
2016-05-17	110.09	-0.0029025	172.11	-0.00342218	127.02	-0.00643493	110.08	-0.00190589	131.61	-0.00507788	89.75	-0.00544476	25.68	-0.0393255	2.101	0.0119705	2396.36	-4.59019e-05	178.44	0.00889395
2016-05-18	112.14	0.0184499	175.83	0.0213838	129.83	0.0218813	111.18	0.00994314	133.56	0.0147078	90.33	0.0064416	25.95	0.0104591	2.098	-0.00142891	2411.46	0.00628145	181.2	0.015349
2016-05-19	113.17	0.00914302	177.05	0.00691456	131.66	0.0139969	113.02	0.0164143	133.84	0.00209424	92.14	0.0198395	26.26	0.0118753	2.158	0.0281974	2408.81	-0.00109952	180.71	-0.00270786
2016-05-20	112.86	-0.002743	176.85	-0.00113026	131.81	0.00113865	112.79	-0.00203711	134.31	0.0035055	91.76	-0.00413269	26.98	0.027049	2.173	0.00692683	2374.86	-0.0141944	180.31	-0.00221594
2016-05-21	113.5	0.00565472	177.93	0.0060883	131.81	0	113.14	0.00309831	134.64	0.00245399	91.62	-0.00152688	27.02	0.00148148	2.155	-0.00831798	2351.93	-0.00970222	179.78	-0.00294371
2016-05-22	114.3	0.00702373	179.08	0.00644242	133.14	0.0100397	114.34	0.0105505	133.91	-0.00543662	90.83	-0.00865996	27.29	0.009943	2.096	-0.02776	2362.41	0.00444602	179.13	-0.00362208
2016-06-01	114.61	0.00270849	178.56	-0.00290795	132.69	-0.00338563	114.64	0.00262032	134.84	0.00692096	90.94	0.00121032	26.71	-0.0214823	2.029	-0.0324877	2371.2	0.00371387	180.25	0.00623298
2016-06-02	115.6	0.0086009	179.91	0.00753205	133.15	0.00346073	115.62	0.00851217	135.48	0.00473514	90.88	-0.000659993	26.98	0.0100578	2.048	0.00932065	2363.88	-0.00309182	178.23	-0.0112699
2016-06-03	114.83	-0.00668318	177.97	-0.0108417	131.96	-0.00897747	114.45	-0.0101709	136.17	0.00508008	91	0.00131955	26.62	-0.013433	2.001	-0.0232167	2353.04	-0.00459623	180.91	0.0149248
2016-06-04	116.36	0.0132361	179.35	0.00772421	133.17	0.00912766	116.98	0.0218649	137.83	0.0121169	92.77	0.0192638	27.79	0.0430134	2.039	0.0188124	2356.4	0.00142692	184.03	0.0170991
2016-06-05	117.71	0.0115351	180.54	0.00661316	134.96	0.0133519	118.69	0.0145121	138.21	0.00275323	94.96	0.0233324	27.38	-0.0148634	2.062	0.0112169	2355.88	-0.0002207	187.85	0.020545
2016-06-06	118.27	0.00474617	180.64	0.000553741	135.73	0.00568918	118.87	0.00151541	139.53	0.00950536	95.11	0.00157837	27.34	-0.00146199	2.055	-0.00340054	2355.07	-0.00034388	186.25	-0.00855391
2016-06-07	117.32	-0.0080649	179.38	-0.00699964	134.99	-0.00546692	117.66	-0.0102313	138.7	-0.0059663	94.4	-0.00749304	27.38	0.00146199	1.98	-0.037179	2360.33	0.00223099	181.46	-0.0260546
2016-06-08	114.51	-0.0242431	174.86	-0.0255208	132.25	-0.0205066	114.93	-0.0234759	137.1	-0.0116027	92.2	-0.0235809	26.67	-0.0262735	1.992	0.00604231	2337.65	-0.00965529	181.07	-0.00215155
2016-06-09	113.08	-0.0125666	172.84	-0.0116193	130.29	-0.0149313	113.73	-0.010496	135.12	-0.0145473	91.62	-0.00631054	26.22	-0.0170169	1.963	-0.0146652	2324.94	-0.00545192	179.23	-0.0102138
2016-06-10	112.44	-0.00567579	171.77	-0.00620994	129.73	-0.00430737	112.86	-0.00767911	135.15	0.000222	90.97	-0.00711981	26.22	0	2.169	0.0997923	2357.03	0.0137081	176.94	-0.0128592
2016-06-11	112.97	0.00470255	172.79	0.00592061	130.66	0.00714316	113.8	0.00829441	135.37	0.0016265	90.79	-0.00198063	26.44	0.00835554	2.171	0.000921659	2306.22	-0.0217925	170.69	-0.0359616
2016-06-12	113.08	0.000973236	173.21	0.00242775	130.7	0.000306091	113.66	-0.00123099	135.41	0.000295443	90.76	-0.000330487	25.55	-0.0342407	2.166	-0.00230574	2310.68	0.00193203	177.06	0.0366396
2016-06-13	113.62	0.00476401	173.88	0.00386067	130.94	0.00183458	114.53	0.00762526	135.02	-0.0028843	92.11	0.0147649	25.37	-0.00706994	2.288	0.0547959	2361.18	0.0216196	182.84	0.0321228
2016-06-14	115.93	0.020127	177.49	0.0205489	133.05	0.0159858	117.1	0.0221915	136.33	0.0096555	93.29	0.0127294	26.22	0.0329551	2.381	0.0398425	2352.75	-0.00357664	182.48	-0.00197088
2016-06-15	115.82	-0.000949299	176.78	-0.00400825	131.84	-0.00913593	117.16	0.000512251	136.06	-0.00198245	94.46	0.0124635	24.88	-0.0524582	2.405	0.0100293	2368.54	0.00668887	180.5	-0.0109098
2016-06-16	115.07	-0.00649662	175.76	-0.00578659	130.24	-0.0122102	116.78	-0.0032487	135.76	-0.00220734	93.84	-0.00658526	25.46	0.0230443	2.398	-0.00291485	2390.47	0.00921627	183.56	0.0168108
2016-06-17	117.98	0.0249745	180.09	0.0243373	132.75	0.0190888	119.98	0.0270332	137.34	0.011571	95.96	0.0223402	25.28	-0.00709502	2.466	0.0279623	2412.04	0.00898286	174.91	-0.04827
2016-06-18	110.31	-0.0672205	167.74	-0.0710416	124.71	-0.0624766	112.98	-0.0601143	132.69	-0.034444	91.49	-0.0477018	22.19	-0.130372	2.474	0.00323887	2443.67	0.0130281	170.21	-0.0272386
2016-06-19	104.83	-0.0509546	161.82	-0.0359306	119.64	-0.0415038	107.31	-0.051489	129.34	-0.025571	89.16	-0.0257972	21.34	-0.0390585	2.468	-0.00242817	2478.15	0.0140113	175.28	0.0293517
2016-06-20	106.86	0.0191796	164.85	0.0185514	121.97	0.0192879	108.53	0.0113048	130.55	0.0093117	91.67	0.0277627	20.98	-0.0170136	2.617	0.0586205	2483.99	0.00235382	182.29	0.0392141
2016-06-21	109.34	0.0229427	167.66	0.0169021	124.55	0.0209321	111.84	0.0300426	132.1	0.0118029	94.02	0.0253124	20.22	-0.0368974	2.556	-0.0235851	2503.66	0.00788752	176.87	-0.0301838
2016-06-22	111.73	0.021623	170.18	0.0149186	125.79	0.00990661	113.31	0.0130581	135.07	0.022234	94.94	0.00973759	20	-0.0109399	2.585	0.011282	2497.19	-0.00258756	178.68	0.0101815
2016-07-04	111.99	0.00232434	170.61	0.00252355	126.66	0.00689248	113.55	0.00211584	134.93	-0.00103704	95.77	0.00870437	20.67	0.0329511	2.604	0.00732322	2469.31	-0.0112273	170.24	-0.0483873
2016-07-05	108.98	-0.0272452	166.44	-0.0247454	123.24	-0.0273727	112.14	-0.0124952	133.27	-0.012379	93.87	-0.0200386	21.07	0.0191669	2.595	-0.00346221	2448.73	-0.00836924	172.71	0.0144047
2016-07-06	108.92	-0.000550711	166.71	0.00162089	123.77	0.00429133	111.92	-0.00196376	133.89	0.00464142	94.16	0.00308462	20.54	-0.025476	2.58	-0.00579712	2439.62	-0.00372723	165.22	-0.044336
2016-07-07	109.52	0.00549351	168.21	0.00895742	124.7	0.00748585	112.24	0.00285511	134.15	0.00194001	93.11	-0.0112139	20.49	-0.00243724	2.623	0.0165293	2437.78	-0.0007545	166.25	0.00621476
2016-07-08	113.66	0.0371044	172.76	0.0266901	127.77	0.0243209	116.79	0.039738	136.58	0.0179519	94.37	0.0134416	20.36	-0.00636477	2.747	0.0461907	2402.68	-0.014503	165.4	-0.0051259
2016-07-09	115.38	0.0150195	176.1	0.0191487	129.96	0.0169949	118.72	0.0163903	138.99	0.0174915	94.61	0.00253995	19.82	-0.0268807	2.768	0.00761563	2403.74	0.000441077	172.72	0.043305
2016-07-10	117.02	0.0141138	178.31	0.0124716	131.45	0.0113998	121.13	0.0200966	139.26	0.0019407	96.88	0.0237099	20.72	0.0444079	2.677	-0.0334283	2420.68	0.00702263	165.41	-0.0432445
2016-07-11	116.7	-0.00273832	178.06	-0.00140304	131.75	0.00227964	120.84	-0.00239699	139.06	-0.00143719	96.12	-0.00787569	21.43	0.0336924	2.698	0.00781399	2421.94	0.000520379	169.53	0.0246027
2016-07-12	117.5	0.00683179	179.13	0.00599123	132.38	0.00477039	121.48	0.00528228	139.1	0.000287604	96.63	0.00529184	21.39	-0.00186829	2.662	-0.013433	2425.12	0.00131214	170.15	0.0036505
2016-07-13	117.6	0.000850702	178.91	-0.00122891	132.8	0.00316766	121.48	0	139.45	0.00251302	96.42	-0.0021756	22.06	0.0308425	2.716	0.0200825	2449.84	0.0101417	167.34	-0.0166527
2016-07-14	118.35	0.0063573	180.38	0.00818285	133.82	0.00765138	121.61	0.00106956	139.73	0.00200588	96.43	0.000103708	21.7	-0.0164538	2.917	0.0713955	2440.76	-0.00371325	166.49	-0.00509242
2016-07-15	117.48	-0.00737823	179.81	-0.003165	133.04	-0.00584578	120.56	-0.00867165	139.47	-0.00186246	95.79	-0.00665906	20.89	-0.0380417	2.863	-0.0186857	2461.64	0.00851833	167.7	0.00724142
2016-07-16	118.87	0.0117624	182.57	0.0152329	134.42	0.0103194	121.89	0.0109714	139.97	0.00357859	95.67	-0.00125353	20.98	0.00429903	2.924	0.0210825	2454.6	-0.00286398	164.36	-0.0201175
2016-07-17	118.66	-0.0017682	182.34	-0.00126058	135.15	0.00541605	121.39	-0.0041105	139.07	-0.00645071	94.91	-0.0079757	20.85	-0.00621565	2.987	0.021317	2435.36	-0.00786923	162.3	-0.0126127
2016-07-18	118.82	0.00134748	182.03	-0.00170157	135.43	0.00206963	122.7	0.0107338	139.54	0.0033739	95.1	0.0019999	20.45	-0.0193711	2.903	-0.0285249	2476.97	0.0169414	158.76	-0.0220528
2016-07-19	119.08	0.00218579	183.01	0.00536929	135.55	0.000885674	122.22	-0.00391965	139.21	-0.00236771	92.98	-0.0225446	20.58	0.00633685	2.916	0.00446813	2429.34	-0.0194164	158.63	-0.000819181
2016-07-20	120.28	0.0100268	185.11	0.0114094	137.2	0.0120991	122.98	0.00619904	140.26	0.00751426	93.53	0.00589782	20.22	-0.0176475	2.764	-0.0535339	2425.03	-0.00177572	154.87	-0.0239884
2016-07-21	120.05	-0.00191404	186.37	0.0067837	137.67	0.0034198	122.12	-0.00701757	140.86	0.00426865	92.65	-0.00945329	20.31	0.00444116	2.786	0.00792797	2415.25	-0.00404109	152.2	-0.0173906
2016-07-22	119.62	-0.00358827	184.39	-0.0106809	133.64	-0.0297099	121.79	-0.00270592	141.15	0.00205667	92.25	-0.00432667	20.09	-0.0108912	2.777	-0.00323567	2416.2	0.000393257	153.41	0.00791863
2016-07-23	119.74	0.00100267	185.35	0.00519285	135.05	0.0104955	121.68	-0.000903602	140.83	-0.00226967	93.03	0.00841974	19.82	-0.0135306	2.801	0.00860529	2417.52	0.000546163	148.36	-0.0334723
2016-08-01	121.13	0.0115416	184.11	-0.00671252	134.57	-0.00356057	124.63	0.0239547	141.33	0.00354409	89.79	-0.0354484	19.6	-0.011162	2.702	-0.0359843	2443.28	0.0105992	147.25	-0.00750993
2016-08-02	118.43	-0.0225423	180.18	-0.0215771	131.93	-0.019813	122.08	-0.0206728	140.43	-0.00638844	90.45	0.0073236	19.78	0.00914176	2.734	0.0117735	2443.34	2.45569e-05	151.62	0.0292456
2016-08-03	119.84	0.0118355	181.25	0.00592094	132.43	0.00378273	124.04	0.0159275	141.1	0.00475971	91.76	0.0143793	20.76	0.0483567	2.737	0.00109669	2461.64	0.00746184	155.34	0.0242389
2016-08-04	120.9	0.00880624	183.12	0.0102644	133.51	0.00812218	124.92	0.00706944	141.21	0.000779285	91.98	0.00239469	21.03	0.0129219	2.727	-0.00366033	2478.8	0.00694678	155.51	0.00109378
2016-08-05	122.51	0.0132289	185.43	0.0125358	135.41	0.0141308	126.76	0.014622	142.96	0.0123167	92.66	0.00736572	21.16	0.00616262	2.756	0.0105782	2484	0.00209559	159.4	0.0247067
2016-08-06	122.85	0.00277144	185.66	0.00123959	134.65	-0.00562839	127.24	0.00377953	143.23	0.00188686	93.69	0.0110546	22.15	0.0457249	2.722	-0.0124134	2497.45	0.00540005	158.62	-0.00490536
2016-08-07	122.64	-0.00171086	185.19	-0.00253472	133.03	-0.0121042	126.73	-0.00401623	143.61	0.00264956	93.44	-0.00267194	21.83	-0.0145523	2.728	0.00220184	2495.21	-0.000897317	155.46	-0.0201229
2016-08-08	121.94	-0.00572411	183.98	-0.00655527	131.78	-0.0094408	126.42	-0.00244914	143.22	-0.00271938	92.2	-0.0133594	21.34	-0.0227019	2.658	-0.0259948	2485.27	-0.00399159	162.43	0.0438587
2016-08-09	122.55	0.00498999	185.03	0.00569092	132.42	0.00484482	127.26	0.00662254	144.36	0.00792827	93.61	0.0151771	21.83	0.0227019	2.692	0.0127105	2489.93	0.00187329	165.47	0.0185428
2016-08-10	122.71	0.00130474	185.65	0.00334521	131.88	-0.00408627	126.92	-0.00267527	144.87	0.00352661	94	0.00415757	21.92	0.00411429	2.777	0.0310868	2551.32	0.0243563	170.1	0.0275966
2016-08-11	124.31	0.0129546	187.46	0.00970231	132.74	0.00649991	128.34	0.011126	147.65	0.0190078	94.73	0.00773596	21.52	-0.0184167	2.747	-0.0108618	2537.82	-0.00530543	172.98	0.0167895
2016-08-12	123.37	-0.00759048	185.63	-0.00981004	131.66	-0.00816949	127.86	-0.00374708	146.12	-0.0104164	95.12	0.00410851	21.03	-0.0230327	2.712	-0.012823	2536.28	-0.000607004	174.73	0.0100659
2016-08-13	123.33	-0.000324281	185.41	-0.00118586	132.06	0.00303352	127.91	0.000390976	146.21	0.000615743	95.23	0.00115577	20.09	-0.0457278	2.672	-0.0148591	2520.33	-0.0063086	179.14	0.0249257
2016-08-14	123.71	0.00307643	186.34	0.00500337	132.18	0.000908265	128.76	0.00662331	146.38	0.00116204	96.75	0.0158353	20.98	0.0433474	2.873	0.0725295	2547.99	0.010915	179.63	0.00273156
2016-08-15	124	0.00234145	187.03	0.00369607	132.78	0.00452899	128.68	-0.000621504	146.64	0.00177462	95.79	-0.00997204	21.34	0.0170136	2.876	0.00104366	2546.89	-0.000431806	174.29	-0.0301786
2016-08-16	123.79	-0.00169498	186.69	-0.00181954	132.48	-0.00226193	128.43	-0.00194469	147.2	0.0038116	94.75	-0.0109165	21.92	0.0268162	2.771	-0.0371922	2546.89	0	176.64	0.0133932
2016-08-17	125.22	0.0114856	189.44	0.0146229	133.49	0.00759488	129.1	0.00520329	147.18	-0.000135879	95.19	0.00463305	21.07	-0.0395492	2.733	-0.0138084	2554.47	0.00297176	173.08	-0.0203598
2016-08-18	124.14	-0.00866223	187.72	-0.00912086	132.77	-0.00540826	128.12	-0.00761997	146.86	-0.00217658	94.72	-0.00494972	20.63	-0.0211039	2.839	0.038052	2575.56	0.00822222	174.99	0.0109749
2016-08-19	124.03	-0.000886489	187.98	0.00138408	132.63	-0.00105501	127.77	-0.00273555	146.71	-0.0010219	94.5	-0.00232534	21.07	0.0211039	2.834	-0.00176274	2603.64	0.0108435	175.69	0.00399225
2016-08-20	123.88	-0.00121012	187.83	-0.000798276	132.56	-0.000527923	127.25	-0.00407812	145.67	-0.00711406	94.35	-0.00158856	21.03	-0.00190024	2.772	-0.0221201	2594.71	-0.00343571	173.19	-0.0143318
2016-08-21	124.47	0.00475137	188.4	0.00303006	133.45	0.0066915	127.94	0.00540775	146.19	0.00356336	94.79	0.00465265	21.03	0	2.748	-0.00869571	2574.84	-0.00768736	170.93	-0.0131351
2016-08-22	124.4	-0.000562543	188.18	-0.00116841	133.21	-0.00180005	127.77	-0.00132963	145.91	-0.00191715	94.51	-0.00295827	20.36	-0.0323778	2.615	-0.0496093	2586.59	0.00455301	164.82	-0.0364001
2016-08-23	124.11	-0.00233391	187.81	-0.00196814	132.4	-0.00609919	127.42	-0.00274306	144.29	-0.0111648	93.17	-0.0142799	20	-0.0178399	2.561	-0.0208663	2546.35	-0.0156794	159.3	-0.0340648
2016-09-01	124.31	0.00161018	188.57	0.00403848	132.03	-0.00279847	127.27	-0.0011779	144.32	0.000207893	92.92	-0.00268687	19.6	-0.0202027	2.551	-0.00391237	2553.88	0.00295281	163.65	0.0269408
2016-09-02	124.38	0.00056295	188.91	0.00180142	133.25	0.00919789	127.98	0.00556319	144.66	0.00235311	94.25	0.0142119	18.26	-0.0708167	2.586	0.0136268	2555.33	0.000567602	164.83	0.00718464
2016-09-03	124.91	0.00425208	189.89	0.00517425	133.78	0.0039696	127.49	-0.00383607	144.95	0.00200269	95.6	0.014222	18.48	0.0119762	2.59	0.0015456	2572.17	0.00656853	167.27	0.0146946
2016-09-04	125.11	0.00159987	189.94	0.000263276	133.9	0.000896593	128.53	0.00812441	144.26	-0.00477163	95.9	0.00313316	17.94	-0.0296562	2.617	0.0103707	2569.71	-0.000956849	175.05	0.0454624
2016-09-05	124.88	-0.00184007	189.65	-0.00152796	132.12	-0.0133827	128.45	-0.000622617	144.2	-0.000416002	97.39	0.0154176	18.26	0.01768	2.619	0.000763942	2573.71	0.00155539	169.16	-0.0342266
2016-09-06	120.74	-0.0337138	183.67	-0.0320396	128.63	-0.0267705	124.45	-0.0316357	139.99	-0.0296302	94.45	-0.0306529	18.26	0	2.674	0.0207829	2566.81	-0.00268455	170.72	0.00917977
2016-09-07	122.22	0.0121832	185.69	0.0109379	130.74	0.0162706	125.89	0.0115045	141.62	0.0115764	95.21	0.00801438	18.03	-0.0126758	2.584	-0.0342369	2566.34	-0.000183123	166.81	-0.0231693
2016-09-08	119.92	-0.0189978	182.57	-0.016945	128.66	-0.0160374	123.18	-0.0217618	139.9	-0.0122195	92.19	-0.0322333	18.03	0	2.679	0.036105	2578.73	0.00481627	162.78	-0.0244558
2016-09-09	120.17	0.00208255	182.48	-0.000493083	128.14	-0.00404985	123.38	0.00162232	139.36	-0.00386737	91.21	-0.0106871	17.81	-0.0122769	2.761	0.0301493	2597.42	0.00722161	165.22	0.0148783
2016-09-10	122.16	0.0164243	185.54	0.0166299	129.44	0.010094	124.84	0.0117639	141.59	0.015875	92.18	0.0105786	18.52	0.0390911	2.796	0.0125969	2610.49	0.0050193	162.72	-0.015247
2016-09-11	122.16	0	184	-0.00833473	129	-0.00340505	125.35	0.00407691	141.32	-0.00190873	91.25	-0.0101402	19.51	0.0520759	2.846	0.0177247	2569.6	-0.0157877	163.09	0.00227126
2016-09-12	122.59	0.00351379	184.54	0.00293048	129.56	0.00433169	125.87	0.0041398	142.42	0.00775362	91.37	0.0013142	19.69	0.00918374	2.871	0.0087459	2497.12	-0.0286122	162.91	-0.00110429
2016-09-13	121.65	-0.00769738	184.05	-0.00265878	129.2	-0.0027825	125.31	-0.00445896	141.44	-0.00690484	90.61	-0.00835261	18.61	-0.0564118	2.853	-0.00628933	2495.49	-0.000652965	166.75	0.0232978
2016-09-14	123.85	0.0179231	187.46	0.018358	131.39	0.0168084	127.4	0.0165411	144	0.0179377	92.59	0.0216166	18.84	0.0122832	2.827	-0.00915499	2518.53	0.0091903	170	0.0193028
2016-09-15	125.23	0.0110809	189.06	0.00849894	133.09	0.0128556	128.76	0.0106185	145.93	0.0133138	93.16	0.0061373	19.78	0.0486891	2.887	0.0210018	2530.86	0.00488377	164.45	-0.0331919
2016-09-16	124.49	-0.00592666	187.69	-0.00727276	132.1	-0.00746638	127.22	-0.0120323	145.81	-0.00082265	91.78	-0.014924	20.31	0.026442	2.792	-0.0334597	2548.99	0.00713804	169.02	0.0274105
2016-09-17	123.59	-0.00725576	185.35	-0.0125457	130.61	-0.0113434	127.21	-7.86071e-05	144.7	-0.00764177	91.22	-0.00612024	20.67	0.01757	2.792	0	2557.49	0.00332911	164.25	-0.0286274
2016-09-18	123.33	-0.00210595	186.43	0.0058099	130.86	0.00191227	125.59	-0.0128166	145.75	0.00723019	90.66	-0.00615793	19.82	-0.0419918	2.758	-0.0122524	2572.55	0.00587132	172.77	0.0505716
2016-09-19	124.07	0.00598223	188.05	0.00865205	132.12	0.00958255	125.89	0.00238588	146.71	0.00656502	94.49	0.0413778	22.15	0.111146	2.752	-0.00217786	2589.68	0.00663669	175.91	0.0180113
2016-09-20	123.26	-0.00654998	187.23	-0.00437008	130.29	-0.0139479	124.48	-0.0112634	145.2	-0.0103457	94.87	0.00401352	22.46	0.0138985	2.717	-0.0127996	2592.56	0.00111149	177.45	0.00871638
2016-09-21	125.14	0.0151372	190.55	0.0175768	132.12	0.0139479	125.8	0.0105483	146.27	0.00734213	95.84	0.0101726	22.19	-0.0120942	2.676	-0.0152052	2589.34	-0.00124279	179.4	0.0109291
2016-10-03	124.99	-0.00119938	190.41	-0.000734985	132.84	0.0054348	125.14	-0.00526023	146.39	0.000820064	95.9	0.000625848	23.76	0.0683618	2.806	0.0474368	2592.87	0.00136235	179.83	0.00239401
2016-10-04	124.48	-0.00408867	189.73	-0.00357763	132.56	-0.00211002	124.53	-0.00488646	145.36	-0.00706087	95.27	-0.00659102	23.31	-0.019121	2.797	-0.00321257	2580.94	-0.0046117	183.17	0.0184027
2016-10-05	125.54	0.00847937	191.31	0.00829314	135.05	0.0186097	125.68	0.00919234	146.51	0.00788026	96.78	0.0157254	24.52	0.0506067	2.915	0.0413224	2589.06	0.0031412	185.16	0.0108056
2016-10-06	124.8	-0.00591198	189.9	-0.00739753	133.73	-0.00982224	125.51	-0.00135356	146.22	-0.00198135	96.91	0.00134235	26.22	0.0670334	2.909	-0.00206044	2598.49	0.00363563	183.5	-0.00900565
2016-10-07	123.5	-0.0104713	188.85	-0.00554457	132.41	-0.00991967	123.67	-0.0147687	144.4	-0.0125251	96.52	-0.00403247	25.46	-0.0294139	2.889	-0.00689896	2591.96	-0.00251616	188.32	0.025928
2016-10-08	123.68	0.00145643	188.65	-0.0010596	132.71	0.00226313	124.77	0.00885531	144.79	0.00269719	98.16	0.0168486	25.32	-0.005514	2.927	0.0130676	2603.66	0.0045038	186.27	-0.0109454
2016-10-09	121.04	-0.0215765	184.64	-0.0214855	130.73	-0.0150322	123.05	-0.0138813	141.83	-0.0206553	96.82	-0.0137452	24.3	-0.0411182	2.948	0.00714897	2593.66	-0.00384814	184.4	-0.0100899
2016-10-10	120.4	-0.00530154	184.04	-0.00325486	130.65	-0.000612136	122.34	-0.00578672	141.27	-0.0039562	96.5	-0.00331058	24.7	0.0163269	2.934	-0.00476029	2586.79	-0.00265228	185.69	0.00697131
2016-10-11	119.05	-0.011276	182.04	-0.0109267	128.9	-0.0134851	121.24	-0.009032	140.34	-0.0066049	96.1	-0.00415369	25.28	0.0232103	3.047	0.0377908	2561.59	-0.00978957	185.31	-0.00204852
2016-10-12	119.09	0.000335937	182.42	0.00208528	129.29	0.00302103	121.32	0.000659631	140.29	-0.000356341	95.89	-0.00218761	26	0.028083	3.057	0.00327654	2545.76	-0.00619893	184.04	-0.00687697
2016-10-13	119.06	-0.000251942	182.01	-0.00225009	128.79	-0.00387477	121.34	0.00016484	140.71	0.00298933	95.46	-0.00449439	26.26	0.00995033	2.99	-0.0221607	2520.24	-0.0100751	184.95	0.00493239
2016-10-14	119.37	0.00260035	182.03	0.000109878	128.14	-0.00505975	121.8	0.00378383	141.9	0.00842155	96.07	0.00636978	26.62	0.0136159	2.955	-0.0117747	2537.52	0.00683309	188.63	0.0197019
2016-10-15	119.97	0.0050138	183.03	0.00547857	129.24	0.00854772	122.13	0.0027057	141.99	0.000634048	97.14	0.0110761	25.37	-0.0480954	2.997	0.0141131	2525.69	-0.00467293	184.53	-0.0219754
2016-10-16	119.62	-0.00292166	183.1	0.000382378	128.63	-0.00473107	121.01	-0.00921286	141.9	-0.000634048	97.08	-0.000617856	24.97	-0.0158923	2.996	-0.000333723	2559.87	0.0134422	185.94	0.00761199
2016-10-17	119.57	-0.000418078	182.59	-0.00278925	128.49	-0.00108899	121.08	0.000578297	141.27	-0.00444963	96.66	-0.00433571	26.35	0.0537932	2.952	-0.0147952	2565.82	0.00232164	184.96	-0.00528446
2016-10-18	120.45	0.00733276	185.26	0.014517	129.67	0.00914168	121.82	0.00609306	141.56	0.0020507	96.39	-0.0027972	26	-0.0133717	2.959	0.00236847	2586.81	0.00814734	183.1	-0.0101071
2016-10-19	119.3	-0.0095934	183.4	-0.0100907	127.78	-0.0146827	120.49	-0.0109778	142.57	0.00710945	95.8	-0.00613978	26	0	2.906	-0.0180738	2593.37	0.00253273	180.74	-0.0129729
2016-10-20	120.24	0.00784842	184.58	0.00641341	129.14	0.0105871	121.17	0.00562776	145.79	0.0223341	95.68	-0.00125339	26.58	0.0220625	2.923	0.00583292	2594.4	0.000397088	182.59	0.0101837
2016-10-21	119.42	-0.00684305	183.63	-0.00516011	127.55	-0.0123886	120.63	-0.00446651	144.12	-0.0115209	95.78	0.0010446	26	-0.0220625	2.964	0.0139292	2596.23	0.000705117	179.35	-0.017904
2016-10-22	119.82	0.00334393	184.36	0.0039675	127.76	0.00164506	121.2	0.00471406	144.42	0.00207944	94.99	-0.00828227	26.31	0.0118526	3.041	0.0256467	2589.15	-0.00273076	172.52	-0.038826
2016-10-23	120.09	0.00225085	185.35	0.00535556	128.43	0.0052305	121.67	0.00387039	144.49	0.00048458	93.86	-0.0119673	26.4	0.00341492	3.049	0.00262726	2551.23	-0.014754	172.36	-0.000927859
2016-11-01	118.87	-0.010211	183.16	-0.0118858	126.65	-0.0139566	120.5	-0.00966271	143.29	-0.00833975	94.05	0.00202225	26.98	0.0217318	3.193	0.0461472	2599.41	0.0187089	167.48	-0.0287214
2016-11-02	117.08	-0.015173	181.33	-0.0100415	124.85	-0.0143144	117.41	-0.0259777	141.33	-0.013773	92.7	-0.0144581	27.92	0.0342474	3.275	0.025357	2597.04	-0.000912161	165.55	-0.0115907
2016-11-03	117.41	0.00281462	180.99	-0.00187679	123.93	-0.00739613	118.84	0.012106	140.29	-0.00738587	92.85	0.00161682	29.08	0.0407074	3.237	-0.0116709	2609.62	0.00483228	162.82	-0.016628
2016-11-04	117.66	0.00212703	181	5.52501e-05	124.46	0.00426749	119.52	0.00570567	140.06	-0.00164081	92.28	-0.00615785	28.68	-0.0138506	3.21	-0.00837604	2628.69	0.00728101	165.17	0.01433
2016-11-05	120.39	0.0229374	186	0.0272496	127.32	0.0227192	122.39	0.0237289	143.02	0.0209136	94.35	0.0221838	27.9	-0.0275733	3.341	0.0399992	2635.35	0.00253038	165.81	0.00386731
2016-11-06	119.59	-0.00666725	186.54	0.00289902	127.58	0.00204002	119.48	-0.0240637	142.81	-0.00146941	94.17	-0.00190961	27.57	-0.0118985	3.285	-0.0169035	2616.56	-0.00715552	166.93	0.00673201
2016-11-07	119.31	-0.00234408	184.36	-0.0117553	126.81	-0.00605372	121.43	0.016189	149.68	0.0469846	95.43	0.0132913	27.51	-0.00217865	3.244	-0.0125595	2602.11	-0.00553782	165.76	-0.0070336
2016-11-08	119.93	0.00518309	184	-0.00195461	128.29	0.0116034	122.29	0.00705731	151.77	0.0138665	95.28	-0.00157307	26.6	-0.0336384	3.263	0.00583988	2584.03	-0.00697246	162.06	-0.0225743
2016-11-09	123.48	0.029171	193.94	0.0526131	129.5	0.00938755	122.89	0.00489437	154.65	0.0187983	93.33	-0.0206783	25.46	-0.0438026	3.17	-0.0289154	2579.32	-0.0018244	160.73	-0.0082407
2016-11-10	125.47	0.0159875	197.22	0.016771	129.66	0.00123476	123.37	0.00389832	157.14	0.0159726	93.36	0.000321388	24.34	-0.0449875	3.141	-0.00919037	2579.4	3.10154e-05	168.95	0.0498769
2016-11-11	126.55	0.0085708	199.44	0.0111936	130.15	0.00377199	123.88	0.00412539	156.49	-0.00414502	95.93	0.0271558	25.82	0.0590283	2.993	-0.048265	2598.69	0.00745066	168.03	-0.00546028
2016-11-12	126.41	-0.00110689	199.64	0.00100231	129.48	-0.0051612	123.01	-0.0070477	155.46	-0.00660365	95.13	-0.00837438	24.97	-0.0334743	2.831	-0.0556462	2637.3	0.0147482	168.23	0.00118956
2016-11-13	127.24	0.00654447	201.46	0.00907511	130.55	0.00822987	122.89	-0.000976007	155.17	-0.00186717	94.76	-0.003897	26.49	0.0590922	2.774	-0.0203397	2640.98	0.00139439	169.33	0.00651738
2016-11-14	127.31	0.00054999	202.06	0.00297383	129.78	-0.00591559	122.49	-0.00326025	155.04	-0.000838142	95.1	0.00358159	25.1	-0.0538995	2.731	-0.0156225	2636.07	-0.00186089	176.57	0.0418679
2016-11-15	127.78	0.00368498	202.71	0.0032117	130.27	0.00376851	123.34	0.00691538	155.3	0.00167558	97.48	0.0247183	24.65	-0.0180909	2.764	0.0120111	2643.09	0.00265952	176.56	-5.66364e-05
2016-11-16	128.58	0.00624124	203.93	0.00600041	131.65	0.0105377	124.39	0.00847702	157.43	0.0136222	97.6	0.00123026	24.79	0.00566345	3.105	0.116335	2568.04	-0.0288057	176.4	-0.000906618
2016-11-17	129.15	0.00442324	203.83	-0.000490485	132.17	0.00394209	125.18	0.00633091	158.67	0.00784566	97.67	0.000716956	24.25	-0.0220237	2.902	-0.0676136	2568.27	8.95585e-05	170.08	-0.0364852
2016-11-18	129.69	0.00417247	204.77	0.00460108	133.56	0.0104618	125.84	0.00525856	159.4	0.00459019	97.23	-0.00451514	22.51	-0.074457	2.792	-0.038642	2598.66	0.0117634	173.83	0.0218089
2016-11-19	128.49	-0.00929591	203.24	-0.00749985	132.94	-0.00465292	123.99	-0.0148103	158.77	-0.00396015	95.86	-0.0141905	21.34	-0.0533764	2.769	-0.00827194	2655.32	0.0215692	167.44	-0.0374527
2016-11-20	127.82	-0.00522806	202.13	-0.00547649	132.75	-0.00143024	123.82	-0.00137202	159.06	0.00182488	94.81	-0.0110139	20.54	-0.038209	2.767	-0.000722543	2707.97	0.0196341	181.89	0.082777
2016-11-21	127.69	-0.00101757	202.35	0.00108782	132.8	0.000376577	123.34	-0.00388413	158.17	-0.00561109	99.65	0.0497892	20.63	0.00437212	2.816	0.0175537	2711.93	0.00146128	189.07	0.0387152
2016-11-22	127.15	-0.00423796	200.84	-0.0074903	132.78	-0.000150614	123.66	0.00259109	158.69	0.00328221	100.05	0.00400601	20.09	-0.0265241	2.633	-0.0671936	2717.62	0.00209594	190.87	0.00947525
2016-12-03	126.03	-0.00884752	199.39	-0.00724587	131.12	-0.0125807	123.46	-0.00161865	158.14	-0.0034719	100.17	0.00119868	19.37	-0.0364967	2.69	0.0214173	2732.44	0.00543849	191.67	0.00418258
2016-12-04	127.74	0.013477	202.18	0.0138957	132.74	0.0122794	125.11	0.0132761	159.35	0.00762232	100.8	0.00626961	19.69	0.0163854	2.632	-0.0217972	2709.02	-0.00860804	188.59	-0.0161998
2016-12-05	129.23	0.0115968	204.32	0.010529	134.14	0.0104917	126.74	0.0129444	160.21	0.00538241	100.93	0.00128885	20.22	0.0265613	2.619	-0.00495145	2679.42	-0.0109866	185.86	-0.0145816
2016-12-06	131.72	0.0190847	209.03	0.0227904	137.28	0.0231386	129.12	0.0186045	160.9	0.0042976	101.6	0.00661633	19.33	-0.0450139	2.749	0.0484446	2692.13	0.00473235	188.95	0.0164887
2016-12-07	131.52	-0.00151953	209.17	0.000669536	138.73	0.010507	129.16	0.000309741	159.23	-0.0104334	102.03	0.00422335	20.72	0.0694411	2.709	-0.0146576	2700.53	0.00311535	191.28	0.0122559
2016-12-08	131.07	-0.0034274	208.4	-0.00368801	139.41	0.00488963	129.45	0.00224276	159.06	-0.00106821	102.24	0.0020561	20.04	-0.0333691	2.764	0.0200993	2671.89	-0.010662	196.53	0.0270768
2016-12-09	129.22	-0.0142152	206.38	-0.00974018	137.79	-0.0116884	127.53	-0.0149431	157.7	-0.008587	102.97	0.00711469	21.88	0.0878427	2.703	-0.0223166	2697.41	0.00950597	197.48	0.00482222
2016-12-10	130.38	0.00893689	208.47	0.010076	138.66	0.00629411	128.6	0.00835518	157.79	0.000570541	104.43	0.0140793	21.52	-0.0165902	2.843	0.0504976	2680.56	-0.00626633	192.16	-0.027309
2016-12-11	129.16	-0.00940132	206.74	-0.00833318	136.53	-0.0154805	126.06	-0.0199488	156.24	-0.00987175	102.01	-0.0234461	22.55	0.0467523	2.95	0.0369453	2678.1	-0.00091814	191.63	-0.00276193
2016-12-12	129.53	0.00286057	207.36	0.00299445	137.65	0.00816986	126.45	0.00308899	156.89	0.00415164	102.37	0.00352285	21.74	-0.0365812	2.982	0.010789	2684.16	0.00226024	195.43	0.0196358
2016-12-13	129.84	0.00239041	207.65	0.00139756	138.14	0.00355343	126.54	0.000711491	156.34	-0.0035118	103.06	0.00671764	22.15	0.0186836	3.026	0.0146474	2671.19	-0.00484376	195.17	-0.00133129
2016-12-14	130.18	0.00261518	208.05	0.00192447	138.6	0.00332442	127.11	0.00449439	157.22	0.00561298	102.54	-0.00505838	22.91	0.033736	3.036	0.00329924	2677.36	0.00230717	196.58	0.0071985
2016-12-15	131.49	0.0100127	210.1	0.00980517	140.03	0.0102646	128.32	0.00947429	158.22	0.00634037	102.44	-0.000975705	23.49	0.0250013	3.085	0.0160108	2680.28	0.00109003	194.09	-0.0127475
2016-12-16	131.15	-0.0025891	210.5	0.00190205	139.41	-0.00443745	126.71	-0.0126261	157.26	-0.00608598	102.6	0.00156067	26.04	0.103059	3.232	0.0465495	2697.75	0.00649683	195.64	0.00795427
2016-12-17	130.08	-0.00819206	208.8	-0.0081088	137.78	-0.011761	125.36	-0.0107114	157.31	0.000317894	102.94	0.00330836	27.25	0.0454197	3.315	0.0253565	2705.47	0.00285756	195.98	0.00173638
2016-12-18	131.19	0.00849701	210.52	0.0082038	138.68	0.00651091	125.96	0.0047748	157.56	0.00158796	102.78	-0.00155551	27.92	0.0242898	3.505	0.0557329	2689.21	-0.00602818	199.58	0.0182025
2016-12-19	132.48	0.00978504	213.22	0.0127438	139.39	0.00510664	126.15	0.00150728	158.06	0.00316837	103.12	0.00330258	28.37	0.015989	3.436	-0.0198825	2671.5	-0.00660736	200.11	0.00265206
2016-12-20	130.17	-0.0175904	209.99	-0.0152646	137.62	-0.0127795	123.97	-0.0174321	156.63	-0.00908837	102.31	-0.00788594	28.37	0	3.654	0.0615145	2677.22	0.00213883	199.71	-0.0020009
2016-12-21	130.85	0.00521034	211.64	0.00782681	137.55	-0.000508776	123.85	-0.000968445	156.94	0.00197723	102.29	-0.000195503	28.5	0.00457184	3.635	-0.00521335	2686.9	0.00360917	199.52	-0.000951832
2016-12-22	129.77	-0.00828798	210.3	-0.00635164	136.59	-0.00700375	122.96	-0.00721206	156.09	-0.0054308	102.04	-0.00244702	29.4	0.0310906	3.695	0.0163714	2692.56	0.0021043	194.62	-0.0248655
2017-01-03	130.7	0.00714097	211.93	0.00772095	138.23	0.0119352	125.53	0.0206857	157.07	0.0062588	103.33	0.0125629	24.34	-0.188874	3.746	0.013708	2682.48	-0.00375067	197.45	0.0144364
2017-01-04	133.06	0.0178955	215.7	0.0176325	142.35	0.0293698	128.15	0.0206567	159.35	0.0144115	103.55	0.00212684	25.64	0.0520325	3.507	-0.0659276	2661.13	-0.0079909	198.56	0.00560593
2017-01-05	132.26	-0.00603047	214.53	-0.00543896	140.76	-0.0112325	126.74	-0.0110637	158.29	-0.00667425	103.74	0.00183318	23.71	-0.0782567	3.474	-0.0094543	2665.37	0.00159204	199.38	0.00412123
2017-01-06	132.36	0.000755801	215.04	0.00237447	140.47	-0.00206237	126.45	-0.00229077	157.61	-0.00430517	103.47	-0.00260605	22.6	-0.047947	3.54	0.0188201	2633.09	-0.0121848	192.67	-0.0342337
2017-01-07	132.12	-0.00181488	214.91	-0.000604721	140.05	-0.00299444	125.78	-0.00531262	156.36	-0.00796259	101.89	-0.0153879	23.62	0.0441439	3.434	-0.030401	2629.7	-0.00128829	189.09	-0.0187558
2017-01-08	133.05	0.0070144	216.64	0.00801765	142.47	0.0171319	126.77	0.00784007	156.77	0.00261872	101.23	-0.00649864	24.7	0.0447094	3.415	-0.00554827	2631.45	0.000665254	194.49	0.0281577
2017-01-09	133.51	0.00345138	217.43	0.00363997	143.25	0.0054599	127.62	0.00668268	156.98	0.00133865	102.47	0.0121749	24.74	0.00161812	3.392	-0.00675778	2634.59	0.00119255	197.77	0.016724
2017-01-10	132.66	-0.00638692	216.04	-0.00641338	142.29	-0.00672413	127.02	-0.00471254	155.83	-0.00735274	102.23	-0.0023449	22.6	-0.0904715	3.263	-0.0387727	2655.95	0.00807483	196.14	-0.00827605
2017-01-11	133.64	0.00736015	217.81	0.00815955	143.85	0.0109039	127.72	0.00549581	156.97	0.00728903	102.04	-0.00186028	22.6	0	3.538	0.0809146	2659.1	0.00118531	196.38	0.00122287
2017-01-12	132.4	-0.00932197	216.16	-0.00760425	142.18	-0.0116772	126.35	-0.0107845	155.02	-0.0125006	102.56	0.0050831	22.37	-0.0102291	3.662	0.0344479	2634.75	-0.00919942	191.45	-0.0254249
2017-01-13	132.55	0.00113229	216.6	0.00203346	142.7	0.00365066	126.51	0.00126552	155.53	0.0032845	101.87	-0.0067505	21.66	-0.0322535	3.766	0.028004	2604.29	-0.0116282	191.85	0.00208714
2017-01-14	132.55	0	218.19	0.00731391	143.28	0.00405623	125.09	-0.0112879	156.26	0.00468265	101.21	-0.00649992	23.27	0.0716977	3.761	-0.00132855	2613.38	0.00348432	195.98	0.0212988
2017-01-15	132.57	0.000150875	217.73	-0.00211048	142.86	-0.00293563	125.09	0	156.71	0.00287568	101.79	0.0057143	24.3	0.0433114	3.93	0.0439545	2657.61	0.0167828	194.54	-0.00737482
2017-01-16	132.53	-0.000301773	218	0.0012393	142.7	-0.00112061	124.65	-0.00352367	156.06	-0.00415641	100.82	-0.00957512	23.85	-0.0186921	3.802	-0.0331122	2632.66	-0.00943248	195.79	0.00640486
2017-01-17	134.38	0.0138626	220.49	0.0113573	144.99	0.0159203	125.98	0.0106134	159.34	0.0207997	101.98	0.01144	22.77	-0.0463403	3.724	-0.0207289	2643.73	0.00419606	193.84	-0.0100096
2017-01-18	136.39	0.0148468	223.68	0.0143641	146.86	0.012815	128.1	0.016688	159.69	0.00219415	102.58	0.00586627	22.28	-0.0217545	3.5	-0.0620354	2633.14	-0.00401375	197.3	0.0176923
2017-01-19	135.78	-0.0044825	223.29	-0.00174508	145.84	-0.00696962	127.41	-0.00540098	160.19	0.00312617	102.27	-0.00302661	23.27	0.0434756	3.327	-0.050692	2621.27	-0.00451812	194.76	-0.0129574
2017-01-20	135.9	0.000883392	223.4	0.000492512	144.67	-0.00805484	127.63	0.00172522	160.12	-0.000437077	101.26	-0.00992491	22.01	-0.0556681	3.267	-0.0181989	2628.01	0.00256797	193.17	-0.0081974
2017-01-21	135	-0.00664454	221.72	-0.00754856	143.34	-0.00923586	126.05	-0.0124568	159.12	-0.0062649	99.4	-0.0185394	23.13	0.0496336	3.273	0.00183486	2602.71	-0.0096737	194.28	0.00572979
2017-01-22	134.63	-0.0027445	221.31	-0.00185089	143.79	0.00313447	125.91	-0.00111129	159.31	0.00119336	99.62	0.00221083	23.98	0.0360897	3.285	0.00365966	2591.22	-0.0044244	198.17	0.0198248
2017-02-01	135.23	0.00444676	223.42	0.00948897	143.95	0.00111212	125.7	-0.00166925	158.92	-0.00245106	99.07	-0.00553628	23.62	-0.0151263	3.103	-0.0569973	2561.04	-0.0117154	196.79	-0.00698808
2017-02-02	134.96	-0.00199859	223.35	-0.00031336	143.52	-0.00299162	124.71	-0.00790707	159.44	0.00326674	99.55	0.00483336	23.4	-0.00935779	3.278	0.0548641	2556.95	-0.00159828	197.74	0.00481587
2017-02-03	135.19	0.00170276	223.54	0.000850321	145.32	0.0124638	126.46	0.013935	160.81	0.00855587	100.42	0.00870136	23.09	-0.0133364	3.224	-0.0166107	2562.95	0.0023438	194.42	-0.0169323
2017-02-04	134.86	-0.00244399	224.24	0.00312654	145.11	-0.00144613	124.72	-0.0138548	161.05	0.00149133	99.36	-0.0106118	22.82	-0.0117623	3.386	0.0490265	2603.97	0.0158783	192.43	-0.0102883
2017-02-05	134.77	-0.000667582	224.55	0.00138149	144.41	-0.0048356	124.08	-0.00514471	161.42	0.00229479	97.8	-0.015825	23.13	0.0134931	3.419	0.00969883	2612.68	0.00333931	194.38	0.0100826
2017-02-06	134.84	0.000519269	225	0.002002	143.77	-0.00444168	124.38	0.00241488	160.61	-0.0050306	97.78	-0.00020452	23.36	0.00989468	3.466	0.0136531	2631.51	0.00718131	196.82	0.0124746
2017-02-07	136.12	0.00944796	225.48	0.00213106	144.36	0.00409538	127.2	0.0224193	162.18	0.00972776	98.74	0.00977008	23.67	0.0131833	3.483	0.0048928	2620.6	-0.00415453	200.8	0.0200198
2017-02-08	136.53	0.00300752	225.74	0.00115243	145.43	0.00738469	127.86	0.00517526	163.75	0.00963404	99.57	0.00837078	22.91	-0.0326349	3.412	-0.0205954	2617.24	-0.00128297	197.72	-0.0154575
2017-02-09	137.41	0.00642479	227.15	0.0062267	147.42	0.0135908	128.14	0.0021875	165.29	0.00936063	99.67	0.00100381	21.92	-0.044174	3.302	-0.0327703	2550.54	-0.0258152	198.91	0.00600057
2017-02-10	137.9	0.00355963	227.21	0.000264108	146.85	-0.003874	129.03	0.00692152	165.13	-0.000968464	99.91	0.00240505	22.95	0.0459185	3.368	0.0197908	2556.08	0.00216973	198.35	-0.00281931
2017-02-11	138.8	0.00650526	227.43	0.000967799	146.93	0.000544625	130.06	0.00795095	166.21	0.00651901	99.36	-0.00552016	22.68	-0.0118345	3.204	-0.0499191	2527.45	-0.0112639	198.15	-0.00100883
2017-02-12	137.13	-0.0121047	226.38	-0.0046275	145.5	-0.0097802	127.8	-0.0175293	166.92	0.00426261	98.28	-0.0109291	22.1	-0.0259059	3.243	0.0120988	2535.17	0.00304981	198.3	0.000756716
2017-02-13	136.64	-0.00357965	226.56	0.000794807	145.87	0.00253973	126.83	-0.00761893	166.95	0.000179711	97.62	-0.00673816	22.28	0.00811181	3.332	0.0270739	2550.43	0.00600128	200.18	0.00943593
2017-02-14	138.07	0.0104111	228.95	0.0104938	149.54	0.0248481	127.51	0.00534719	168.64	0.0100719	98.5	0.00897416	22.6	0.0142605	3.382	0.0148945	2554.04	0.00141445	197.75	-0.0122134
2017-02-15	138.43	0.00260398	230.11	0.00505382	149.69	0.00100257	126.96	-0.00432272	168.18	-0.00273143	96.96	-0.015758	22.68	0.00353357	3.391	0.00265761	2580.77	0.0104114	200.73	0.0149571
2017-02-16	136.96	-0.0106759	226.87	-0.0141803	146.58	-0.0209951	125.95	-0.00798707	166.63	-0.00925905	97.38	0.00432233	23.94	0.0540672	3.232	-0.0480237	2574.83	-0.00230429	198.96	-0.00885692
2017-02-17	136.6	-0.00263197	226.49	-0.00167637	145.61	-0.00663954	125.41	-0.00429663	167.22	0.00353453	96.14	-0.0128154	24.12	0.00749067	3.117	-0.0362301	2586.58	0.00455303	199.33	0.00185794
2017-02-18	137.59	0.0072213	227.79	0.00572336	145.84	0.00157832	126.43	0.00810043	169.57	0.0139555	96.86	0.00746117	23.27	-0.0358764	3.168	0.0162295	2633.75	0.0180721	198.9	-0.00215956
2017-02-19	136.96	-0.00458934	225.33	-0.0108582	144.42	-0.00978441	126.62	0.00150168	167.35	-0.0131784	96.49	-0.00382726	23.45	0.00770552	3.187	0.00597956	2616.48	-0.00657878	198.05	-0.00428266
2017-03-01	138.19	0.00894064	228.2	0.0126564	147.1	0.0183869	127.85	0.00966723	169.74	0.0141804	98.09	0.016446	26.44	0.120008	3.063	-0.0396852	2618.77	0.000874839	193.48	-0.0233454
2017-03-02	137.43	-0.00551485	226.75	-0.00637435	146.35	-0.00511161	126.93	-0.00722195	168.3	-0.00851975	97.22	-0.00890897	24.47	-0.0774301	3.05	-0.00425324	2610.49	-0.0031668	195.77	0.0117664
2017-03-03	137.48	0.000363755	226.86	0.000484998	146.41	0.000409892	127.5	0.00448061	167.29	-0.00601927	97.28	0.000616967	25.06	0.0238251	3.13	0.0258914	2604.67	-0.00223196	196.08	0.00158224
2017-03-04	135.61	-0.0136953	225.17	-0.00747741	145.07	-0.00919452	125.4	-0.0166077	166.27	-0.00611586	97.5	0.00225896	24.56	-0.0201538	3.126	-0.00127877	2606.32	0.000633277	196.38	0.00152882
2017-03-05	135.1	-0.00376787	224.66	-0.00226752	144.11	-0.00663949	125.12	-0.00223535	166.06	-0.0012638	96.86	-0.00658574	24.07	-0.0201529	3.141	0.00478699	2581.72	-0.00948342	188.04	-0.0433969
2017-03-06	135.44	0.00251349	225.54	0.00390938	144.66	0.00380926	124.9	-0.00175986	165.95	-0.000662631	94.23	-0.027528	23.45	-0.0260958	3.034	-0.0346593	2558.74	-0.00894089	184.34	-0.0198728
2017-03-07	135.04	-0.00295771	224.74	-0.00355335	144.05	-0.0042257	124.72	-0.00144219	166.89	0.00564837	94.74	0.0053977	22.95	-0.0215526	2.944	-0.0301127	2522.17	-0.0143953	181.88	-0.0134347
2017-03-08	135.84	0.00590669	225.92	0.00523678	144.8	0.00519302	125.69	0.00774733	167.16	0.00161652	95.01	0.00284585	23.13	0.00781254	2.905	-0.0133358	2492.95	-0.0116529	181.65	-0.00126537
2017-03-09	139.65	0.0276616	234.31	0.0364641	145.96	0.00797913	125.98	0.00230461	167.94	0.00465534	95.09	0.000841662	23.09	-0.00173085	2.925	0.00686109	2470.05	-0.00922835	179.81	-0.010181
2017-03-10	139.43	-0.00157661	234.73	0.00179089	146.2	0.00164294	125.36	-0.00493357	166.89	-0.00627186	93.67	-0.0150458	22.86	-0.010011	2.854	-0.024573	2437.38	-0.0133147	182.86	0.0168201
2017-03-11	140.67	0.00885404	235.96	0.00522638	148.21	0.0136546	127.41	0.0162206	168.28	0.00829435	95.78	0.0222759	23.27	0.0177763	2.834	-0.00703238	2444.74	0.00301509	182.57	-0.00158717
2017-03-12	141.84	0.00828294	236.84	0.00372251	148.89	0.00457759	128.23	0.00641529	169.17	0.00527487	95.59	-0.00198568	23.04	-0.00993314	2.894	0.0209505	2428.07	-0.00684207	182.84	0.00147779
2017-03-13	141.02	-0.00579794	236.4	-0.00185952	149.07	0.00120822	126.84	-0.0108991	171.86	0.0157761	95.53	-0.000627878	23	-0.00173762	2.878	-0.00554402	2430.24	0.000893315	182.24	-0.00328695
2017-03-14	140.72	-0.00212962	236.48	0.000338352	147.92	-0.00774441	125.91	-0.00735908	171.82	-0.000232775	95.34	-0.00199088	22.33	-0.0295632	2.564	-0.115527	2452.48	0.00910974	180.15	-0.0115347
2017-03-15	136.68	-0.0291297	230.41	-0.0260033	143.43	-0.0308245	122.5	-0.0274563	168.08	-0.0220074	94.72	-0.00652428	22.1	-0.0103535	2.592	0.0108612	2464.81	0.00501497	179.16	-0.00551058
2017-03-16	136.98	0.0021925	231.88	0.00635967	143.84	0.00285446	122.26	-0.00196111	167.92	-0.000952381	94.73	0.000105569	22.24	0.00631486	2.617	0.00959885	2467.33	0.00102187	178.31	-0.00475565
2017-03-17	136.55	-0.00314408	231.4	-0.00207218	143.91	0.000486533	121.9	-0.00294889	168.46	0.00321066	94.51	-0.00232509	22.28	0.00179695	2.627	0.00381389	2487.51	0.00814562	179.18	0.00486728
2017-03-18	137.11	0.00409268	233.19	0.00770576	144.49	0.0040222	121.99	0.000738038	167.33	-0.00673042	94.18	-0.0034978	21.34	-0.0431062	2.693	0.0248133	2498	0.0042082	179.01	-0.000949217
2017-03-19	137.39	0.00204007	233.74	0.00235581	144.99	0.00345447	121.92	-0.000573982	167.44	0.000657168	94.09	-0.000956074	20.72	-0.0294838	2.774	0.0296345	2490.13	-0.00315549	181.11	0.0116629
2017-03-20	138.46	0.00775788	235.04	0.00554633	147.1	0.0144479	123.32	0.0114175	168.77	0.00791176	95.25	0.0122532	21.21	0.0233734	2.799	0.00897189	2473.36	-0.00675737	184.92	0.0208187
2017-03-21	138.5	0.00028885	234.8	-0.00102162	146.86	-0.00163288	123.31	-8.10931e-05	168.59	-0.00106711	96.41	0.0121049	21.3	0.0042343	2.804	0.00178476	2462.88	-0.00424615	187.38	0.0132153
2017-03-22	139	0.00360361	236.05	0.00530956	147.34	0.00326309	123.67	0.00291522	169.33	0.00437974	96.37	-0.000414981	22.01	0.0327898	2.827	0.00816911	2471.65	0.00355455	188.53	0.0061185
2017-03-23	139.12	0.000862937	236.03	-8.47314e-05	147.37	0.00020359	124.04	0.00298737	168.5	-0.00491372	96.3	-0.000726631	20.98	-0.0479273	2.901	0.0258394	2479.85	0.00331213	187.33	-0.00638538
2017-04-03	137.83	-0.00931583	234.79	-0.00526742	145.05	-0.0158679	122.27	-0.0143724	166.46	-0.0121807	96.01	-0.00301597	21.79	0.0378815	2.824	-0.0269012	2471.46	-0.00338901	190.56	0.0170953
2017-04-04	136.37	-0.0106493	231.75	-0.0130323	144.87	-0.00124172	121.64	-0.00516585	166.42	-0.000240327	96.84	0.00860778	20.81	-0.0460175	2.901	0.0269012	2479.81	0.00337288	191.12	0.0029344
2017-04-05	135.52	-0.00625255	230.29	-0.00631982	142.61	-0.0157232	120.81	-0.0068468	164.79	-0.00984278	96.31	-0.00548798	21.57	0.0358698	2.974	0.0248523	2511.82	0.0128256	192.9	0.00927042
2017-04-06	136.35	0.00610588	231.35	0.00459233	143.66	0.00733576	121.72	0.00750426	165.98	0.00719536	97.17	0.00888987	22.64	0.0484148	3.008	0.0113676	2477.6	-0.0137172	194.83	0.00995546
2017-04-07	136.36	7.3338e-05	231.63	0.00120956	144.14	0.00333565	121.67	-0.000410863	166.63	0.00390849	96.99	-0.00185414	21.88	-0.0341453	3.043	0.0115685	2448.84	-0.0116759	197.74	0.0148257
2017-04-08	137	0.00468248	231.65	8.63409e-05	144.84	0.00484464	123.05	0.0112783	166.69	0.000360014	97.74	0.00770301	21.43	-0.0207812	2.938	-0.0351148	2446.59	-0.000919225	198.77	0.00519534
2017-04-09	136.77	-0.00168024	231	-0.0028099	145.37	0.00365253	122.8	-0.00203376	167.46	0.00460872	97.7	-0.000409333	21.79	0.0166593	2.981	0.0145297	2447.28	0.000281985	198.24	-0.00266996
2017-04-10	135.35	-0.0104367	228.62	-0.0103565	143.19	-0.0151098	121.92	-0.00719192	164.96	-0.0150415	97.28	-0.00430814	22.06	0.0123149	2.902	-0.0268587	2451.89	0.00188195	198.6	0.00181433
2017-04-11	134.39	-0.007118	227.37	-0.00548259	142.65	-0.00377834	120.56	-0.0112175	163.62	-0.00815635	95.49	-0.0185719	22.15	0.00407148	2.948	0.0157268	2474.37	0.00912666	197.01	-0.00803826
2017-04-12	135.82	0.0105845	229.72	0.0102825	143.93	0.00893299	122.21	0.0135933	165.38	0.0106992	95.91	0.00438872	22.15	0	3.041	0.0310594	2409.47	-0.026579	195.69	-0.00672271
2017-04-13	135.59	-0.00169485	229.27	-0.00196083	143.13	-0.00557376	122.05	-0.00131008	165.77	0.00235543	94.95	-0.0100598	21.74	-0.0186836	3.093	0.0169551	2322.34	-0.0368315	189.21	-0.0336743
2017-04-14	136.53	0.00690874	230.75	0.00643453	144.1	0.00675419	122.52	0.00384349	166.27	0.00301169	93.33	-0.0172088	21.61	-0.00599771	3.011	-0.0268692	2330.56	0.00353328	188.67	-0.00285805
2017-04-15	138.19	0.0120852	233.55	0.0120613	146.38	0.0156985	124.02	0.0121686	167.55	0.00766884	93.65	0.00342283	21.25	-0.0167993	3.051	0.0131972	2277.28	-0.0231268	184.96	-0.0198599
2017-04-16	137.79	-0.00289876	232.69	-0.00368909	145.62	-0.00520549	123.09	-0.00752705	168.53	0.00583196	93.35	-0.00320856	20.45	-0.038374	3.076	0.00816065	2299.97	0.00991433	183.63	-0.00721672
2017-04-17	140.17	0.0171252	236.57	0.0165371	147.81	0.0149272	125.15	0.0165972	171.12	0.0152513	94.24	0.00948885	20.76	0.0150452	3.052	-0.00783294	2287.41	-0.00547591	184.59	0.00521429
2017-04-18	141.25	0.0076754	239.57	0.0126015	149.58	0.0119037	124.69	-0.00368236	171.51	0.00227651	95.14	0.00950477	20.13	-0.0308168	3.096	0.0143138	2298.13	0.00467558	184.25	-0.00184362
2017-04-19	141.26	7.0794e-05	238.9	-0.0028006	150.53	0.00633103	125.17	0.00384216	170.8	-0.00414829	94.55	-0.0062207	20.63	0.0245351	3.175	0.0251967	2276.52	-0.00944779	181.32	-0.0160301
2017-04-20	141.74	0.00339223	239.79	0.00371849	153.49	0.019473	125.8	0.00502053	171.1	0.0017549	93.53	-0.0108466	20.36	-0.0131741	3.191	0.00502671	2303.82	0.0119207	182.14	0.0045122
2017-04-21	140.53	-0.0085734	238.38	-0.0058975	153.26	-0.00149959	125.63	-0.00135227	170.01	-0.00639092	93.56	0.000320701	20.45	0.00441069	3.19	-0.00031343	2314.37	0.0045689	180.17	-0.0108748
2017-05-01	141.16	0.00447301	239.25	0.00364299	154.01	0.00488171	125.91	0.00222629	170.7	0.00405037	93.34	-0.0023542	20.45	0	3.128	-0.0196271	2292.27	-0.00959492	176.75	-0.0191645
2017-05-02	140.29	-0.00618229	237.26	-0.00835244	151.97	-0.0133344	125.74	-0.00135108	169.96	-0.00434451	93.08	-0.0027894	19.91	-0.0267608	3.293	0.0514052	2277.18	-0.00660476	177.38	0.00355802
2017-05-03	140.63	0.00242062	239.75	0.0104401	153	0.00675479	124.45	-0.0103123	169.22	-0.00436347	93.27	0.00203917	19.69	-0.0111112	3.266	-0.00823301	2305.79	0.0124855	169.45	-0.0457364
2017-05-04	140.24	-0.00277709	239.78	0.000125123	152.36	-0.00419178	123.71	-0.00596391	169.78	0.00330384	91.67	-0.0173033	20.22	0.0265613	3.331	0.0197066	2343.02	0.0160173	172.32	0.0167953
2017-05-05	141.28	0.0073885	241.39	0.00669205	153.92	0.0101868	124.48	0.00620494	172.15	0.0138627	93.77	0.0226498	20.49	0.0132647	3.261	-0.0212387	2343.8	0.000332848	173.35	0.00595946
2017-05-06	140.47	-0.00574979	240.58	-0.00336121	153.83	-0.00058489	123.85	-0.0050739	172.39	0.00139316	94.26	0.00521195	19.78	-0.0352656	3.238	-0.00707804	2288.69	-0.0237939	171.72	-0.00944743
2017-05-07	140.69	0.00156495	242.19	0.00666987	155.53	0.0109905	122.75	-0.00892139	172	-0.00226488	93.54	-0.00766777	20.22	0.0220009	3.15	-0.0275534	2272.37	-0.00715626	176.97	0.030115
2017-05-08	142.22	0.0108163	247.16	0.0203134	155.8	0.00173449	122.11	-0.00522749	172.39	0.00226488	94.62	0.0114797	19.91	-0.0154501	3.187	0.0116776	2283.65	0.0049517	179.08	0.0118524
2017-05-09	141.44	-0.00549956	247.1	-0.000242787	155.54	-0.0016702	120.26	-0.0152662	172.72	0.00191243	94.32	-0.00317561	19.46	-0.022861	3.227	0.0124729	2279.88	-0.00165223	179.14	0.00033499
2017-05-10	141.3	-0.000990309	247.65	0.00222335	155.04	-0.00321979	119.69	-0.004751	171.41	-0.00761344	94.33	0.000106016	19.96	0.0253692	3.163	-0.020032	2294.44	0.006366	182.51	0.0186373
2017-05-11	141.94	0.00451914	249.16	0.0060788	155.71	0.00431215	120.19	0.00416876	172.75	0.00778712	95.1	0.0081297	19.64	-0.016162	3.145	-0.00570705	2314.19	0.00857093	182.25	-0.0014256
2017-05-12	142.74	0.00562036	250.74	0.00632129	155.3	-0.00263657	120.69	0.00415145	173.32	0.00329413	95.08	-0.000210327	20.31	0.0335451	3.185	0.0126384	2316.54	0.00101496	183.82	0.00857765
2017-05-13	138.67	-0.0289278	243.87	-0.0277812	150.43	-0.0318609	117.63	-0.0256812	169.06	-0.0248859	93.79	-0.0136604	20.49	0.00882359	3.159	-0.00819677	2331.73	0.00653579	184.65	0.00450512
2017-05-14	139.12	0.00323986	245.73	0.00759808	151	0.00378198	117.16	-0.00400358	168.86	-0.00118371	93.48	-0.00331073	21.3	0.0387701	3.101	-0.0185309	2354.73	0.00981559	188.56	0.0209541
2017-05-15	141	0.013423	248.58	0.0115314	152.07	0.0070611	118.38	0.0103593	170.98	0.0124766	94.87	0.01476	21.7	0.0186052	3.066	-0.0113509	2372.95	0.00770784	190.14	0.00834438
2017-05-16	142.52	0.0107225	250.84	0.00905056	153.39	0.00864276	119.5	0.00941658	173.48	0.0145157	94.7	-0.00179353	21.97	0.0123656	3.043	-0.00752991	2349.63	-0.00987604	191.05	0.00477453
2017-05-17	141.5	-0.00718262	249.93	-0.00363441	152.65	-0.00483598	119.69	0.0015887	173.47	-5.76452e-05	94.64	-0.000633781	21.25	-0.033321	3.142	0.0320157	2326.79	-0.00976823	190.63	-0.0022008
2017-05-18	142.3	0.00563779	251.12	0.00475003	153.1	0.00294358	119.68	-8.35527e-05	174.55	0.00620656	94.34	-0.00317494	21.97	0.033321	3.239	0.0304051	2352.66	0.011057	182.77	-0.0421058
2017-05-19	142.79	0.00343751	252.16	0.00413289	153.24	0.000914017	120.07	0.00325339	176.19	0.00935172	92.69	-0.0176447	22.28	0.0140115	3.276	0.0113585	2361.43	0.00372076	184.92	0.0116948
2017-05-20	143.59	0.005587	254.15	0.00786084	154.46	0.00792984	119.93	-0.00116667	176.35	0.000907698	92.76	0.00075492	23.22	0.0413246	3.215	-0.0187958	2364.43	0.00126961	184.12	-0.00433558
2017-05-21	143.67	0.000556987	253.97	-0.000708494	154.92	0.00297369	120.06	0.00108338	175.04	-0.00745614	91.71	-0.0113841	23	-0.00951976	3.195	-0.00624027	2360.78	-0.00154491	179.32	-0.0264158
2017-05-22	144.1	0.0029885	254.26	0.00114122	155.8	0.00566428	120.27	0.0017476	175.43	0.00222558	91.19	-0.00568618	22.28	-0.0318048	3.228	0.0102757	2364.36	0.0015153	179.31	-5.57678e-05
2017-06-01	145.5	0.00966858	257.59	0.0130118	158.46	0.0169291	122.51	0.0184534	175.65	0.00125328	91.72	0.00579522	22.73	0.0199962	3.186	-0.0130965	2374.03	0.00408156	176.63	-0.015059
2017-06-02	146	0.00343054	258.99	0.00542028	159.31	0.00534979	123.24	0.00594101	176.94	0.00731731	90.84	-0.00964074	23.09	0.015714	3.266	0.0247998	2374.03	0	174.78	-0.0105291
2017-06-03	145.76	-0.00164519	258.84	-0.000579341	158.53	-0.00490814	122.53	-0.00577778	175.1	-0.0104535	90.94	0.00110023	23.13	0.00173085	3.172	-0.0292037	2375.5	0.000619009	176.92	0.0121696
2017-06-04	145.51	-0.00171662	257.87	-0.00375453	158.27	-0.00164141	122.63	0.000815794	173.83	-0.00727943	91.88	0.0102834	22.24	-0.039238	3.227	0.0171906	2349.65	-0.0109416	169.55	-0.0425498
2017-06-05	145.37	-0.000962596	257.89	7.75555e-05	158.66	0.00246111	122.57	-0.000489396	172.97	-0.00495964	90.16	-0.0188975	21.83	-0.0186073	3.292	0.0199424	2379.56	0.0126492	169.42	-0.00076703
2017-06-06	146.15	0.00535128	260.58	0.0103768	158.46	-0.00126135	123.13	0.00455841	176.77	0.0217313	89.88	-0.00311042	22.6	0.0346647	3.376	0.0251963	2382.59	0.00127253	170.56	0.0067063
2017-06-07	143.87	-0.0157234	255.83	-0.0183968	157.51	-0.00601325	122.52	-0.00496643	174.9	-0.0106351	91.64	0.0193924	22.55	-0.00221484	3.424	0.0141179	2384.22	0.000683896	171.19	0.00368691
2017-06-08	143.79	-0.000556212	255.13	-0.00273994	157.64	0.000825004	122.89	0.00301536	174.29	-0.0034938	92.04	0.00435541	22.01	-0.0242382	3.349	-0.0221477	2359.46	-0.0104392	172.53	0.00779708
2017-06-09	145.32	0.0105843	256.49	0.00531646	159.15	0.0095332	124.24	0.0109255	175.32	0.0058923	92.76	0.00779225	22.42	0.0184565	3.23	-0.0361797	2363.44	0.00168541	166.57	-0.0351555
2017-06-10	145.14	-0.00123941	255.24	-0.0048854	158.28	-0.00548154	124.6	0.00289343	175.33	5.70369e-05	90.83	-0.0210259	22.1	-0.0143758	3.192	-0.0118345	2378.01	0.00614582	166.14	-0.00258484
2017-06-11	144.04	-0.00760776	253.87	-0.00538195	157.38	-0.00570235	123.67	-0.00749188	175.29	-0.000228167	89.96	-0.0096245	22.19	0.00406413	3.182	-0.00313775	2378.02	4.20519e-06	167.5	0.00815254
2017-06-12	143.15	-0.00619801	252.14	-0.00683784	154.85	-0.0162064	123.03	-0.0051885	174.93	-0.00205585	91.44	0.0163179	21.83	-0.0163566	3.256	0.0229895	2355.48	-0.00952368	165.92	-0.00947761
2017-06-13	144.67	0.0105623	255.07	0.0115535	155.85	0.0064371	124.03	0.00809524	177.25	0.0131753	91.05	-0.00427421	22.06	0.0104808	3.33	0.0224729	2344.21	-0.00479607	162.65	-0.0199051
2017-06-14	143.02	-0.0114708	252.81	-0.0088998	154.13	-0.0110976	122.27	-0.0142918	176.02	-0.00696354	89.52	-0.0169467	22.15	0.00407148	3.219	-0.0339016	2348.29	0.00173895	159.35	-0.0204976
2017-06-15	143.67	0.00453452	254.51	0.00670191	154.58	0.00291536	122.09	-0.00147324	175.9	-0.000681973	88.28	-0.0139485	21.83	-0.0145523	3.209	-0.00311139	2378.34	0.0127154	160.3	0.00594402
2017-06-16	144.07	0.00278029	254.67	0.000628461	155.11	0.00342278	122.69	0.00490237	176.18	0.00159055	88.35	0.000792617	21.74	-0.00413129	3.184	-0.00782109	2378.1	-0.000100916	161.05	0.00466782
2017-06-17	144.69	0.00429423	255.15	0.00188302	155.89	0.00501609	123.8	0.00900651	177.13	0.00537773	89.01	0.00744252	21.79	0.00229727	3.236	0.0161997	2377.07	-0.000433213	162.03	0.00606663
2017-06-18	145.84	0.00791661	255.35	0.000783546	155.96	0.000448934	125.43	0.0130805	177.08	-0.000282318	88.95	-0.000674309	21.39	-0.0185276	3.236	0	2405.31	0.0118102	165.4	0.0205853
2017-06-19	143.36	-0.0171512	252.03	-0.013087	154.03	-0.0124522	123.31	-0.0170463	175.57	-0.00856378	89.19	0.00269451	22.1	0.0326541	3.201	-0.0108747	2396.27	-0.00376543	167.42	0.0121388
2017-06-20	145.57	0.0152981	255.54	0.0138308	156.82	0.0179513	125.97	0.0213423	178.83	0.0183978	89.82	0.00703874	22.1	0	3.145	-0.0176494	2369.05	-0.0114243	168.22	0.00476702
2017-06-21	144.32	-0.00862401	252.72	-0.0110968	155.52	-0.00832431	125.07	-0.0071702	177.73	-0.00617009	89.62	-0.00222916	22.68	0.0259059	3.071	-0.0238106	2371.99	0.00124023	171.97	0.0220474
2017-06-22	144.65	0.00228398	252.86	0.000553819	157.08	0.00998089	125.2	0.00103888	178.18	0.00252873	89.74	0.00133809	22.51	-0.00752382	3.008	-0.0207278	2373.29	0.000547913	175.57	0.0207178
2017-07-03	144.96	0.00214081	253.13	0.00106721	158.02	0.00596638	125.53	0.00263232	178.13	-0.000280654	91.26	0.016796	23	0.0215346	2.982	-0.00868119	2375.03	0.000732891	169.5	-0.0351849
2017-07-04	145.49	0.00364951	254.72	0.00626171	157.23	-0.00501191	125.63	0.000796305	180.14	0.0112207	89.41	-0.02048	22.55	-0.0197591	3.042	0.019921	2368.44	-0.00277856	170.94	0.00845969
2017-07-05	144.12	-0.00946107	252.41	-0.00911015	154.98	-0.0144136	124.31	-0.0105626	178.44	-0.00948192	88.71	-0.00785991	23.45	0.0391354	3.02	-0.00725836	2358.69	-0.00412513	166.04	-0.0290839
2017-07-06	146.36	0.0154231	255.13	0.0107185	157.16	0.0139683	126.94	0.0209361	180.74	0.0128071	88.52	-0.00214411	23.89	0.0185895	3.028	0.0026455	2360.5	0.000767081	166.88	0.00504627
2017-07-07	147.58	0.00830106	257.42	0.00893577	158.36	0.00760653	127.61	0.0052642	181.53	0.00436139	88.79	0.00304552	24.16	0.0112384	3.039	0.00362618	2354.14	-0.00269798	169.09	0.0131561
2017-07-08	148.17	0.00398986	259.18	0.00681381	159.73	0.00861397	127.44	-0.00133307	183.24	0.00937584	89.27	0.00539145	23.85	-0.0129142	3.024	-0.00494806	2391.73	0.0158415	170.26	0.00689556
2017-07-09	150.15	0.0132745	262.09	0.0111652	160.92	0.00742246	129.07	0.0127092	184.66	0.00771953	89.87	0.0066987	24.52	0.0277049	2.966	-0.0193662	2362.73	-0.0121992	172.45	0.0127807
2017-07-10	150.48	0.00219539	261.82	-0.00103071	161.3	0.00235864	129.42	0.00270804	185.31	0.0035138	90.17	0.0033326	23.98	-0.022269	2.933	-0.0111885	2388.43	0.0108185	174.52	0.011932
2017-07-11	151.2	0.00477328	263.13	0.00499096	161.85	0.003404	129.74	0.00246952	184.18	-0.00611656	90.8	0.00696251	24.25	0.0111965	3.056	0.0410811	2392.07	0.00152285	172.97	-0.00892118
2017-07-12	150.79	-0.00271532	262.57	-0.00213049	161.45	-0.00247448	129.26	-0.00370657	184.18	0	90.6	-0.00220507	24.34	0.00370447	3.037	-0.00623669	2388.15	-0.00164009	174.16	0.00685625
2017-07-13	151	0.0013917	263.38	0.00308014	161.48	0.000185799	128.89	-0.00286655	183.55	-0.00342643	90.45	-0.001657	24.43	0.0036908	2.894	-0.0482306	2398.89	0.00448712	177.36	0.0182071
2017-07-14	152.24	0.00817839	265.09	0.00647153	163.18	0.0104726	130.2	0.0101124	184.95	0.00759841	91.74	0.0141613	24.12	-0.0127705	2.907	0.00448199	2443.37	0.0183721	176.37	-0.0055975
2017-07-15	152.51	0.00177194	265.94	0.00320133	163.03	-0.000919653	130.33	0.000997966	184.93	-0.000108143	91.54	-0.00218245	23.71	-0.0171445	2.893	-0.0048276	2437.22	-0.00252019	172.19	-0.0239855
2017-07-16	151.65	-0.00565493	263.89	-0.00773837	160.63	-0.0148306	130.66	0.00252883	184.98	0.000270336	90.66	-0.00965979	22.77	-0.040453	2.894	0.000345602	2442.52	0.00217225	173.64	0.00838567
2017-07-17	151.68	0.000197804	263.72	-0.000644415	160.2	-0.00268055	130.52	-0.00107206	185.2	0.00118861	90.48	-0.00198741	23	0.0100503	2.929	0.0120214	2445.94	0.00139921	179.04	0.0306251
2017-07-18	152.22	0.0035538	263.97	0.000947526	161.22	0.00634686	131.5	0.00748038	186.1	0.00484784	91.56	0.0118657	23.09	0.00390541	3.027	0.032911	2433	-0.00530444	182.01	0.0164524
2017-07-19	152.16	-0.000394244	264.34	0.00140069	161.73	0.00315839	131.22	-0.00213155	187.07	0.00519871	91.78	0.00239991	23.49	0.0171752	3.037	0.00329816	2423.06	-0.00409386	183.43	0.00777149
2017-07-20	151.61	-0.00362116	263.16	-0.00447394	159.18	-0.0158926	130.75	-0.0035882	185.34	-0.0092909	92.49	0.00770612	23	-0.0210806	3.067	0.0098297	2448.84	0.0105832	186.19	0.0149345
2017-07-21	152.13	0.00342398	264.68	0.00575934	158.78	-0.00251604	130.25	-0.00383142	184.87	-0.0025391	92.55	0.000648508	23.18	0.00779562	3.042	-0.00818469	2449.9	0.000432764	188.12	0.0103124
2017-07-22	151.46	-0.00441385	264.89	0.000793096	158.07	-0.00448162	129.4	-0.0065473	184.69	-0.000974131	92.8	0.0026976	23.4	0.00944618	3.035	-0.00230377	2453.71	0.00155396	184.86	-0.0174813
2017-08-01	151.8	0.0022423	264.94	0.00018874	157.65	-0.00266059	129.63	0.00177586	185.26	0.0030815	93.01	0.00226037	23.71	0.0131609	2.951	-0.0280673	2472.44	0.00760435	186.42	0.00840341
2017-08-02	151.24	-0.00369589	263.71	-0.00465337	156.73	-0.00585281	129.23	-0.00309048	182.56	-0.0146814	93.05	0.000429969	24.3	0.0245795	2.984	0.0111206	2474.51	0.000836879	184.97	-0.00780854
2017-08-03	151.51	0.00178365	263.75	0.00015167	156.81	0.000510302	128.88	-0.00271202	183.29	0.00399071	92.04	-0.0109137	24.3	0	2.84	-0.0494606	2496.1	0.00868712	186.39	0.0076476
2017-08-04	152.57	0.00697188	264.89	0.00431296	158.27	0.00926755	130.23	0.0104204	184.08	0.00430085	92.5	0.00498538	23.94	-0.0149257	2.888	0.0167602	2510.51	0.00575641	185.33	-0.00570323
2017-08-05	153.71	0.0074442	266.2	0.00493326	158.49	0.00138906	130.66	0.00329641	186.26	0.0117731	91.99	-0.00552877	23.58	-0.0151518	2.864	-0.00834497	2507.05	-0.00137916	184.62	-0.00383836
2017-08-06	152.59	-0.00731312	266.29	0.000338035	158.98	0.00308691	128.78	-0.014493	187.65	0.00743498	91.65	-0.0037029	23.58	0	2.929	0.0224418	2510.43	0.00134729	185.84	0.00658643
2017-08-07	152.53	-0.000393288	265.23	-0.00398857	157.56	-0.00897207	128.35	-0.00334461	188.23	0.00308609	91.52	-0.00141945	24.03	0.0189042	3.047	0.0394964	2487.94	-0.00899899	182.95	-0.0156732
2017-08-08	149.9	-0.0173929	260.17	-0.0192621	154.53	-0.0194181	126.19	-0.0169722	186.53	-0.00907254	90.18	-0.0147499	24.03	0	2.985	-0.0205578	2506.04	0.00724876	183.31	0.00196582
2017-08-09	149.99	0.00060022	258.04	-0.00822065	154.93	0.00258515	127.67	0.0116601	187.55	0.00545339	89.69	-0.00544839	24.12	0.00373832	2.961	-0.0080727	2490.83	-0.00608783	179.33	-0.021951
2017-08-10	152.52	0.0167271	263.65	0.0215079	156.97	0.0130813	129.19	0.0118354	190.68	0.0165512	89.31	-0.00424582	24.7	0.0237619	2.98	0.00639625	2489.08	-0.000702824	178.85	-0.00268022
2017-08-11	152.18	-0.0022317	262.87	-0.00296285	156.19	-0.00498149	128.83	-0.00279048	189.87	-0.004257	88.94	-0.00415148	24.74	0.00161812	3.02	0.0133335	2487.13	-0.000783729	176.61	-0.0126036
2017-08-12	152.29	0.000722567	263.43	0.00212806	156.99	0.00510889	128.93	0.000775916	189.28	-0.00311223	88.21	-0.00824165	25.95	0.0477502	3.088	0.0222668	2459.16	-0.0113096	177.92	0.0073901
2017-08-13	149.62	-0.0176879	258.85	-0.0175389	153.96	-0.0194893	126.71	-0.0173686	187.06	-0.011798	87.19	-0.0116307	26	0.00192493	3.066	-0.00714985	2459.13	-1.21994e-05	183.01	0.0282068
2017-08-14	149.36	-0.00173925	258.48	-0.00143042	153.81	-0.000974754	126.42	-0.00229131	186.65	-0.00219422	87.8	0.00697186	26.04	0.00153728	3.043	-0.00752991	2472.15	0.00528059	179.12	-0.0214848
2017-08-15	149.52	0.00107066	258.53	0.00019342	153.82	6.50132e-05	126.43	7.90983e-05	185.84	-0.00434912	87.26	-0.00616933	25.73	-0.0119762	2.97	-0.0242819	2484.72	0.00507176	180.25	0.0062888
2017-08-16	151.37	0.012297	261.56	0.011652	156.09	0.0146497	127.9	0.0115599	189.35	0.0187111	87.94	0.0077626	25.86	0.00503975	2.899	-0.0241961	2480.03	-0.00188932	182.66	0.0132817
2017-08-17	151.84	0.00310016	262.84	0.00488178	156.84	0.00479341	128.08	0.00140636	188.97	-0.00200888	88.52	0.00657375	26.62	0.0289654	2.944	0.0154034	2503.05	0.00923933	180.71	-0.010733
2017-08-18	152.28	0.0028936	263.1	0.000988706	156.99	0.000955932	128.55	0.00366287	190.06	0.00575154	88.52	0	26.62	0	2.924	-0.00681666	2505.91	0.00114195	181.6	0.00491293
2017-08-19	151.89	-0.00256436	263.4	0.0011396	157.08	0.000573121	128	-0.00428767	190.08	0.000105224	88.95	0.0048459	27.25	0.0233907	2.969	0.0152727	2517.72	0.00470179	179.38	-0.0123
2017-08-20	152.12	0.00151311	263.71	0.00117623	156.95	-0.000827946	128.11	0.000859006	190.6	0.00273196	88.59	-0.00405543	27.29	0.00146681	2.941	-0.00947554	2510.18	-0.00299927	179.96	0.00322814
2017-08-21	152.75	0.00413291	264.24	0.00200777	156.69	-0.00165795	128.6	0.00381754	193.1	0.0130312	88.58	-0.000112886	27.02	-0.009943	2.794	-0.0512754	2546.37	0.0143144	178.91	-0.00585172
2017-08-22	154.22	0.00957756	265.75	0.00569824	160.16	0.021904	129.97	0.0105968	195.85	0.0141409	88.38	-0.0022604	26.98	-0.00148148	2.819	0.00890795	2557.31	0.00428711	185.83	0.0379494
2017-08-23	156.09	0.0120526	269.3	0.01327	163.28	0.0192932	131.21	0.00949544	196.99	0.00580391	89.04	0.00744001	26.58	-0.0149368	2.811	-0.00284192	2565.49	0.00319357	185.75	-0.000430594
2017-09-04	156.22	0.000832506	269.07	-0.000854431	165.27	0.012114	132.16	0.00721422	195.06	-0.00984576	89.75	0.00794232	26.09	-0.018607	2.8	-0.00392087	2576.92	0.00444539	188.39	0.0141126
2017-09-05	154.18	-0.0131445	265.81	-0.0121898	163.89	-0.00838503	130.68	-0.0112617	195.06	0	90.17	0.00466875	29.08	0.108499	2.774	-0.0093291	2580.68	0.00145804	190.11	0.00908857
2017-09-06	154.79	0.00394861	267.06	0.00469158	164.61	0.00438357	130.7	0.000153034	194.18	-0.00452164	91.57	0.0154069	29.98	0.0304798	2.801	0.00968617	2580.5	-6.97515e-05	190.55	0.00231178
2017-09-07	155.26	0.00303177	267.27	0.000786031	164.64	0.000182232	131.02	0.00244536	194.55	0.00190364	91.86	0.00316197	30.87	0.0292543	2.822	0.00746936	2559.56	-0.00814781	186.82	-0.019769
2017-09-08	155.27	6.4406e-05	266.39	-0.00329798	164.62	-0.000121485	131.11	0.000686682	194.86	0.00159215	90.89	-0.0106157	31.63	0.0243212	2.883	0.0213856	2553.42	-0.00240173	187.23	0.00219222
2017-09-09	156.92	0.0105706	269.94	0.0132383	167.33	0.0163281	131.92	0.00615901	197.32	0.0125454	91.73	0.0091995	30.78	-0.0272409	2.985	0.0347683	2559.55	0.00239782	188.12	0.00474225
2017-09-10	158.3	0.00875585	272.82	0.0106125	169.24	0.0113499	132.98	0.00800306	197.49	0.000861174	92.2	0.00511065	30.74	-0.00130039	2.983	-0.000670241	2555.53	-0.00157182	191.18	0.0161353
2017-09-11	158.35	0.000315806	272.56	-0.000953464	171.74	0.0146639	132.72	-0.0019571	197.36	-0.000658478	93.2	0.0107876	31.77	0.0329577	2.959	-0.00807813	2555.78	9.78223e-05	192.66	0.00771158
2017-09-12	158.54	0.00119915	275.05	0.00909413	172.72	0.00569008	131.96	-0.0057428	196	-0.00691481	93.62	0.00449631	31.77	0	2.935	-0.00814392	2573.92	0.00707257	193.56	0.00466056
2017-09-13	159.44	0.00566075	276.98	0.0069924	174.38	0.00956504	132.41	0.00340432	197.53	0.00777581	93.82	0.00213402	31.1	-0.0213146	2.89	-0.015451	2580.14	0.00241363	192.69	-0.00450486
2017-09-14	160.82	0.00861805	278.95	0.00708725	175.7	0.00754117	134.09	0.012608	199.95	0.0121769	94.01	0.00202311	30.11	-0.0323505	2.929	0.0134046	2577.5	-0.00102372	191.54	-0.00598602
2017-09-15	161.17	0.00217398	279.48	0.00189818	176.18	0.0027282	134.76	0.0049842	200.82	0.00434165	94.43	0.00445766	31.45	0.0435416	2.893	-0.012367	2575.32	-0.000846139	194.62	0.0159523
2017-09-16	161.25	0.000496247	279.44	-0.000143133	177.21	0.00582927	134.58	-0.0013366	201.17	0.00174134	95.28	0.00896111	30.92	-0.0169958	2.962	0.0235707	2581.31	0.00232322	194.69	0.000359611
2017-09-17	161.12	-0.000806527	279.18	-0.000930865	176.78	-0.00242945	134.48	-0.000743329	201.58	0.002036	95.27	-0.000104959	29.35	-0.0521107	2.939	-0.00779533	2606.23	0.00960771	195.46	0.0039472
2017-09-18	162.08	0.00594061	280.77	0.00567909	177.86	0.0060907	135.23	0.00556154	203.53	0.00962709	95.62	0.00366704	29.75	0.0135366	2.928	-0.00374979	2596.62	-0.00369413	201.34	0.0296393
2017-09-19	160.47	-0.00998303	277.56	-0.0114987	178.88	0.00571847	134.45	-0.00578465	202.58	-0.00467854	96.8	0.012265	32.57	0.0905625	2.949	0.00714653	2596.62	0	199.8	-0.00767816
2017-09-20	160.26	-0.00130951	276.91	-0.00234458	179.66	0.00435099	134.34	-0.000818483	203.65	0.00526796	96.62	-0.00186124	31.23	-0.0420124	2.892	-0.0195178	2612.64	0.00615061	199.63	-0.000851213
2017-09-21	161.36	0.0068404	278.63	0.00619219	180.1	0.00244608	136.24	0.0140441	206.83	0.0154944	96.83	0.0021711	31.01	-0.00706944	2.925	0.0113462	2601.77	-0.00416922	198.11	-0.00764322
2017-09-22	160.71	-0.0040364	275.84	-0.0100637	179.02	-0.00601472	136.37	0.000953744	203.65	-0.0154944	97.04	0.0021664	31.14	0.00418343	2.961	0.0122326	2585.11	-0.00642392	197.43	-0.00343834
2017-09-23	162.18	0.00910533	279.7	0.0138966	180.33	0.00729097	138.03	0.0120993	205.91	0.0110363	97.11	0.000721092	31.63	0.0156129	2.939	-0.00745766	2576.22	-0.00344485	193.58	-0.0196932
2017-10-02	164.12	0.011891	281.12	0.00506402	182.29	0.0108103	141.17	0.0224938	207.73	0.00879998	97.03	-0.000824148	31.05	-0.0185072	3.04	0.0337881	2584.6	0.00324755	193.03	-0.00284525
2017-10-03	165.11	0.00601405	282.97	0.00655926	183.48	0.00650684	142.67	0.0105694	208.3	0.00274019	97.25	0.00226477	31.32	0.00865806	3.07	0.00982005	2612.78	0.010844	192.54	-0.00254169
2017-10-04	166.19	0.00651979	285.27	0.00809522	183.97	0.00266703	143.18	0.00356831	208.02	-0.00134512	97.01	-0.00247092	30.87	-0.014472	3.043	-0.00883369	2603.66	-0.00349664	195.99	0.0177597
2017-10-05	165.98	-0.00126441	285.09	-0.00063118	184.01	0.000217403	143.36	0.00125637	208	-9.61492e-05	97.32	0.00319045	30.83	-0.0012966	3.021	-0.00725597	2591.73	-0.00459254	190.43	-0.028779
2017-10-06	166.11	0.00078292	285.45	0.00126196	184.33	0.00173753	143.39	0.000209242	208.36	0.00172927	96.37	-0.00980957	31.32	0.0157686	2.972	-0.0163528	2599.31	0.00292042	190.92	0.00256982
2017-10-07	166.69	0.00348558	286.76	0.00457875	184.08	-0.00135718	143.99	0.00417566	209.4	0.00497895	96.55	0.00186606	31.14	-0.0057637	3	0.00937716	2589.82	-0.00365765	194.95	0.0208886
2017-10-08	167.61	0.00550405	288.61	0.00643067	185.55	0.00795394	144.52	0.00367405	209.45	0.000238749	96.93	0.00392806	33.06	0.0598309	2.981	-0.00635347	2582.6	-0.00279173	196.17	0.00623851
2017-10-09	167.87	0.00155002	288.75	0.000484966	184.61	-0.0050789	144.42	-0.000692185	209.08	-0.00176809	97.3	0.00380992	33.02	-0.00121065	2.89	-0.0310023	2591.43	0.0034132	193.84	-0.0119486
2017-10-10	167.6	-0.00160968	287.31	-0.00499949	184.09	-0.00282072	145.04	0.00428385	209.34	0.00124277	96.76	-0.0055653	33.15	0.00392928	2.95	0.0205487	2593.03	0.000617229	197.12	0.0167796
2017-10-11	168.16	0.00333572	289.15	0.00638381	184.31	0.00119435	144.89	-0.00103473	208.19	-0.0055086	96.82	0.000619899	32.75	-0.0121398	3.001	0.0171404	2608.6	0.0059866	198.81	0.00853691
2017-10-12	168.54	0.0022572	290.24	0.00376258	184.95	0.0034664	144.5	-0.00269533	206.16	-0.00979856	97.01	0.00196048	32.93	0.00548113	3.058	0.0188155	2622.37	0.00526481	198.74	-0.000352157
2017-10-13	167.88	-0.00392367	288.79	-0.00500839	184.02	-0.00504107	143.82	-0.00471699	204.61	-0.00754684	96.87	-0.00144419	33.2	0.00816578	3.07	0.00391645	2623.97	0.000609949	199.18	0.0022115
2017-10-14	168.06	0.00107162	288.95	0.000553882	184.81	0.00428382	144	0.00125078	205.16	0.00268443	96.32	-0.00569389	34.94	0.0510824	3.024	-0.0150971	2616.93	-0.00268656	196.65	-0.0127834
2017-10-15	167.42	-0.00381543	287.61	-0.00464827	183.3	-0.00820412	143.91	-0.000625195	204.21	-0.00464129	96.12	-0.00207857	34.23	-0.0205299	3.146	0.0395513	2620.74	0.00145485	198.52	0.00946435
2017-10-16	167.81	0.00232676	287.98	0.00128564	184.26	0.00522365	144.44	0.00367609	206.73	0.0122647	96.13	0.000104031	33.87	-0.0105728	3.122	-0.00765798	2605.74	-0.00574002	197.93	-0.00297642
2017-10-17	167.37	-0.00262546	287.25	-0.00253812	183.11	-0.00626074	143.66	-0.0054148	206.94	0.0010153	95.53	-0.00626111	33.29	-0.0172726	3.094	-0.00900907	2622.88	0.00655625	200.44	0.0126015
2017-10-18	168.32	0.00566	289.11	0.00645432	185.33	0.012051	144.31	0.00451437	208.28	0.00645443	95.81	0.00292673	33.42	0.00389747	2.946	-0.0490164	2632.51	0.00366481	200.39	-0.000249482
2017-10-19	167.09	-0.00733434	285.92	-0.0110952	181.93	-0.018516	143.54	-0.00535002	207.21	-0.00515056	95.16	-0.00680738	33.11	-0.00931917	2.959	0.00440306	2629.32	-0.00121251	202.47	0.0103263
2017-10-20	169.34	0.0133759	289.4	0.0120978	183.94	0.0109876	145.26	0.0119115	205.26	-0.0094553	95.26	0.00105031	32.21	-0.0275584	2.919	-0.0136103	2633.54	0.00160369	206.52	0.0198055
2017-10-21	169.68	0.00200578	289.03	-0.00127933	183.36	-0.00315818	146.43	0.00802226	204.75	-0.00248775	95.93	0.00700876	32.08	-0.00404418	2.918	-0.000342642	2630.88	-0.00101056	207.48	0.00463769
2017-10-22	168.37	-0.00775037	287.68	-0.00468174	182.66	-0.00382493	144.39	-0.0140295	203.85	-0.00440529	96.61	0.0070635	31.95	-0.0040606	2.974	0.0190094	2644.2	0.00505017	208.6	0.00538359
2017-10-23	169.45	0.00639396	290.46	0.00961712	184.48	0.00991456	144.68	0.00200644	205.52	0.00815892	97.24	0.00649989	32.98	0.0317291	3.017	0.0143551	2663.27	0.00718613	207.88	-0.00345755
2017-11-01	169.26	-0.0011219	290.37	-0.000309901	184.78	0.00162487	144.28	-0.00276855	204.95	-0.00277731	98.16	0.00941665	33.6	0.0186247	3.007	-0.00332006	2678.45	0.00568358	208.42	0.00259428
2017-11-02	168.92	-0.00201076	291.06	0.00237346	184.99	0.00113584	141.82	-0.0171972	205.61	0.00321512	98.18	0.000203728	34.27	0.0197443	2.916	-0.0307301	2682.26	0.00142145	212.51	0.0194338
2017-11-03	168.41	-0.00302375	290.07	-0.00340716	186.94	0.0104859	141.08	-0.00523154	203.61	-0.00977477	98.41	0.0023399	35.26	0.0284788	2.895	-0.0072277	2701.24	0.0070512	219.13	0.0306761
2017-11-04	169.33	0.00544799	291.67	0.00550075	186.6	-0.00182042	141.52	0.00311394	204.14	0.00259963	100.61	0.0221092	35.44	0.00509195	2.94	0.0154245	2695.84	-0.00200108	217.92	-0.00553714
2017-11-05	167.08	-0.0133767	290.64	-0.00353764	184.45	-0.0115889	138.33	-0.0227989	202.88	-0.00619136	100.26	-0.00348484	34.71	-0.0208133	2.923	-0.0057991	2696.32	0.000178036	217.12	-0.00367783
2017-11-06	166.91	-0.00101799	290.14	-0.00172182	183.75	-0.00380229	138.57	0.00173348	202.1	-0.00385205	99.93	-0.00329687	34.6	-0.00317415	2.863	-0.0207405	2705.46	0.00338407	218.63	0.00693061
2017-11-07	164.73	-0.013147	286.15	-0.0138474	181.12	-0.0144163	137.29	-0.00928014	199	-0.0154578	100.07	0.0014	33.86	-0.0216193	2.833	-0.0105338	2723.96	0.00681475	217.44	-0.00545785
2017-11-08	165.28	0.00333324	287.88	0.00602758	181.36	0.00132421	137.15	-0.00102026	198.63	-0.00186103	99.43	-0.00641606	33.22	-0.0190823	2.891	0.0202662	2714.28	-0.00355998	216.85	-0.00271708
2017-11-09	165.58	0.00181346	288.03	0.000520915	181.46	0.000551238	137.43	0.00203948	197.59	-0.00524962	98.74	-0.00696375	33.02	-0.00603867	2.889	-0.000692042	2704.47	-0.00362077	212.9	-0.0183833
2017-11-10	165.16	-0.00253976	287.52	-0.00177222	180.96	-0.00275923	137.07	-0.00262295	197.54	-0.000253081	97.15	-0.016234	33.24	0.00664053	2.989	0.0340285	2705.18	0.000262494	211.96	-0.00442499
2017-11-11	164.28	-0.00534241	285.33	-0.00764602	179.16	-0.00999675	136.65	-0.00306883	195.72	-0.00925603	96.13	-0.0105547	34.59	0.0398107	3	0.00367341	2698.47	-0.00248351	210.88	-0.00510833
2017-11-12	166.46	0.0131828	289.04	0.0129187	181.7	0.0140777	138.75	0.0152508	197.83	0.010723	95.54	-0.00615643	33.69	-0.0263636	2.946	-0.018164	2705.84	0.00272745	215.39	0.0211611
2017-11-13	166.65	0.00114076	290.37	0.00459088	181.84	0.000770204	138.69	-0.000432526	196.45	-0.00700013	96.05	0.00532388	33.6	-0.00267499	2.962	0.0054164	2695.87	-0.00369143	213.98	-0.00656779
2017-11-14	168.21	0.00931739	292.58	0.00758216	183.64	0.00985014	140.12	0.010258	198.69	0.0113379	95.79	-0.00271059	33.42	-0.00537154	2.854	-0.0371432	2683.19	-0.00471459	215.31	0.0061963
2017-11-15	169.52	0.00775772	294.81	0.00759295	185.41	0.00959227	141.2	0.00767813	202.75	0.0202279	96.09	0.00312696	33.2	-0.00660465	2.873	0.00663526	2658.69	-0.00917286	218.04	0.0125997
2017-11-16	168.48	-0.00615387	293.28	-0.0052033	184.5	-0.00492013	140.64	-0.00397389	201.91	-0.00415164	96.88	0.00818785	33.11	-0.00271452	2.991	0.040251	2670.98	0.00461193	220.51	0.0112645
2017-11-17	169.06	0.00343663	294.74	0.00496583	185.37	0.00470436	140.62	-0.000142217	202.64	0.00360895	97.2	0.00329761	34.85	0.0512178	2.974	-0.00569993	2691.38	0.00760863	219.06	-0.00659738
2017-11-18	169.04	-0.000118308	294.14	-0.00203777	183.97	-0.00758113	141.08	0.00326589	202.38	-0.00128389	96.02	-0.0122142	34.59	-0.00748851	2.919	-0.0186668	2695.09	0.00137753	218.62	-0.0020106
2017-11-19	170.12	0.0063687	295.69	0.00525576	187	0.0163359	142.67	0.0112072	204.65	0.0111541	96.88	0.0089166	34.09	-0.0145605	2.89	-0.00998459	2714.11	0.00703249	215.96	-0.0122419
2017-11-20	168.28	-0.0108748	291.33	-0.014855	184.34	-0.0143267	142.39	-0.0019645	202.96	-0.00829229	96.93	0.000515969	34.59	0.0145605	2.752	-0.0489286	2706.77	-0.00270805	215.81	-0.000694814
2017-11-21	169.18	0.00533398	292.05	0.00246838	184.43	0.000488109	143.26	0.00609139	204.23	0.00623789	98.21	0.013119	33.83	-0.0222166	2.966	0.0748863	2695.17	-0.00429476	219.47	0.0168172
2017-12-02	169.55	0.00218463	291.86	-0.000650785	183.56	-0.0047284	143.36	0.000697788	202.82	-0.00692792	98.99	0.00791079	34.5	0.0196113	2.896	-0.0238838	2688.02	-0.00265642	215.25	-0.0194154
2017-12-03	167.6	-0.0115677	287.88	-0.0137305	182.05	-0.00826021	142.53	-0.00580645	201.33	-0.00737353	98.82	-0.00171882	33.91	-0.0172494	2.893	-0.00103645	2675.13	-0.00480689	216.4	0.0053284
2017-12-04	167.61	5.96641e-05	289.06	0.00409055	181.15	-0.00495596	141.62	-0.00640509	199.67	-0.00827935	98.43	-0.00395438	33.38	-0.015753	2.935	0.0144134	2669.57	-0.00208057	210.53	-0.0275004
2017-12-05	166.94	-0.00400539	288.2	-0.0029796	182.78	0.00895783	140.49	-0.0080111	204.5	0.023902	97.2	-0.0125749	32.66	-0.0218058	2.984	0.0165572	2680.87	0.00422396	213.61	0.0145238
2017-12-06	168.34	0.00835128	290.49	0.00791447	184.47	0.0092036	141.23	0.00525346	206.77	0.0110391	97.39	0.00195282	33.02	0.0109624	3.134	0.0490455	2639	-0.0157413	216.96	0.0155611
2017-12-07	169	0.00391297	291.61	0.00384814	185.33	0.00465117	141.56	0.00233389	206.44	-0.00159725	98.02	0.006448	32.08	-0.0288807	3.152	0.00572703	2625.31	-0.00520107	219.73	0.0126865
2017-12-08	169.62	0.00366193	293.22	0.00550589	184.9	-0.00232288	141.43	-0.00091876	204.74	-0.00826893	98.7	0.00691341	32.35	0.00838124	3.175	0.00727046	2603.15	-0.00847673	216.3	-0.0157332
2017-12-09	169.49	-0.000766713	292.86	-0.0012285	185.23	0.00178316	141.2	-0.00162757	204.62	-0.000586281	98.77	0.000708968	32.08	-0.00838124	3.2	0.00784318	2599.34	-0.00146468	213.22	-0.0143418
2017-12-10	169.49	0	293.39	0.0018081	185.16	-0.00037798	140.9	-0.00212691	207.2	0.0125299	98.64	-0.00131706	31.81	-0.00845208	3.213	0.00405427	2585.22	-0.00544696	215.21	0.0092898
2017-12-11	168.42	-0.00633307	292.34	-0.00358527	183.76	-0.00758976	139.25	-0.0117795	206.55	-0.003142	98.23	-0.00416519	31.9	0.0028253	3.167	-0.0144203	2575.65	-0.00370868	215.49	0.00130021
2017-12-12	169.63	0.00715873	293.62	0.00436891	185.28	0.00823764	140.62	0.00979034	210.05	0.0168031	97.79	-0.00448935	32.26	0.0112221	3.102	-0.0207377	2564.82	-0.00421363	216.11	0.00287303
2017-12-13	172.67	0.0177627	298.8	0.017488	188.46	0.0170176	143.01	0.0168533	212.27	0.0105135	98.63	0.00855315	33.24	0.0299259	3.08	-0.00711747	2557.07	-0.00302623	217.55	0.00664117
2017-12-14	172.58	-0.000521361	298.93	0.000434979	188.27	-0.00100868	143.04	0.000209754	211.17	-0.00519555	98.6	-0.000304213	33.74	0.0149301	3.053	-0.00880488	2557.81	0.000289352	219.82	0.0103803
2017-12-15	172.38	-0.00115955	298.66	-0.00090363	189.15	0.00466325	143.03	-6.9913e-05	210.92	-0.00118458	99.73	0.0113953	34.94	0.0349482	3.097	0.0143092	2552.23	-0.00218394	220.81	0.00449357
2017-12-16	172.12	-0.00150943	298.06	-0.00201099	188.88	-0.00142846	143.07	0.000279623	212.8	0.00887384	101.63	0.0188722	35.88	0.0265477	3.047	-0.0162764	2542.31	-0.00389437	221.57	0.00343596
2017-12-17	171.6	-0.00302572	297.49	-0.0019142	187.21	-0.00888091	141.54	-0.0107517	212.04	-0.00357782	101.64	9.83913e-05	36.64	0.0209605	2.968	-0.0262692	2560.66	0.00719192	227.59	0.0268072
2017-12-18	171.26	-0.00198332	296.95	-0.00181684	186.05	-0.00621553	141.46	-0.000565371	211.72	-0.00151029	102.65	0.00988799	36.64	0	2.904	-0.0217992	2572.63	0.00466368	226.39	-0.00528659
2017-12-19	171.1	-0.000934689	296.48	-0.00158401	186.14	0.000483624	141.41	-0.000353519	211.42	-0.00141797	102.42	-0.00224314	36.55	-0.00245935	2.813	-0.0318376	2586.12	0.00522996	227.1	0.00313127
2017-12-20	171.6	0.00291801	297.3	0.00276197	186.78	0.00343237	141.74	0.00233092	211.87	0.0021262	102.71	0.00282748	36.73	0.00491267	2.928	0.0400681	2591.15	0.00194311	229.11	0.00881179
2017-12-21	170.3	-0.0076046	294.8	-0.00844457	184.95	-0.00984594	141.35	-0.00275531	210.29	-0.00748535	102.48	-0.00224183	36.6	-0.00354562	3.074	0.04866	2597.11	0.0022975	228.17	-0.00411127
2018-01-02	172.39	0.0121978	299.01	0.0141799	188.22	0.017526	142.82	0.010346	212.25	0.00927729	104.37	0.0182746	34.94	-0.0464159	3.179	0.033587	2613.37	0.00624129	232.54	0.0189713
2018-01-03	174.86	0.0142263	303.9	0.0162217	188.87	0.00344746	144.41	0.0110714	213.39	0.00535665	105.73	0.0129464	35.03	0.00257253	3.025	-0.0496556	2633.42	0.00764281	233.44	0.00386283
2018-01-04	176.94	0.011825	307.68	0.0123616	191.19	0.0122088	146.32	0.0131395	214.25	0.00402208	106.48	0.0070685	34.77	-0.00744989	3.061	0.0118306	2642.76	0.00354044	231.51	-0.00830202
2018-01-05	178.57	0.00916999	311.1	0.0110541	192.36	0.00610092	146.83	0.00347945	216.15	0.00882905	106.48	0	34.81	0.00114976	2.985	-0.0251419	2620.95	-0.00828698	231.92	0.00176942
2018-01-06	179.17	0.00335439	311.81	0.00227962	193.9	0.00797395	147.37	0.00367098	215.24	-0.00421893	106.89	0.00384309	34.27	-0.0156344	2.914	-0.024073	2615.45	-0.00210068	235.69	0.0161249
2018-01-07	179.17	0	312.2	0.00124998	193.71	-0.000980367	146.95	-0.00285404	214.08	-0.00540391	106.54	-0.00327977	34.81	0.0156344	2.922	0.00274161	2629.45	0.00533853	237.27	0.00668135
2018-01-08	177.91	-0.00705727	309.81	-0.0076848	191.81	-0.0098569	145.2	-0.0119803	212.38	-0.00797265	106.35	-0.00178496	35.3	0.0139783	2.763	-0.0559513	2630.42	0.00036883	237.8	0.00223125
2018-01-09	180.63	0.0151729	313.63	0.0122547	194.86	0.0157761	148.7	0.0238188	214.46	0.00974612	108.14	0.0166911	34.99	-0.00882066	2.772	0.00325204	2620.24	-0.00387761	239.3	0.00628801
2018-01-10	181.9	0.00700635	314.95	0.00419995	196.52	0.00848286	150.92	0.014819	216.69	0.0103445	109.31	0.0107612	35.17	0.00513114	2.678	-0.0344988	2633.13	0.00490734	237.51	-0.00750827
2018-01-11	178.89	-0.016686	311.65	-0.0105331	194.16	-0.0120816	147.24	-0.024686	214.19	-0.0116043	107.96	-0.0124271	36.02	0.0238809	2.715	0.0137217	2652.3	0.00725394	238.28	0.00323672
2018-01-12	180.96	0.0115049	315.04	0.0108189	197.36	0.0163469	149.06	0.012285	217.05	0.0132643	108.76	0.00738283	36.6	0.0159739	2.684	-0.0114837	2655.37	0.00115682	238.3	8.39313e-05
2018-01-13	180.38	-0.00321028	313.51	-0.00486836	195.31	-0.0104414	148.77	-0.00194742	214.31	-0.0127042	108.03	-0.00673465	37.99	0.0372747	2.612	-0.027192	2672.25	0.00633681	236.18	-0.00893616
2018-01-14	182.5	0.0116844	316.45	0.00933399	196.57	0.00643056	150.84	0.0138182	214.59	0.00130567	107.77	-0.00240964	39.19	0.0310986	2.745	0.0496649	2658.03	-0.00533557	237.41	0.00519438
2018-01-15	183.12	0.0033915	317.97	0.00479179	195.02	-0.00791648	151.15	0.00205305	212.63	-0.00917566	109.74	0.0181146	39.15	-0.00102119	2.692	-0.0194967	2665.57	0.00283267	240.53	0.0130562
2018-01-16	183.26	0.000764234	317.92	-0.00015726	195.28	0.00133231	151.15	0	211.75	-0.00414723	109.62	-0.00109409	40.31	0.0291992	2.637	-0.0206425	2668.57	0.00112483	243.27	0.0113271
2018-01-17	182.63	-0.00344366	316.99	-0.00292955	193.56	-0.00884688	150.03	-0.00743745	211.25	-0.00236407	109.94	0.00291492	42.33	0.0488965	2.598	-0.0149	2662.84	-0.00214953	243.3	0.000123312
2018-01-18	182.11	-0.00285135	315.03	-0.00620236	191.03	-0.0131571	151.07	0.00690803	213.47	0.010454	109.19	-0.00684528	41.34	-0.0236655	2.667	0.0262123	2668.2	0.00201087	244.9	0.00655471
2018-01-19	184.88	0.0150961	320.24	0.0164028	193.26	0.0116059	152.51	0.00948686	215.83	0.0109948	109.64	0.00411279	40.67	-0.0163398	2.733	0.0244457	2655.11	-0.004918	242.22	-0.0110036
2018-01-20	184.15	-0.00395632	318.52	-0.00538545	194.1	0.00433706	152.19	-0.00210043	215.94	0.000509531	108.04	-0.0147007	40.27	-0.00988395	2.643	-0.0334853	2672.54	0.00654325	238.78	-0.0143038
2018-01-21	182.68	-0.00801465	317.91	-0.00191694	191.93	-0.0112428	149.32	-0.0190381	216.75	0.00374402	105.95	-0.0195342	39.73	-0.0135002	2.738	0.0353131	2668.03	-0.00168896	239.79	0.00422091
2018-01-22	182.64	-0.000218986	318.87	0.00301517	190.5	-0.00747853	148.12	-0.0080689	216.17	-0.00267948	106.09	0.00132051	41.52	0.0440687	2.914	0.062299	2674.58	0.00245199	242.81	0.0125157
2018-02-01	182.04	-0.00329056	317.33	-0.00484125	190.06	-0.00231238	148.46	0.00229281	218.17	0.00920944	106.94	0.00798014	41.48	-0.000963855	2.953	0.0132949	2665.31	-0.00347199	240.28	-0.0104743
2018-02-02	177.69	-0.024186	309.04	-0.0264715	184.83	-0.0279033	145.7	-0.0187658	214.27	-0.0180377	102.81	-0.0393853	40.09	-0.0340845	3.082	0.0427571	2663.7	-0.00060424	236.44	-0.0161104
2018-02-03	170.99	-0.0384354	298.25	-0.0355387	177.72	-0.0392272	139.65	-0.0424104	204.57	-0.0463267	98.64	-0.0414058	40.58	0.0121484	3.056	-0.00847187	2674.21	0.00393788	233.25	-0.0135836
2018-02-04	174.41	0.0198038	304.91	0.0220846	181.93	0.0234127	141.91	0.0160538	207.98	0.0165317	99.85	0.0121922	39.37	-0.0302712	3.008	-0.0158315	2684.66	0.00390008	227.97	-0.0228968
2018-02-05	173.84	-0.00327351	303.71	-0.00394335	182.48	0.00301858	141.38	-0.00374175	207.21	-0.00370915	97.99	-0.0188036	40.22	0.0213603	2.88	-0.0434851	2687.8	0.00116892	225.87	-0.00925443
2018-02-06	166.9	-0.0407405	291.82	-0.0399361	174.08	-0.0471256	136.15	-0.0376941	200.53	-0.0327689	95.23	-0.0285704	40.81	0.0145628	2.795	-0.0299582	2689.51	0.000636006	218.96	-0.0310705
2018-02-07	168.78	0.0112013	295.38	0.0121255	175.26	0.00675562	137.1	0.00695337	205.2	0.0230213	95	-0.00241813	41.3	0.0119354	2.835	0.0142098	2699.3	0.00363346	218.86	-0.000456809
2018-02-08	170.7	0.0113115	298.57	0.0107417	178.43	0.0179258	138.51	0.0102319	207.74	0.0123022	96.61	0.0168054	42.42	0.0267574	2.923	0.0305685	2708.48	0.00339511	218.85	-4.56924e-05
2018-02-09	170.62	-0.000468768	298.83	0.000870439	177.19	-0.00697376	137.92	-0.00426872	208.81	0.00513745	96.35	-0.00269486	44.3	0.0433647	2.906	-0.00583292	2701.19	-0.00269518	223.89	0.0227683
2018-02-10	172.7	0.0121171	303.19	0.0144848	181.57	0.0244187	139.08	0.0083755	212.46	0.017329	97.95	0.0164697	42.95	-0.030948	3.084	0.0594499	2693.33	-0.00291407	225.43	0.00685483
2018-02-11	174.2	0.00864808	305.84	0.00870242	182.6	0.00565671	140.23	0.00823462	216.56	0.0191139	97.61	-0.0034772	42.68	-0.00630622	3.2	0.0369234	2702.87	0.00353583	227.4	0.00870089
2018-02-12	173.8	-0.00229885	304.16	-0.00550821	182.17	-0.00235765	140.32	0.000641597	216.64	0.000369344	97.37	-0.00246179	42.6	-0.00187617	3.116	-0.0266007	2700.04	-0.00104758	228.68	0.00561307
2018-02-13	174.52	0.00413414	306.26	0.00688054	181.16	-0.0055597	140.01	-0.00221168	215.73	-0.00420936	96.89	-0.00494184	43.49	0.0206768	3.133	0.00544088	2695.98	-0.00150481	228.8	0.000524613
2018-02-14	173.69	-0.00476725	305.34	-0.0030085	181.94	0.00429634	139.58	-0.00307594	216.06	0.00152852	95.58	-0.0136127	42.77	-0.0166941	3.129	-0.00127755	2704.42	0.0031257	232.33	0.0153105
2018-02-15	174.81	0.00642757	305.62	0.00091659	181.42	-0.00286218	140.56	0.00699653	215.33	-0.00338441	96.6	0.0106151	43.49	0.0166941	3.232	0.0323877	2701.3	-0.00115433	235.27	0.012575
2018-02-16	176.6	0.0101876	307.98	0.00769235	182.89	0.00807009	142.56	0.0141285	216.41	0.00500302	98.55	0.0199853	43.89	0.00915548	3.189	-0.0133938	2729.46	0.0103706	236.66	0.00589072
2018-02-17	178.36	0.00991669	311.42	0.0111076	184.7	0.00984801	143.45	0.00622358	219.24	0.0129923	99.17	0.00627152	43.09	-0.0183956	3.185	-0.0012551	2738.8	0.00341608	233.83	-0.0120302
2018-02-18	175.85	-0.0141726	306.83	-0.0148486	181	-0.0202359	141.41	-0.0143231	216.96	-0.010454	97.67	-0.0152411	45.41	0.0524414	3.224	0.0121705	2752.3	0.00491706	227.89	-0.0257313
2018-02-19	174.36	-0.00850923	303.75	-0.0100889	176.9	-0.0229124	140.05	-0.00966397	214.61	-0.0108906	95.56	-0.0218401	45.19	-0.00485652	3.444	0.0660108	2714.34	-0.0138881	224.88	-0.0132961
2018-03-01	171.25	-0.0179977	298.63	-0.0169996	171.58	-0.030535	137.14	-0.0209972	209.64	-0.0234307	95.49	-0.000732792	44.7	-0.0109023	3.509	0.0186975	2696.15	-0.006724	225.96	0.00479107
2018-03-02	172.63	0.0080261	301.55	0.00973049	172.34	0.00441964	138.28	0.00827831	212.17	0.0119961	95.75	0.0027191	45.37	0.0148776	3.447	-0.0178268	2704.72	0.00317357	230.23	0.0187208
2018-03-03	173.87	0.00715732	303.58	0.00670933	172.62	0.00162338	139.15	0.00627187	213.26	0.00512424	96.72	0.0100796	46.35	0.0213702	3.505	0.0166862	2717.1	0.00456674	230.58	0.00151906
2018-03-04	175.63	0.0100716	306.13	0.00836468	174.05	0.00824997	140.81	0.011859	213.35	0.000421931	96.94	0.00227202	46.85	0.0107297	3.631	0.0353176	2695.23	-0.00808159	226.04	-0.0198859
2018-03-05	176.5	0.00494137	307.51	0.00449776	172.05	-0.0115575	141.91	0.00778159	212.02	-0.0062534	96.1	-0.00870291	47.61	0.0160918	3.195	-0.127921	2688.94	-0.00233648	222.8	-0.0144375
2018-03-06	177.23	0.00412745	311.5	0.0128917	173.18	0.00654638	140.39	-0.0107688	215.71	0.0172543	96.07	-0.000312224	49.75	0.0439676	2.995	-0.0646429	2685.5	-0.00128013	228.8	0.0265738
2018-03-07	179.95	0.0152307	315.65	0.0132347	175.63	0.014048	142.62	0.0157595	219.24	0.0162321	97.47	0.0144675	49.75	0	2.856	-0.0475222	2672.02	-0.00503219	226.67	-0.00935304
2018-03-08	180.02	0.000388921	317.01	0.00429931	177.02	0.00788321	141.68	-0.00661276	218.23	-0.00461747	97.52	0.000512847	49.57	-0.00362465	2.846	-0.00350754	2659.54	-0.00468157	225.39	-0.00566298
2018-03-09	178.67	-0.00752743	314.16	-0.00903091	176.25	-0.00435928	141.07	-0.00431477	216.7	-0.00703564	96.96	-0.00575896	51.01	0.0286359	2.747	-0.0354051	2670.09	0.003959	226.66	0.00561886
2018-03-10	178.19	-0.00269013	312.98	-0.00376312	174.27	-0.0112976	141.15	0.000566934	214.18	-0.0116971	96.52	-0.00454828	50.02	-0.0195988	2.759	0.00435889	2654.31	-0.00592745	227.42	0.00334743
2018-03-11	178.07	-0.000673665	312.75	-0.000735141	174.57	0.00171999	141.14	-7.08491e-05	213.22	-0.00449229	95.78	-0.00769635	50.07	0.000999101	2.702	-0.0208761	2618.31	-0.0136557	231.14	0.0162251
2018-03-12	178.61	0.00302793	313.28	0.00169321	174.55	-0.000114574	142.05	0.0064268	210.76	-0.0116045	96.74	0.00997307	49.98	-0.0017991	2.697	-0.0018522	2617.11	-0.000458416	230.31	-0.00359736
2018-03-13	175.82	-0.0157439	307.66	-0.0181021	172.14	-0.0139031	140.25	-0.0127526	210.2	-0.00266059	95.16	-0.0164673	49.49	-0.0098523	2.584	-0.0428015	2619.82	0.00103496	235.1	0.0205847
2018-03-14	176.73	0.0051624	308.83	0.00379569	172.7	0.00324789	140.85	0.00426895	211.25	0.00498281	95.86	0.00732911	51.68	0.0433002	2.552	-0.0124612	2621.06	0.000473203	241.43	0.0265686
2018-03-15	177.11	0.00214786	310	0.00378133	174.87	0.0124869	140.91	0.000425894	211.71	0.00217515	98.5	0.0271678	56.6	0.0909381	2.594	0.0163237	2612.03	-0.00345112	238.96	-0.0102834
2018-03-16	171.54	-0.0319545	299.52	-0.0343911	170.13	-0.02748	137.09	-0.0274837	204.8	-0.0331835	96.36	-0.0219654	55.21	-0.0248649	2.587	-0.00270218	2626.52	0.00553208	243.76	0.019888
2018-03-17	167.55	-0.0235347	292.3	-0.0244005	166.71	-0.0203071	134.05	-0.0224248	204.27	-0.00259125	95.94	-0.00436818	56.42	0.0216796	2.58	-0.0027095	2624.05	-0.00094085	242.7	-0.00435802
2018-03-18	172.2	0.0273748	300.85	0.0288311	171.18	0.0264599	136.97	0.0215491	209.02	0.0229873	97.81	0.0193038	58.12	0.0296861	2.558	-0.0085637	2616.5	-0.00288138	242.33	-0.00152568
2018-03-19	168.45	-0.0220176	293.31	-0.0253817	167.65	-0.0208372	135.07	-0.0139688	206.28	-0.0131955	96.87	-0.00965695	61.21	0.0518007	2.582	0.00933859	2624.91	0.00320906	239.97	-0.00978652
2018-03-20	166.51	-0.0115836	288.99	-0.014838	165.77	-0.0112772	134.73	-0.00252039	206.35	0.000339287	95.4	-0.0152913	58.12	-0.0518007	2.606	0.00925219	2645.42	0.00778323	241.68	0.00710062
2018-03-21	168.96	0.0146066	294.08	0.0174598	168.61	0.0169871	136.09	0.0100437	209.06	0.0130475	97.46	0.0213635	59.42	0.022121	2.616	0.00382995	2653.85	0.00318157	235.48	-0.0259886
2018-04-02	164.93	-0.0241409	286.69	-0.0254503	164.13	-0.0269296	133.32	-0.0205642	206.53	-0.0121756	95.43	-0.021049	59.42	0	2.659	0.0163037	2632.97	-0.00789893	237.04	0.00660292
2018-04-03	167.88	0.0177283	291.91	0.018044	168.66	0.0272261	135.31	0.0148162	207.75	0.00588975	97.28	0.0192004	59.51	0.0015135	2.634	-0.00944651	2580.25	-0.0202262	236.44	-0.00253443
2018-04-04	169.77	0.0111951	295.32	0.011614	171.34	0.015765	136.88	0.0115362	209.41	0.00795862	97.46	0.00184862	58.43	-0.0183149	2.625	-0.00342271	2533.34	-0.0183477	237.09	0.00274534
2018-04-05	170.92	0.00675103	296.73	0.00476312	173.24	0.011028	138.2	0.00959728	212.75	0.0158237	99.59	0.0216197	56.55	-0.0327043	2.639	0.00531916	2566.68	0.0130746	232.57	-0.0192486
2018-04-06	167.45	-0.0205108	291.11	-0.0191214	169.9	-0.0194679	135.13	-0.0224646	207.45	-0.0252274	98.14	-0.0146667	58.12	0.0273846	2.683	0.0165355	2570.34	0.00142495	237.34	0.0203025
2018-04-07	167.34	-0.000657128	291.17	0.000206086	170.31	0.00241028	134.9	-0.00170351	205.55	-0.00920103	98.5	0.00366152	59.64	0.0258167	2.667	-0.00598133	2594.37	0.00930553	244.71	0.0305801
2018-04-08	171.48	0.024439	298.98	0.0264694	174.16	0.0223541	137.55	0.0194537	209.66	0.0197979	101.49	0.0299037	59.87	0.00384906	2.698	0.0115565	2591.6	-0.00106827	248.9	0.0169774
2018-04-09	170.89	-0.00344657	298.43	-0.00184128	175.71	0.00886049	137.03	-0.00378761	214.55	0.0230556	102.53	0.0101952	60.09	0.00366789	2.695	-0.00111255	2594.36	0.00106441	248.53	-0.00148765
2018-04-10	172.36	0.00856524	300.83	0.00800992	176.62	0.00516562	138.05	0.00741606	217.31	0.0127821	102.46	-0.00068296	60.81	0.0119108	2.704	0.00333395	2583.64	-0.0041406	250.2	0.00669704
2018-04-11	171.38	-0.005702	298.89	-0.00646971	176.33	-0.00164329	137.71	-0.00246591	216.55	-0.00350344	103.15	0.00671176	62.37	0.0253301	2.749	0.0165051	2563.32	-0.00789596	246.32	-0.0156291
2018-04-12	172.86	0.00859871	301.28	0.00796445	177.76	0.00807709	138.85	0.00824419	217.76	0.00557207	103.66	0.00493207	62.64	0.00431966	2.777	0.010134	2564.33	0.000393943	246.83	0.00206834
2018-04-13	175	0.012304	305.65	0.0144006	179.15	0.00778912	140	0.00824821	219.76	0.0091425	104.31	0.00625092	61.48	-0.0186921	2.756	-0.00759086	2575.09	0.00418725	253.09	0.0250453
2018-04-14	175.25	0.00142755	305.38	-0.000883754	179.18	0.000167443	140.61	0.00434768	220.96	0.00544565	106.24	0.0183335	62.15	0.0108389	2.732	-0.00874641	2578.61	0.00136601	253.75	0.00260437
2018-04-15	173	-0.0129219	300.45	-0.0162756	176.89	-0.0128628	139.65	-0.00685081	220.91	-0.000226311	106.44	0.00188076	60.22	-0.0315463	2.778	0.0166973	2590.7	0.00467762	254.07	0.00126029
2018-04-16	171.71	-0.00748459	298.43	-0.00674595	175.84	-0.00595358	138.3	-0.00971405	220.5	-0.00185768	105.89	-0.00518063	58.39	-0.0308599	2.786	0.00287563	2570.83	-0.00769931	255.8	0.00678607
2018-04-17	170.86	-0.0049625	296.79	-0.00551058	174.7	-0.00650427	137.93	-0.00267893	219.32	-0.00536584	106.43	0.00508667	57.67	-0.0124075	2.731	-0.019939	2577.41	0.00255621	253.02	-0.0109274
2018-04-18	168.94	-0.0113009	294.19	-0.008799	172.91	-0.010299	135.88	-0.0149742	214.05	-0.0243222	105.58	-0.00801853	59.19	0.0260155	2.681	-0.018478	2588.24	0.00419309	253.56	0.00213194
2018-04-19	168.54	-0.00237051	293.61	-0.00197346	173.3	0.00225297	135.09	-0.00583092	210.13	-0.0184832	105.99	0.00387579	59.33	0.00236247	2.688	0.00260756	2587.75	-0.000189336	255.15	0.00625113
2018-04-20	170.88	0.0137884	298.42	0.0162495	173.48	0.00103812	136.22	0.00833	211.41	0.00607299	107.15	0.010885	60.36	0.0172116	2.651	-0.0138605	2597.33	0.00369522	254.88	-0.00105876
2018-04-21	169.48	-0.00822663	296.11	-0.00777088	171.84	-0.00949851	133.37	-0.021144	207.46	-0.0188608	106.14	-0.00947074	60.67	0.00512271	2.675	0.00901245	2607.39	0.00386573	256.82	0.0075826
2018-04-22	168.37	-0.00657099	294.33	-0.00602942	169.75	-0.012237	132.44	-0.00699751	205.01	-0.0118798	106.28	0.00131814	60.81	0.00230491	2.638	-0.0139283	2594.83	-0.00482872	251.87	-0.0194624
2018-05-01	169.03	0.00391228	296.16	0.00619826	170.69	0.00552228	132.24	-0.00151126	203.02	-0.00975426	105.68	-0.00566146	59.91	-0.0149108	2.617	-0.00799243	2592.96	-0.000720924	253.16	0.00510862
2018-05-02	169.83	0.00472172	297.76	0.00538794	170.45	-0.00140705	132.54	0.00226603	202.78	-0.00118285	106.06	0.00358931	58.43	-0.025014	2.591	-0.00998472	2594.87	0.000736339	254.32	0.00457162
2018-05-03	168.66	-0.00691308	297.23	-0.00178154	169.01	-0.00848411	130.8	-0.013215	205.15	0.0116198	105.86	-0.00188751	57.99	-0.00755887	2.618	0.0103668	2607.33	0.00479029	258.78	0.017385
2018-05-04	170.73	0.0121985	300.81	0.0119726	171.68	0.0156744	132.56	0.0133659	207.1	0.00946035	106.54	0.00640304	58.26	0.00464517	2.691	0.0275022	2591.06	-0.00625965	262.68	0.0149583
2018-05-05	172.01	0.00746925	303.19	0.00788084	172.45	0.00447506	133.55	0.00744057	210.88	0.0180875	106.77	0.00215649	60.94	0.044974	2.698	0.00259789	2589.63	-0.00055205	257.38	-0.020383
2018-05-06	171.76	-0.00145446	303.8	0.00200992	173.15	0.00405093	132.56	-0.00744057	214.92	0.0189766	107.29	0.00485846	60.85	-0.00147795	2.733	0.0128891	2559.56	-0.0116796	265.26	0.0301569
2018-05-07	172.69	0.00539993	307.17	0.0110318	174.1	0.00547158	131.6	-0.00726835	216.6	0.00778647	109.62	0.0214844	62.64	0.0289922	2.683	-0.0184643	2540.29	-0.00755712	266.05	0.00297378
2018-05-08	174.12	0.00824664	309.4	0.0072336	176.72	0.0149367	132.71	0.00839928	216.1	-0.00231107	110.21	0.0053678	65.37	0.0426594	2.697	0.00520447	2550.15	0.00387393	264.74	-0.00493605
2018-05-09	173.52	-0.00345185	307.67	-0.00560716	176.17	-0.00311712	132.76	0.00037669	216.59	0.0022649	110.29	0.000725624	65.46	0.00137583	2.718	0.00775627	2568.6	0.00720882	266.85	0.00793849
2018-05-10	173.9	0.00218755	308.6	0.00301816	175.72	-0.00255762	131.97	-0.00596836	214.68	-0.00885762	111.22	0.00839696	65.5	0.000610874	2.675	-0.0159469	2555.09	-0.00527356	268.07	0.00456144
2018-05-11	172.89	-0.00582487	306.69	-0.00620847	173.35	-0.0135791	131.36	-0.00463298	213.17	-0.00705858	111.28	0.000539326	64.07	-0.0220739	2.701	0.00967269	2565.44	0.00404256	269.81	0.00646987
2018-05-12	174.51	0.00932649	310.28	0.0116377	174.83	0.0085014	132.49	0.00856553	213.78	0.00285748	111.44	0.00143678	67.92	0.0583543	2.693	-0.00296626	2578.5	0.00507783	270.59	0.00288675
2018-05-13	174.58	0.000401043	309.34	-0.00303412	175.71	0.00502084	133.26	0.00579494	214.63	0.00396817	112.7	0.0112431	68.46	0.00791909	2.656	-0.0138346	2587.35	0.00342635	268.97	-0.00600491
2018-05-14	173.42	-0.00666669	307.66	-0.00544572	174.67	-0.00593643	132.03	-0.00927294	214.98	0.00162939	111.99	-0.00631984	68.23	-0.00336528	2.675	0.00712815	2593.45	0.00235485	271.64	0.00987781
2018-05-15	174.31	0.00511893	309.48	0.00589819	176.41	0.00991235	133.01	0.00739514	217	0.00935235	112.91	0.00818146	69.62	0.0201675	2.686	0.00410372	2602.49	0.00347964	272.25	0.0022431
2018-05-16	173.88	-0.00246992	308.65	-0.00268552	174.98	-0.00813915	131.85	-0.0087594	214.13	-0.013314	111.45	-0.013015	71.36	0.0246856	2.735	0.0180783	2597.51	-0.00191539	271.7	-0.00202225
2018-05-17	173.63	-0.00143881	307.53	-0.00363531	173.57	-0.00809071	131.83	-0.000151699	215.97	0.0085562	110.52	-0.00837956	71.63	0.00377649	2.752	0.00619648	2589.59	-0.00305373	268.28	-0.0126673
2018-05-18	172.4	-0.00710924	304.47	-0.0100001	172.35	-0.00705368	131.77	-0.000455235	217.19	0.00563304	108.56	-0.0178935	72.89	0.0174375	2.738	-0.00510019	2537.98	-0.0201311	259.32	-0.0339684
2018-05-19	172.35	-0.000290065	305.4	0.00304983	170.66	-0.00985402	131.07	-0.00532645	216.9	-0.00133613	105.74	-0.0263198	71.59	-0.0179961	2.66	-0.0289016	2528.87	-0.00359593	255.46	-0.014997
2018-05-20	170.36	-0.0116134	302.35	-0.0100371	168.27	-0.0141034	128.58	-0.0191803	214.81	-0.0096825	105.22	-0.00492985	72.93	0.0185447	2.739	0.0292668	2538.8	0.00391897	261.53	0.0234832
2018-05-21	171.98	0.00946435	305.11	0.00908708	169.83	0.0092281	129.15	0.00442324	217.44	0.012169	108.44	0.0301436	70.87	-0.0286529	2.74	0.00036503	2545.71	0.00271806	259.16	-0.00910337
2018-05-22	172.09	0.000639405	306.51	0.00457801	169.05	-0.00460341	129.19	0.000309669	215.42	-0.00933334	107.79	-0.00601213	66.71	-0.0604923	2.781	0.0148527	2555.27	0.0037483	255.4	-0.0146147
2018-06-01	173.87	0.0102903	309.82	0.0107411	170.45	0.00824747	130.91	0.0132259	217.87	0.0113089	107.96	0.0015759	68.41	0.0251641	2.786	0.0017963	2519.22	-0.0142086	251.4	-0.0157856
2018-06-02	175.27	0.00801975	312.58	0.00886895	171.87	0.00829638	131.48	0.00434468	218.65	0.00357372	107.2	-0.00706454	72.17	0.0535054	2.821	0.0124846	2519.09	-5.16046e-05	252.28	0.00349429
2018-06-03	176.38	0.00631312	313.94	0.00434145	171.88	5.81818e-05	132.1	0.00470446	219.81	0.00529126	106.83	-0.00345746	70.56	-0.022561	2.771	-0.0178832	2502.22	-0.00671939	250.39	-0.00751988
2018-06-04	176.94	0.00316993	316.88	0.00932127	174.38	0.0144403	132.57	0.0035516	219.69	-0.000546075	107.23	0.00373727	71.28	0.0101524	2.763	-0.00289122	2507.77	0.00221557	255.8	0.0213762
2018-06-05	177.3	0.00203252	316.12	-0.00240126	174.6	0.00126082	132.56	-7.54347e-05	219.83	0.000637059	108.76	0.0141676	71.59	0.00433962	2.802	0.0140164	2510.12	0.000936649	254.34	-0.00572393
2018-06-06	177.45	0.000845666	315.82	-0.000949457	174.89	0.00165956	132.24	-0.00241692	220.46	0.00286175	108.48	-0.0025778	70.78	-0.0113789	2.754	-0.017279	2479.48	-0.0122817	254.65	0.0012181
2018-06-07	178.44	0.00556353	317.75	0.00609248	176.11	0.00695159	133.8	0.0117277	219.46	-0.00454629	109.08	0.00551573	69.31	-0.0209873	2.726	-0.0102191	2461.21	-0.00739576	254.28	-0.00145403
2018-06-08	179.31	0.00486374	318.7	0.00298531	175.77	-0.00193248	135.76	0.0145425	216.93	-0.0115953	107.94	-0.010506	67.79	-0.0221745	2.711	-0.00551776	2389.11	-0.0297322	255.96	0.00658516
2018-06-09	179.17	-0.000781076	318.31	-0.00122447	175.84	0.000398168	135.22	-0.00398554	216.36	-0.00263103	107.53	-0.00380564	68.5	0.0104191	2.741	0.0110052	2396.88	0.00324698	254.63	-0.00520967
2018-06-10	180.46	0.00717407	320.2	0.00592005	175.48	-0.00204941	136.49	0.00934827	214.73	-0.00756226	107.39	-0.00130281	66.71	-0.0264789	2.732	-0.00328888	2396.88	0	246.84	-0.0310712
2018-06-11	180.5	0.000221631	320.61	0.00127963	174.24	-0.00709142	136.09	-0.00293492	213.95	-0.00363908	105.07	-0.0218403	65.01	-0.0258138	2.737	0.00182849	2388.35	-0.00356514	251.21	0.0175489
2018-06-12	181.28	0.00431202	321.59	0.00305201	175.77	0.00874266	136.12	0.000220418	214.49	0.00252077	106.15	0.0102264	65.32	0.00475716	2.814	0.0277445	2400.13	0.00492015	249.29	-0.00767237
2018-06-13	178.84	-0.0135512	315.83	-0.0180733	173.32	-0.0140367	134.47	-0.0121957	210.57	-0.018445	105.79	-0.00339719	63.71	-0.0249567	2.806	-0.00284698	2410.67	0.00438181	250.06	0.00308401
2018-06-14	180.09	0.00696517	317.27	0.00454905	174.74	0.00815956	135.3	0.00615341	211.72	0.00544651	106.14	0.00330298	64.88	0.0181979	2.842	0.012748	2416.95	0.0026017	247.24	-0.0113414
2018-06-15	176.81	-0.018381	310.42	-0.0218269	171.3	-0.0198827	133.48	-0.0135429	209.54	-0.01035	104.21	-0.0183509	66.26	0.021047	2.836	-0.00211342	2397.55	-0.00805903	256.47	0.0366522
2018-06-16	176.22	-0.0033425	308.4	-0.00652858	170.53	-0.00450517	134.13	0.00485783	210.85	0.00623233	107.12	0.0275416	67.65	0.020761	2.815	-0.00743235	2371.22	-0.0110428	254.3	-0.00849703
2018-06-17	171.88	-0.0249367	302.6	-0.0189858	165.94	-0.027285	130.48	-0.0275895	207.73	-0.0149078	104.66	-0.0232327	67.25	-0.00593034	2.859	0.0155097	2369.68	-0.000649666	260.65	0.0246638
2018-06-18	172.17	0.0016858	303.25	0.00214575	168.79	0.0170291	128.78	-0.0131144	209.66	0.00924801	106.23	0.0148896	67.25	0	2.847	-0.00420611	2390.52	0.00875599	267.49	0.0259037
2018-06-19	169.5	-0.0156294	297.97	-0.0175647	166.65	-0.0127595	126.5	-0.0178632	208.83	-0.00396665	107.42	0.0111398	68.28	0.0151999	2.81	-0.0130813	2403.59	0.00545254	268.73	0.00462498
2018-06-20	169.44	-0.000354045	296.97	-0.00336169	167.04	0.0023375	127.41	0.00716792	209.97	0.00544414	107.47	0.000465354	67.11	-0.0172838	2.908	0.0342811	2375.5	-0.0117555	272.72	0.0147385
2018-06-21	170	0.00329956	296.64	-0.00111184	167.52	0.00286944	128.66	0.00976303	211.44	0.00697661	108.31	0.00778575	67.07	-0.000596214	2.914	0.00206115	2349.37	-0.0110607	268.96	-0.013883
2018-07-02	170.67	0.00393343	297.48	0.00282771	168.05	0.00315881	129.11	0.00349149	211.82	0.00179559	106.81	-0.0139459	67.43	0.00535317	2.94	0.00888287	2341.82	-0.0032188	269.75	0.00293293
2018-07-03	168.98	-0.0099515	293.72	-0.0127201	165.99	-0.012334	128.34	-0.00598176	211.71	-0.000519444	107.74	0.00866936	67.56	0.00192607	2.975	0.0118345	2336.93	-0.0020903	268.04	-0.00635938
2018-07-04	171.68	0.0158519	297.88	0.0140638	168.97	0.0177936	130.67	0.0179921	213.11	0.00659105	107.74	0	70.16	0.0377623	2.875	-0.0341914	2349.61	0.00541125	268.67	0.00234764
2018-07-05	173.06	0.00800608	300.65	0.00925608	169.55	0.00342668	131.69	0.00777561	213.98	0.00407409	108.59	0.0078584	70.25	0.00128196	2.885	0.00347223	2343.41	-0.00264222	269.96	0.00478994
2018-07-06	175.74	0.0153673	304.45	0.0125601	172.3	0.0160893	133.55	0.0140253	217.15	0.0147058	110.29	0.0155339	71.59	0.0188951	2.952	0.022958	2357.08	0.00581643	271.3	0.00495142
2018-07-07	175.77	0.000170692	306.95	0.008178	172.56	0.00150786	132.08	-0.0110681	218.33	0.00541932	110.99	0.00632685	71.81	0.00306834	2.962	0.00338181	2341.87	-0.00647381	256.2	-0.0572668
2018-07-08	172.58	-0.0183154	302.77	-0.0137114	168.65	-0.0229194	130.21	-0.0142593	215.37	-0.0136502	108.23	-0.0251815	73.02	0.0167096	2.93	-0.0108623	2338.97	-0.00123909	256.98	0.00303987
2018-07-09	174.31	0.00997443	305.77	0.00985974	169.99	0.00791405	131.24	0.00787918	218.48	0.014337	108.66	0.00396515	71.99	-0.0142062	2.89	-0.0137459	2343.35	0.00187087	259.34	0.00914168
2018-07-10	174.27	-0.000229503	304.92	-0.00278374	170.22	0.00135211	131.12	-0.000914774	220.36	0.0085681	109.13	0.00431609	71.86	-0.00180744	2.896	0.00207397	2345.73	0.00101512	248.43	-0.0429788
2018-07-11	172.99	-0.00737203	302.23	-0.00886113	169.17	-0.00618759	130.13	-0.00757898	219.69	-0.00304511	107.73	-0.0129117	71.28	-0.008104	2.93	0.0116719	2338.34	-0.00315538	249.32	0.0035761
2018-07-12	175.06	0.011895	306.33	0.0134746	171.7	0.0148446	130.67	0.00414111	221.47	0.00806968	107.33	-0.0037199	71.95	0.00935565	2.89	-0.0137459	2359.62	0.00905931	251.44	0.00846718
2018-07-13	175.57	0.00290905	307.62	0.0042023	172.4	0.00406859	129.84	-0.00637214	222.27	0.00360572	107.34	9.31663e-05	73.42	0.0202249	2.949	0.0202096	2360.31	0.000292377	252.22	0.00309733
2018-07-14	174.7	-0.00496761	305.7	-0.00626103	171.6	-0.00465117	129.49	-0.00269927	221.82	-0.00202662	107.42	0.000745018	75.44	0.0271413	2.939	-0.00339674	2329.01	-0.0133497	253.19	0.00383847
2018-07-15	173.57	-0.00648924	302.88	-0.00926754	170.2	-0.00819197	129.96	0.00362305	221.57	-0.00112768	107.37	-0.000465571	76.38	0.0123832	2.963	0.00813288	2321.08	-0.00341069	253.34	0.000592265
2018-07-16	172.98	-0.003405	301.61	-0.0042019	169.6	-0.00353149	129.53	-0.0033142	219.23	-0.0106172	106.91	-0.00429345	77.81	0.0185491	2.965	0.000674764	2345.33	0.0103935	255.21	0.00735428
2018-07-17	172.6	-0.0021992	299.75	-0.006186	169.23	-0.00218399	130.16	0.00485195	218.94	-0.00132369	108.19	0.0119016	76.51	-0.0168485	3.022	0.0190418	2315.42	-0.012835	257.62	0.0093989
2018-07-18	173.5	0.00520082	300.15	0.00133356	169.48	0.00147619	131.16	0.00765349	221.06	0.00963644	109.09	0.00828429	77.58	0.0138882	2.951	-0.0237748	2282.25	-0.0144293	259.66	0.00788745
2018-07-19	173.23	-0.00155741	297.65	-0.00836405	169.83	0.00206301	131.56	0.00304507	223.38	0.0104402	109.16	0.000641466	77.36	-0.00283981	2.9	-0.0174334	2243.04	-0.0173297	257.58	-0.00804273
2018-07-20	172.12	-0.00642828	295.12	-0.00853625	170.02	0.00111814	129.98	-0.0120824	222.09	-0.00579165	108.87	-0.00266019	76.6	-0.00987277	2.964	0.021829	2185.8	-0.0258502	260.94	0.0129601
2018-07-21	171.54	-0.00337543	292.48	-0.00898577	169.91	-0.000647192	129.95	-0.000230831	220.01	-0.00940971	109.73	0.00786829	76.29	-0.00405521	2.975	0.00370433	2190.94	0.00234878	256.26	-0.0180979
2018-07-22	173.28	0.0100923	295.46	0.0101372	171.33	0.00832264	131.37	0.010868	225.19	0.0232715	109.8	0.000637726	77.85	0.020242	2.945	-0.0101352	2156.55	-0.015821	251.19	-0.0199829
2018-08-01	172.23	-0.00607799	292.88	-0.0087705	170.85	-0.00280554	130	-0.0104833	225.3	0.000488357	108.54	-0.0115418	79.55	0.0216019	2.923	-0.00749833	2164.49	0.00367505	255.28	0.0161514
2018-08-02	174.92	0.0154979	298.16	0.0178673	173.17	0.0134878	133.48	0.0264172	225.83	0.00234966	107.82	-0.0066556	78.93	-0.00782437	2.939	0.0054589	2174.91	0.00480252	254.31	-0.00380699
2018-08-03	175.42	0.00285437	298.64	0.00160858	173.46	0.00167325	134.49	0.00753819	223.19	-0.0117591	107.61	-0.00194959	79.11	0.00227791	2.996	0.0192087	2172.54	-0.00109029	256.04	0.00677969
2018-08-04	175.46	0.000227998	298.88	0.00080332	173.66	0.00115234	133.66	-0.00619058	224.31	0.0050056	107.93	0.00296929	78.61	-0.00634037	2.94	-0.0188685	2165.07	-0.0034443	257.61	0.00611313
2018-08-05	178.21	0.0155515	303.13	0.0141196	175.46	0.0103117	136.71	0.0225626	225.91	0.00710767	108.57	0.00591226	78.34	-0.00344059	2.924	-0.00545704	2191.92	0.0123252	249.34	-0.0326294
2018-08-06	176.71	-0.00845266	303.06	-0.000230951	175.54	0.00045584	133.08	-0.0269114	227.2	0.005694	107.96	-0.00563434	77.85	-0.00627443	2.862	-0.0214319	2220.17	0.0128059	248.31	-0.00413946
2018-08-07	175.83	-0.00499235	300.93	-0.00705313	172.96	-0.0148066	134.1	0.00763534	226.21	-0.00436692	106.89	-0.00996052	78.75	0.0114944	2.87	0.00279135	2215.57	-0.00207406	250.95	0.0105758
2018-08-08	173.8	-0.0116124	296.25	-0.015674	170.88	-0.0120988	133.15	-0.00710948	226.03	-0.000796038	106.4	-0.00459469	80.04	0.0162482	2.841	-0.0101559	2196.06	-0.00884486	249.49	-0.00583488
2018-08-09	172.95	-0.00490268	294.72	-0.00517794	169.65	-0.00722406	132.57	-0.0043655	225.15	-0.00390089	105.16	-0.0117226	80.81	0.00957421	2.837	-0.00140895	2175.04	-0.00961779	249.03	-0.00184546
2018-08-10	173.95	0.00576537	295.03	0.00105129	170.4	0.00441112	133.75	0.00886158	227.32	0.00959187	105.36	0.00190006	81.25	0.0054301	2.858	0.00737492	2184.84	0.00449554	242.8	-0.0253353
2018-08-11	171.3	-0.0153515	289.93	-0.0174375	167.89	-0.0148396	132.2	-0.0116565	224.28	-0.0134634	101.81	-0.0342747	80.94	-0.00382268	2.828	-0.0105523	2235.35	0.0228552	244.39	0.00652725
2018-08-12	172.96	0.00964395	291.41	0.0050917	170.02	0.0126071	133.49	0.00971064	226.38	0.00931973	102.49	0.0066569	80.49	-0.00557519	2.788	-0.0142453	2231.85	-0.00156698	245.46	0.00436869
2018-08-13	173.75	0.00455713	290.96	-0.00154541	170.96	0.00551353	133.75	0.00194582	227.61	0.00541863	103	0.00496376	81.16	0.00828956	2.829	0.0145988	2195.26	-0.0165303	246.7	0.00503902
2018-08-14	174.84	0.00625379	292.3	0.00459487	172.83	0.0108788	134.13	0.00283709	229.34	0.00757198	103.81	0.00783332	82.73	0.0191598	2.797	-0.0113759	2175.75	-0.00892706	248.08	0.00557825
2018-08-15	176.56	0.00978949	295.52	0.0109558	174.46	0.00938704	135.3	0.00868506	231.81	0.0107125	104.37	0.00537997	86.4	0.0434054	2.752	-0.0162195	2172.63	-0.00143502	255.1	0.0279044
2018-08-16	175.4	-0.00659168	293.8	-0.00583725	173.07	-0.00799935	134.58	-0.00533572	231.35	-0.00198636	105.75	0.0131355	88.59	0.0250313	2.759	0.00254038	2163.91	-0.00402164	255.18	0.000313553
2018-08-17	174.11	-0.0073818	291.96	-0.00628246	172.12	-0.00550423	132.88	-0.0127124	230.36	-0.00428841	105.26	-0.00464434	91.19	0.0289263	2.74	-0.00691037	2198.43	0.0158267	258.63	0.0134293
2018-08-18	175.37	0.00721074	294.63	0.00910353	173.39	0.00735148	133.3	0.00315576	231.95	0.00687853	106.27	0.00954955	92.57	0.0150199	2.721	-0.00695846	2202.94	0.00204936	259.49	0.0033197
2018-08-19	178.07	0.0152787	299.93	0.0178288	175.96	0.0147133	135.28	0.0147445	233.96	0.00862833	107.22	0.00889977	95.3	0.0290647	2.769	0.0174868	2198.1	-0.00219948	258.7	-0.00304908
2018-08-20	178.15	0.000449161	298.89	-0.0034735	175.25	-0.00404317	135.36	0.000591191	234.79	0.00354134	106.4	-0.00767722	92.57	-0.0290647	2.757	-0.00434311	2217.64	0.00885022	262.14	0.0132096
2018-08-21	178.65	0.00280269	298.67	-0.000736328	176.23	0.00557643	135.96	0.00442283	235.9	0.00471649	107.17	0.00721078	94.23	0.0177735	2.721	-0.0131437	2218.13	0.000220931	264.27	0.0080926
2018-08-22	175.9	-0.0155129	294.77	-0.0131439	173.9	-0.0133095	133.52	-0.0181094	234.03	-0.00795867	106.72	-0.00420778	94.68	0.00476418	2.732	0.00403448	2228.3	0.00457446	262.96	-0.00496938
2018-08-23	175.71	-0.00108074	294.28	-0.0016637	173.78	-0.00069029	134.03	0.00381238	234.87	0.00358286	105.73	-0.00931991	94.36	-0.00338553	2.78	0.017417	2252.17	0.0106552	263.93	0.00368199
2018-09-04	174.82	-0.00507804	292.63	-0.00562268	172.95	-0.0047876	133.34	-0.0051614	235.09	0.00093625	105.11	-0.00588125	90.29	-0.0440905	2.822	0.0149949	2255	0.00125578	260.26	-0.0140028
2018-09-05	173.76	-0.00608184	289.25	-0.0116176	171.74	-0.00702083	133.21	-0.000975427	234.47	-0.00264077	104.75	-0.00343086	91.14	0.00937007	2.797	-0.00889844	2252.07	-0.00130018	257.18	-0.0119049
2018-09-06	174.1	0.00195481	288.05	-0.00415729	173.26	0.00881165	132.05	-0.00874619	238.04	0.0151111	102.93	-0.0175274	96.06	0.0525762	2.782	-0.00537732	2274.29	0.00981812	257.67	0.00190347
2018-09-07	173.29	-0.00466336	284.76	-0.0114874	171.84	-0.00822955	132.53	0.0036284	237.27	-0.00323999	102.74	-0.00184762	103.89	0.0783597	2.758	-0.00866431	2256.81	-0.0077156	257.84	0.000659541
2018-09-08	175.22	0.0110758	288.18	0.0119386	174	0.0124915	133.64	0.00834058	239.58	0.00968866	102.56	-0.00175353	112.89	0.0830812	2.816	0.0208117	2239.23	-0.00782025	263.31	0.0209928
2018-09-09	174.54	-0.00388839	286.22	-0.00682454	172.58	-0.0081944	133.55	-0.000673678	240.72	0.00474704	103.8	0.012018	108.19	-0.042525	2.853	0.0130536	2233.2	-0.00269652	266.18	0.0108407
2018-09-10	174.95	0.00234628	284.72	-0.0052545	173.66	0.00623847	134.24	0.0051533	241.29	0.0023651	104.54	0.0071038	102.68	-0.0522716	2.86	0.00245055	2241.42	0.00367406	260.27	-0.0224532
2018-09-11	175.78	0.00473299	285.92	0.00420581	174.45	0.0045388	134.54	0.00223231	242.33	0.0043009	104.63	0.000860544	84.56	-0.194156	2.897	0.0128541	2225.62	-0.00707407	260.15	-0.000461166
2018-09-12	177.41	0.00923022	286.94	0.00356108	177.89	0.0195272	134.87	0.0024498	245.51	0.0130372	104.81	0.00171887	89.35	0.0550999	2.949	0.0177904	2230.76	0.00230681	260.08	-0.000269112
2018-09-13	175.52	-0.0107104	283.98	-0.0103693	176.54	-0.0076179	133.54	-0.00991029	245.12	-0.00158979	104.99	0.00171592	93.69	0.0474302	2.955	0.00203252	2259.86	0.0129605	263.27	0.0121908
2018-09-14	176.25	0.00415045	283.84	-0.000493114	177.28	0.00418292	134.64	0.00820349	247.95	0.0114792	106.19	0.0113648	90.51	-0.0345311	2.944	-0.00372945	2291.4	0.0138601	266.03	0.010429
2018-09-15	177.38	0.00639088	287.7	0.0135076	179.09	0.0101581	134.68	0.000297044	244.56	-0.0137664	106.65	0.0043225	96.06	0.0595127	2.93	-0.00476678	2296.88	0.0023887	264.28	-0.00659994
2018-09-16	179.55	0.0121594	292.16	0.0153833	181.76	0.0147987	135.78	0.00813433	241.44	-0.0128397	106.78	0.0012182	98.57	0.025794	2.959	0.00984895	2296.88	0	265.08	0.00302252
2018-09-17	178.77	-0.00435366	291.01	-0.00394397	180.4	-0.00751053	135.55	-0.00169535	242.94	0.0061935	107.3	0.00485801	99.02	0.00455489	2.94	-0.00644179	2287.09	-0.00427141	271.09	0.0224192
2018-09-18	176.35	-0.0136294	286.58	-0.0153399	178.13	-0.012663	133.83	-0.0127702	242.03	-0.00375281	108.71	0.0130551	100.36	0.0134419	2.908	-0.010944	2288.24	0.000502696	272.91	0.0066912
2018-09-19	175.27	-0.00614301	283.23	-0.0117584	176.95	-0.00664641	133.26	-0.00426823	244.82	0.0114616	109.6	0.00815359	95.08	-0.0540451	2.946	0.0129828	2294.46	0.00271456	270.97	-0.00713396
2018-09-20	174.79	-0.00274239	283.86	0.00222187	176.07	-0.00498556	132.65	-0.00458803	243.84	-0.00401097	108.62	-0.00898182	90.56	-0.048706	2.941	-0.00169866	2315.51	0.00913244	273.01	0.00750031
2018-09-21	174.15	-0.00366826	282.22	-0.00579425	175.24	-0.00472518	132.81	0.00120545	243.69	-0.000615347	109.08	0.00422601	93.2	0.0287351	2.98	0.0131736	2316.24	0.000315216	277.11	0.0149061
2018-09-22	173.63	-0.0029904	281.09	-0.00401201	173.48	-0.0100941	133.46	0.00488227	246.18	0.010166	108.6	-0.00441015	94.9	0.018076	2.956	-0.0080863	2330.89	0.00630499	284.25	0.0254396
2018-10-01	173.95	0.0018413	284.31	0.0113903	174.76	0.00735129	132.04	-0.0106969	246.23	0.000203083	110.25	0.0150791	95.62	0.0075583	2.964	0.0027027	2315.49	-0.00662884	284.18	-0.000246292
2018-10-02	173.21	-0.00426317	282.07	-0.00790993	174.08	-0.00389864	131.18	-0.00653448	245.16	-0.004355	110.23	-0.000181422	93.87	-0.0184712	2.917	-0.015984	2324.79	0.00400838	288.14	0.0138386
2018-10-03	173.46	0.00144229	281.88	-0.000673819	174.24	0.000918696	131.66	0.00365242	245.85	0.00281054	111.15	0.00831155	94.77	0.00954206	2.876	-0.0141553	2308.53	-0.00701875	282.19	-0.0208659
2018-10-04	170.19	-0.0190316	276.22	-0.0202838	170.88	-0.0194721	129.6	-0.0157701	243.36	-0.0101798	110.34	-0.00731413	95.48	0.0074639	2.852	-0.00837994	2322.76	0.00614518	281.33	-0.00305225
2018-10-05	166.95	-0.0192211	269.81	-0.0234796	166.94	-0.0233271	128.53	-0.00829044	240.98	-0.00982789	109.95	-0.00354079	99.15	0.0377171	2.895	0.0149646	2335.47	0.00545702	280.68	-0.00231313
2018-10-06	167.13	0.00107759	268.47	-0.00497883	167.71	0.00460183	128.63	0.000777726	240.78	-0.000830289	109.68	-0.00245868	98.17	-0.00993319	2.874	-0.00728032	2356.8	0.00909161	283.16	0.00879688
2018-10-07	164.23	-0.0175041	265.2	-0.0122549	163.97	-0.0225528	127.22	-0.0110222	238.21	-0.010731	110.69	0.00916647	93.02	-0.0538861	2.916	0.014508	2350.92	-0.00249803	276.95	-0.0221751
2018-10-08	158.09	-0.0381034	256.39	-0.0337845	156.95	-0.0437562	123.6	-0.0288673	227.87	-0.0443773	107.14	-0.0325971	87.07	-0.0661021	2.897	-0.0065371	2337.67	-0.00565203	268.03	-0.0327381
2018-10-09	156.42	-0.0106198	254.13	-0.00885378	155.41	-0.0098605	122.09	-0.0122921	221.63	-0.027766	104.16	-0.0282082	88.9	0.0207997	2.865	-0.0111074	2315.81	-0.00939519	268.76	0.00271987
2018-10-10	157.83	0.00897381	256.43	0.00900978	155.91	0.00321213	123.53	0.0117256	223.3	0.00750683	104.66	0.00478882	91.14	0.0248846	2.823	-0.0147682	2295.16	-0.00895696	269.88	0.00415863
2018-10-11	157.96	0.000823332	255.13	-0.0050825	156.81	0.00575596	123.71	0.00145608	226.35	0.0135663	104.41	-0.00239154	83.13	-0.0919911	2.795	-0.00996804	2312.25	0.00741852	271.2	0.00487914
2018-10-12	162.38	0.0275974	261.76	0.0256548	161.14	0.0272387	127.55	0.0305683	232.05	0.0248704	105.45	0.00991145	86.31	0.0375398	2.772	-0.00826303	2311.99	-0.000112451	265.27	-0.0221084
2018-10-13	161.17	-0.00747956	259	-0.0106	159.13	-0.0125521	127.25	-0.00235479	229.09	-0.0128379	104.47	-0.00933696	86.22	-0.0010433	2.776	0.00144196	2339.54	0.0118457	262.29	-0.0112974
2018-10-14	156.56	-0.0290204	253.41	-0.0218193	155.53	-0.0228828	122.23	-0.0402491	223.69	-0.0238538	103.38	-0.0104884	88.32	0.0240644	2.804	0.0100359	2362.32	0.00968986	264.1	0.00687706
2018-10-15	155.22	-0.00859586	250.99	-0.00959563	154.87	-0.00425258	120.67	-0.012845	221.85	-0.00825969	103.22	-0.00154889	88.19	-0.001473	2.828	0.00852278	2355.35	-0.00295485	264.55	0.00170245
2018-10-16	155.39	0.00109462	252.19	0.00476967	155.09	0.00141954	120.53	-0.00116086	222.04	0.000856068	102.19	-0.0100288	85.01	-0.0367247	2.829	0.000353544	2345.15	-0.00433997	254.32	-0.039437
2018-10-17	155.62	0.00147905	254.61	0.00955019	156.14	0.00674745	119.73	-0.00665948	219.42	-0.0118698	99.57	-0.0259729	86.04	0.0120434	2.817	-0.0042508	2328.82	-0.00698766	254.76	0.00172861
2018-10-18	148.04	-0.0499346	241.56	-0.0526151	149.47	-0.0436573	114.22	-0.0471128	212.2	-0.0334585	95.95	-0.0370337	87.74	0.0195656	2.767	-0.0179088	2314.48	-0.00617666	256.7	0.00758616
2018-10-19	151.86	0.0254765	248.47	0.0282042	153.23	0.0248444	117.11	0.0249873	212.26	0.000282712	97.19	0.0128406	85.37	-0.0273831	2.814	0.0168433	2325.83	0.00489192	258.37	0.00648458
2018-10-20	150.78	-0.00713722	246.7	-0.00714909	153.92	0.00449293	115.37	-0.0149693	210.77	-0.00704445	96.78	-0.00422746	81.79	-0.0428398	2.933	0.0414188	2319.33	-0.00279861	257.02	-0.00523876
2018-10-21	150.24	-0.00358781	247.8	0.00444895	153.44	-0.00312338	115.01	-0.00312527	202.72	-0.0389418	94.97	-0.0188793	74.63	-0.0916124	2.908	-0.00856023	2266.06	-0.0232357	253.33	-0.0144609
2018-10-22	152.7	0.0162412	251.95	0.0166087	155.38	0.0125641	117.09	0.0179238	207.07	0.0212312	96.97	0.0208406	71.68	-0.0403308	2.976	0.0231146	2258.79	-0.00321337	250.49	-0.011274
2018-10-23	155.74	0.0197127	257.05	0.02004	157.8	0.0154547	121.11	0.0337564	209.86	0.0133837	97.71	0.00760226	73.2	0.0209837	2.977	0.000335965	2271.99	0.00582683	243.82	-0.0269888
2018-11-01	160.08	0.0274857	264.11	0.0270951	160.54	0.0172147	124.46	0.0272852	214.2	0.0204695	98.24	0.00540956	69.89	-0.0462728	3.038	0.0202833	2281.67	0.00425153	242.32	-0.00617108
2018-11-02	158.05	-0.0127623	263.68	-0.00162944	156.39	-0.0261902	124.54	0.00064257	214.06	-0.000653808	97.63	-0.00622864	76.42	0.0893219	3.082	0.0143793	2282.43	0.000333034	242.8	0.00197889
2018-11-03	157.42	-0.00399405	261.05	-0.0100243	156.74	0.00223549	124.67	0.0010433	214.98	0.00428865	99.44	0.0183696	77.09	0.00872913	3.021	-0.0199908	2247.34	-0.0154934	239.89	-0.0120576
2018-11-04	158.74	0.00835025	263.22	0.00827822	158.63	0.0119861	125.09	0.00336323	217.69	0.012527	99.64	0.00200924	78.61	0.0195253	3.056	0.011519	2233.09	-0.00636102	239.21	-0.00283866
2018-11-05	161.54	0.0174851	267.28	0.0153066	160.89	0.0141465	127.33	0.0177487	224.46	0.0306255	100.97	0.0132598	83.65	0.0621425	3.008	-0.0158315	2248.08	0.00669024	235.31	-0.016438
2018-11-06	160.92	-0.00384544	267.09	-0.000711118	160.04	-0.00529712	126.57	-0.00598663	223.51	-0.00424136	98.54	-0.0243609	88.18	0.0527388	3.094	0.0281893	2262.19	0.00625685	233.38	-0.00823577
2018-11-07	158.76	-0.0135137	262.73	-0.0164588	156.92	-0.0196877	125.79	-0.00618166	222.67	-0.0037653	98.12	-0.00427134	88.21	0.000340155	3.166	0.0230042	2268.32	0.0027061	233.27	-0.000471445
2018-11-08	154.74	-0.0256473	255.02	-0.0297849	153.56	-0.0216448	123.09	-0.0216981	215.38	-0.0332869	96.32	-0.0185152	93.05	0.0534166	3.23	0.0200132	2278.08	0.00429351	218.6	-0.064953
2018-11-09	155.27	0.00341925	257.63	0.0101825	154.05	0.00318585	122.94	-0.00121936	213.76	-0.00755002	93.9	-0.0254456	91.77	-0.0138515	3.165	-0.0203291	2273.77	-0.00189374	220.82	0.0101043
2018-11-10	155.3	0.000193193	258.2	0.00221003	154.22	0.00110293	122.42	-0.00423868	211.95	-0.00850349	94.28	0.00403869	89.98	-0.019698	3.143	-0.0069753	2274.92	0.00050564	221.32	0.00226173
2018-11-11	157.22	0.0122874	260.26	0.00794665	156.52	0.0148036	124.29	0.0151598	215.97	0.0187891	95.58	0.0136945	86.8	-0.0359808	3.267	0.0386944	2270.53	-0.0019316	221.55	0.00103868
2018-11-12	156.38	-0.00535716	257.9	-0.00910922	156.32	-0.00127861	123.68	-0.00491996	214.72	-0.00580466	96.22	0.00667364	87.25	0.00517094	3.266	-0.000306138	2266.61	-0.00172796	222.49	0.00423386
2018-11-13	153.23	-0.0203489	252.37	-0.0216756	154.82	-0.00964204	121.23	-0.020008	207.55	-0.0339626	95.96	-0.0027058	86.4	-0.00978989	3.284	0.0054962	2242.47	-0.0107074	209.21	-0.0615436
2018-11-14	150.38	-0.0187746	249.63	-0.0109164	151.41	-0.0222718	118.67	-0.021343	202.86	-0.0228562	92.89	-0.0325154	88.77	0.0270611	3.222	-0.0190599	2257.38	0.00662691	212.09	0.0136722
2018-11-15	152.91	0.0166841	253.13	0.0139234	154.03	0.017156	121.43	0.0229914	204.03	0.00575096	94.78	0.0201424	93.38	0.0506284	3.242	0.00618814	2230.98	-0.0117639	196.81	-0.0747719
2018-11-16	152.71	-0.00130882	252.72	-0.00162103	153.08	-0.00618673	121.51	0.000658599	204.95	0.00449901	91.39	-0.0364224	92.08	-0.0140194	3.239	-0.000925783	2204.13	-0.0121081	201.38	0.0229549
2018-11-17	155.56	0.0184908	258.06	0.02091	156.09	0.0194721	124.46	0.0239878	207.32	0.0114974	92.83	0.0156338	90.34	-0.0190774	3.32	0.0247001	2211.76	0.00345571	200.66	-0.00358174
2018-11-18	153.7	-0.0120289	253.54	-0.0176705	154.04	-0.0132205	123.67	-0.00636765	203.88	-0.0167319	92.42	-0.00442646	89.31	-0.0114669	3.198	-0.0374392	2190.54	-0.00964049	196.08	-0.0230892
2018-11-19	157.53	0.0246133	259.09	0.0216539	157.36	0.0213239	126.81	0.0250732	209.35	0.0264759	93.84	0.0152478	87.87	-0.016255	3.25	0.0161294	2171.14	-0.00889571	199.33	0.016439
2018-11-20	155.42	-0.0134848	256.04	-0.0118418	155.82	-0.00983468	123.59	-0.0257203	208.6	-0.00358895	94.26	0.00446572	91.1	0.0360994	3.138	-0.0350693	2181.01	0.0045357	197.32	-0.010135
2018-11-21	155.66	0.00154301	260.38	0.0168084	154.79	-0.00663214	124.32	0.00588925	206.36	-0.0107963	93.93	-0.0035071	93.24	0.023219	3.212	0.0233081	2176.1	-0.00225379	204.65	0.0364744
2018-12-02	158.07	0.0153638	266.85	0.0245446	156.95	0.0138579	125.94	0.0129467	208.22	0.008973	96.35	0.0254376	93.91	0.00716006	3.166	-0.0144248	2158.51	-0.00811611	206.12	0.00715732
2018-12-03	151.82	-0.0403424	256.3	-0.0403381	151.49	-0.0354077	119.97	-0.0485639	198.91	-0.0457428	93.87	-0.0260765	94.32	0.00435638	3.185	0.00598333	2168.8	0.00475585	204.88	-0.00603408
2018-12-04	150.37	-0.00959669	253.68	-0.010275	148.98	-0.0167075	119.42	-0.00459502	197.12	-0.00903978	93.87	0	89.57	-0.0516728	3.185	0	2165.95	-0.00131495	199.56	-0.0263095
2018-12-05	146.06	-0.0290814	246.69	-0.0279411	144.67	-0.0293568	115.78	-0.0309549	194.41	-0.0138433	91.75	-0.0228434	90.96	0.0153994	3.187	0.000627746	2177.96	0.00552959	205.04	0.0270901
2018-12-06	146.03	-0.000205416	248.06	0.00553816	143.35	-0.00916609	115.23	-0.00476171	196.69	0.0116596	91.39	-0.00393142	92.35	0.0151659	3.261	0.0229539	2179.31	0.000619654	199.04	-0.0296993
2018-12-07	145.21	-0.00563111	248.36	0.00120865	143.4	0.000348736	111.75	-0.0306659	195.55	-0.00581278	90.02	-0.0151042	94.9	0.027238	3.237	-0.00738692	2173.01	-0.00289501	200.58	0.00770736
2018-12-08	146.95	0.0119114	251.01	0.0106135	145.48	0.0144007	113.28	0.0135984	197.7	0.0109346	89.81	-0.00233554	91.77	-0.0335383	3.284	0.0144152	2180.38	0.00338587	199.84	-0.00369612
2018-12-09	145.56	-0.00950402	248.46	-0.0102109	144.85	-0.0043399	111.27	-0.0179029	196.15	-0.00787106	90.39	0.00643731	97.67	0.062309	3.567	0.0826627	2187.2	0.00312301	204.35	0.0223172
2018-12-10	143.53	-0.0140443	245.01	-0.0139828	142.7	-0.0149542	109.31	-0.0177718	194.18	-0.0100941	90.78	0.00430536	101.43	0.0377745	3.555	-0.00336984	2189.32	0.000968806	200.09	-0.0210669
2018-12-11	140.75	-0.0195588	240.6	-0.0181632	139.97	-0.0193164	108	-0.0120567	189.67	-0.0234998	88.64	-0.0238558	106.13	0.0452959	3.555	0	2221.82	0.0147357	196.54	-0.0179013
2018-12-12	141.35	0.00425382	242.55	0.00807207	139.36	-0.0043676	108.42	0.00388135	191.02	0.00709241	87.15	-0.0169525	110.07	0.0364518	3.543	-0.00338124	2232.79	0.00492524	184.81	-0.0615377
2018-12-13	138.55	-0.0200078	236.48	-0.0253442	137.08	-0.0164958	106.84	-0.0146802	185.65	-0.028515	85.31	-0.0213391	108.86	-0.0110539	3.719	0.048481	2237.44	0.00208043	189.72	0.026221
2018-12-14	136.2	-0.0171069	234.5	-0.00840805	134.41	-0.0196699	105.26	-0.0148989	180.25	-0.0295184	84.55	-0.00894861	110.16	0.0118712	3.788	0.0183834	2242.63	0.00231693	181.15	-0.0462239
2018-12-15	132.85	-0.0249037	229.36	-0.0221628	131.94	-0.0185476	101.56	-0.0357837	175.78	-0.0251116	82.76	-0.0213982	109.49	-0.00610063	4.101	0.0793927	2242.98	0.000156055	179.72	-0.00792533
2018-12-16	130.03	-0.0214555	223.22	-0.027135	128.8	-0.0240865	100.09	-0.01458	170.71	-0.029267	81.96	-0.00971353	111.5	0.0181914	4.038	-0.0154813	2250.86	0.00350703	169.67	-0.0575447
2018-12-17	135.93	0.0443749	233.74	0.0460516	134.93	0.0464953	105.1	0.0488425	178.09	0.0423228	79.11	-0.035392	112.66	0.0103498	4.272	0.0563326	2261.95	0.00491491	181.3	0.0662977
2018-12-18	136.64	0.00520968	234.39	0.00277701	135.57	0.00473199	105.76	0.0062601	180.93	0.0158212	83.54	0.0544863	112.66	0	4.7	0.0954804	2288.07	0.0114814	175.61	-0.0318875
2018-12-19	136.68	0.000292697	234.44	0.000213297	136.4	0.00610363	105.58	-0.00170342	181.08	0.000828706	83.71	0.00203289	111.9	-0.00676882	4.523	-0.038387	2289.28	0.00052869	177.03	0.00805358
2018-12-20	136.52	-0.0011713	233.88	-0.00239153	136.35	-0.000366636	105.24	-0.0032255	182.82	0.00956314	83.44	-0.00323063	111.77	-0.00116243	4.451	-0.0160467	2305.97	0.00726405	178.54	0.00849346
2019-01-02	137.82	0.00947736	235.39	0.00643555	137.54	0.00868967	106.24	0.00945723	183.39	0.00311297	83.74	0.00358895	111.9	0.00116243	4.268	-0.0419835	2339.74	0.0145384	182.28	0.0207313
2019-01-03	133.35	-0.0329712	227.39	-0.0345771	133.82	-0.0274192	102.6	-0.0348628	178.24	-0.0284841	85.45	0.0202146	113.24	0.0119038	4.308	0.00932843	2300.18	-0.0170524	184.72	0.0132972
2019-01-04	139.49	0.0450157	238.18	0.0463601	140.03	0.0453611	107.11	0.0430184	185.04	0.0374411	85.05	-0.00469209	104.34	-0.0818547	4.248	-0.0140255	2288.63	-0.005034	188.16	0.0184515
2019-01-05	144.16	0.0329309	248.14	0.0409664	143.82	0.0267058	108.78	0.0154712	187.42	0.0127801	87.96	0.0336428	106.17	0.0173868	4.262	0.00329025	2293.22	0.00200356	189.88	0.00909963
2019-01-06	146.73	0.0176704	252.13	0.0159517	146.82	0.0206448	109.93	0.0105163	190.62	0.0169298	88.91	0.0107425	99.55	-0.0643816	4.715	0.10101	2300.13	0.0030087	194.39	0.0234742
2019-01-07	149.71	0.0201059	257.08	0.0194425	149.55	0.0184234	111.59	0.0149876	192.18	0.00815052	89.48	0.00639051	102.19	0.0261738	4.646	-0.0147423	2292.71	-0.00323112	203.37	0.0451605
2019-01-08	150.5	0.00526299	257.97	0.00345598	150.53	0.00653161	112.38	0.00705455	193.95	0.00916796	90.91	0.0158549	98.57	-0.0360669	4.612	-0.00734503	2286.19	-0.00284785	204.74	0.0067139
2019-01-09	150.8	0.00199137	258.65	0.0026325	150.79	0.00172574	113.39	0.00894722	194.68	0.00375679	91.15	0.00263649	98.93	0.00364557	4.339	-0.0610177	2277.78	-0.00368539	201.37	-0.0165969
2019-01-10	150.33	-0.00312158	256.81	-0.00713928	150.56	-0.00152646	113.1	-0.00256082	193.1	-0.008149	90.41	-0.00815162	101.74	0.028008	4.457	0.026832	2257.67	-0.00886798	197.48	-0.0195067
2019-01-11	150.87	0.00358566	258.75	0.00752583	150.94	0.00252073	112.6	-0.00443067	193.67	0.00294749	90.35	-0.000663864	100.89	-0.00838972	4.469	0.00268878	2263.7	0.00266733	202.1	0.0231253
2019-01-12	150.94	0.000463868	258.78	0.000115935	151.06	0.000794702	112.85	0.00221779	192.92	-0.00388008	90.71	0.00397659	101.21	0.00316675	4.327	-0.0322902	2262.48	-0.000539086	203.73	0.00803296
2019-01-13	152.36	0.00936373	260.29	0.00581811	152.4	0.00883153	114.35	0.0132044	195.07	0.0110829	90.45	-0.00287039	104.7	0.0339016	4.488	0.0365327	2250.82	-0.00516696	202.94	-0.00388522
2019-01-14	154.6	0.014595	263.42	0.0119533	153.1	0.00458266	116.19	0.0159629	198.92	0.0195443	91.11	0.00727036	105.91	0.0114906	4.545	0.0126206	2250.28	-0.000239941	208.15	0.0253486
2019-01-15	150.92	-0.0240912	256.91	-0.0250239	150.11	-0.0197229	113.09	-0.0270428	194.52	-0.0223677	92.67	0.0169772	111.23	0.0490105	4.407	-0.0308335	2257.63	0.00326094	204.21	-0.0191101
2019-01-16	149.59	-0.00885168	254.13	-0.0108799	148.66	-0.00970654	111.51	-0.0140697	195.6	0.00553677	90.52	-0.023474	112.8	0.0140162	4.136	-0.063465	2289.61	0.0140659	203.06	-0.00564737
2019-01-17	152.52	0.0193975	259.68	0.0216042	151.06	0.0160153	112.98	0.0130965	198.37	0.0140622	89.74	-0.00865422	110.6	-0.0196962	4.124	-0.00290557	2277.25	-0.00541292	204.01	0.00466751
2019-01-18	156.2	0.0238415	264.98	0.0202042	154.67	0.0236167	116.41	0.0299076	201.42	0.0152583	90.27	0.00588858	107.7	-0.0265705	3.827	-0.0747424	2261.85	-0.00678551	205.5	0.00727702
2019-01-19	154.49	-0.0110079	261.66	-0.0126084	154.01	-0.00427628	114.84	-0.0135786	199.61	-0.00902682	91.35	0.0118931	107.07	-0.00586676	3.528	-0.0813501	2275.62	0.00606948	199.36	-0.0303338
2019-01-20	154.05	-0.00285214	260.64	-0.00390581	153.78	-0.00149453	115.04	0.00174004	202.39	0.0138311	90.36	-0.0108966	101.88	-0.0496872	3.838	0.0842203	2243.09	-0.0143982	204.34	0.024673
2019-01-21	156.28	0.014372	264.58	0.0150035	155.56	0.0115085	116.99	0.0168086	205.39	0.0147141	90.86	0.00551817	104.65	0.0268258	3.726	-0.0296161	2245.04	0.000868959	206.76	0.0117734
2019-01-22	157.95	0.0106293	266.69	0.00794327	157.34	0.0113776	118.42	0.0121492	205.78	0.00189703	92.04	0.0129034	103.18	-0.0141464	3.583	-0.0391348	2269.55	0.0108582	205.03	-0.00840239
2019-02-01	158.33	0.00240294	267.6	0.00340639	157.63	0.00184145	118.68	0.00219317	205.92	0.000680107	92.82	0.00843887	99.78	-0.0335073	3.816	0.0630023	2277.47	0.0034836	210.19	0.0248556
2019-02-02	159.13	0.00504002	269.18	0.00588697	157.91	0.00177474	119.03	0.00294477	210.55	0.0222354	94.07	0.0133771	98.39	-0.0140286	3.467	-0.0959131	2273.03	-0.00195143	208.75	-0.00687452
2019-02-03	159.73	0.00376341	271.13	0.00721811	158.01	0.000633072	119.51	0.00402449	212.67	0.0100185	94.47	0.00424314	103.18	0.0475359	3.49	0.00661207	2271.51	-0.000668935	206.51	-0.0107885
2019-02-04	160.21	0.00300056	272.94	0.00665358	158.18	0.0010753	119.69	0.00150502	213.38	0.00333295	94.86	0.0041198	103.67	0.00473774	3.543	0.0150721	2271.71	8.80433e-05	208.4	0.00911047
2019-02-05	155.98	-0.0267577	265.34	-0.02824	152.52	-0.0364379	117.98	-0.0143899	209.7	-0.0173967	94.26	-0.0063452	106.04	0.0226036	3.642	0.0275592	2251.1	-0.00911387	204.71	-0.017865
2019-02-06	154.8	-0.00759383	262.77	-0.0097329	150.91	-0.0106121	117.61	-0.00314105	212.65	0.0139697	92.41	-0.0198217	105.06	-0.00928477	3.303	-0.0977018	2253.42	0.00103008	206.25	0.00749468
2019-02-07	155.99	0.00765794	263.33	0.00212887	151.98	0.0070653	119.45	0.0155238	215.2	0.0119202	91.87	-0.00586066	100.09	-0.0484618	2.94	-0.116422	2255.4	0.000878279	205.07	-0.00573764
2019-02-08	159.02	0.0192381	268.85	0.0207456	154.77	0.0181912	120.95	0.0124794	218.37	0.014623	91.98	0.00119663	100.22	0.00129799	2.982	0.0141846	2268	0.00557105	208.12	0.0147635
2019-02-09	159.61	0.00370336	269.16	0.0011524	155.44	0.00431966	121.87	0.00757767	217.79	-0.00265958	93.08	0.0118882	92.62	-0.0788627	2.958	-0.00808085	2299.03	0.0135889	212.22	0.0195086
2019-02-10	160.4	0.00493736	270.02	0.00319003	157.12	0.01075	121.88	8.20513e-05	218.28	0.00224735	93.81	0.00781212	93.69	0.0114864	2.945	-0.00440455	2313.93	0.00646008	214.72	0.0117114
2019-02-11	162.76	0.014606	272.43	0.00888567	160.28	0.0199124	122.66	0.00637935	222.43	0.0188338	93.81	0	88.5	-0.0569889	2.944	-0.000339616	2303.99	-0.00430498	220.09	0.0247017
2019-02-12	163.22	0.00282226	272.83	0.00146719	160.76	0.00299028	123.64	0.00795782	222.73	0.00134783	95.24	0.0151286	91.36	0.0318052	2.967	0.00778214	2305.26	0.000551066	220.83	0.00335662
2019-02-13	164.14	0.00562074	274.5	0.00610237	162.13	0.00848591	123.93	0.00234277	224.44	0.00764814	95.7	0.00481828	90.43	-0.0102317	2.984	0.00571334	2290.71	-0.00633166	223.41	0.0116155
2019-02-14	165.14	0.00607388	273.44	-0.00386904	162.34	0.00129442	126.2	0.0181511	221.69	-0.0123284	96.06	0.0037547	91.63	0.0131827	2.969	-0.00503949	2281.31	-0.00411197	223.46	0.000223779
2019-02-15	167.08	0.0116791	276.1	0.0096809	164.08	0.0106612	128.14	0.0152555	223.26	0.007057	94.85	-0.0126763	84.12	-0.0855144	3.099	0.0428543	2273.32	-0.00350852	224	0.00241362
2019-02-16	167.53	0.0026897	278.16	0.00743337	163.83	-0.00152481	128.59	0.00350563	222.75	-0.00228695	95.26	0.0043133	84.74	0.00734339	3.591	0.147351	2277.33	0.00176239	216.89	-0.0322557
2019-02-17	167.13	-0.00239049	276.99	-0.00421508	163.73	-0.000610575	129.17	0.00450032	220.18	-0.0116047	95.21	-0.000525017	86.09	0.0158055	3.501	-0.0253821	2292.36	0.00657815	218.1	0.00556336
2019-02-18	166.77	-0.00215634	277.65	0.00237992	162.99	-0.00452988	129.98	0.00625123	220.8	0.00281192	95.03	-0.00189235	87.96	0.0214889	3.384	-0.0339902	2302.04	0.00421383	222.63	0.0205575
2019-02-19	165.81	-0.00577306	278.28	0.00226647	161.48	-0.00930755	127.95	-0.015741	220.53	-0.00122357	95.41	0.00399076	95.17	0.0787826	3.413	0.00853323	2301.01	-0.000447529	222.79	0.000718423
2019-03-01	166.56	0.00451305	278.45	0.000610709	161.67	0.00117592	129.34	0.010805	220.6	0.000317367	94.63	-0.00820884	97.05	0.0195615	3.482	0.0200152	2286.95	-0.0061291	218.29	-0.0204052
2019-03-02	166.27	-0.00174263	277.76	-0.00248108	160.45	-0.00757485	130.45	0.00854542	218.16	-0.0111224	95.63	0.010512	99.69	0.0268391	3.323	-0.0467389	2282.39	-0.00199591	220.82	0.0115234
2019-03-03	165.42	-0.00512528	277.63	-0.00046814	159.61	-0.00524903	128.89	-0.0120307	217.18	-0.00450224	95.58	-0.000522985	103.49	0.0374096	3.32	-0.000903206	2288.6	0.00271714	221.06	0.00108627
2019-03-04	163.45	-0.0119806	274.7	-0.0106097	157.81	-0.0113416	126.93	-0.0153236	215.75	-0.00660617	95.53	-0.000523259	102.64	-0.00824727	3.04	-0.0881073	2304.15	0.00677157	220.82	-0.00108627
2019-03-05	160.79	-0.016408	271.14	-0.0130443	155.48	-0.0148747	124.47	-0.019571	212.96	-0.013016	94.55	-0.0103115	99.02	-0.0359059	2.98	-0.0199342	2301.1	-0.00132458	222.1	0.00577984
2019-03-06	159.92	-0.00542548	270.9	-0.000885544	154.2	-0.00826664	123.97	-0.00402512	211.44	-0.00716308	93.95	-0.00636607	104.12	0.0502222	3.099	0.0391562	2286.72	-0.00626879	219.97	-0.00963656
2019-03-07	162.61	0.016681	274.76	0.0141482	157.91	0.0237748	125.14	0.00939351	212.82	0.00650547	92.42	-0.0164193	103	-0.0108151	3.178	0.0251726	2306.67	0.00868645	222.59	0.0118403
2019-03-08	162.53	-0.000492096	274.62	-0.000509665	158.07	0.00101272	124.59	-0.00440476	212.17	-0.0030589	93.72	0.0139682	99.69	-0.0326636	2.911	-0.0877554	2304.09	-0.00111912	222.7	0.00049406
2019-03-09	163.06	0.00325563	274.89	0.000982694	159.15	0.00680918	125.35	0.00608148	213.49	0.00620215	94.27	0.00585139	99.91	0.00220441	2.95	0.0133085	2300.72	-0.00146369	226.54	0.017096
2019-03-10	161.24	-0.0112243	272.06	-0.0103484	157.43	-0.0108662	124.69	-0.00527917	212.52	-0.00455389	95.76	0.0156821	99.69	-0.00220441	2.854	-0.0330837	2311.57	0.00470483	226.61	0.000308948
2019-03-11	161.72	0.00297251	274.5	0.00892863	156.17	-0.00803576	124.67	-0.000160411	211.93	-0.00278007	95.81	0.000522002	101.74	0.0203552	2.814	-0.0141146	2307.41	-0.00180126	226.13	-0.00212042
2019-03-12	162.34	0.00382646	272.64	-0.00679902	158.3	0.0135468	125.6	0.00743201	213.73	0.0084575	95.74	-0.00073088	100.54	-0.0118649	2.734	-0.0288412	2317.08	0.00418209	227.58	0.00639177
2019-03-13	162.83	0.00301381	274.53	0.0069083	158.77	0.00296465	125.28	-0.00255102	212.91	-0.00384399	97.1	0.0141052	97.63	-0.0293708	2.66	-0.0274396	2318.27	0.000513446	227.87	0.00127347
2019-03-14	161.59	-0.00764445	272.36	-0.00793582	157.62	-0.00726954	124.87	-0.00327804	212.91	0	96.82	-0.00288779	94.5	-0.032585	2.662	0.000751597	2277.15	-0.0178966	231.08	0.0139887
2019-03-15	163.55	0.0120565	276.32	0.0144349	158.33	0.00449439	126.56	0.0134433	215.32	0.0112558	97.67	0.00874086	96.82	0.0242538	2.662	0	2293.22	0.00703228	229.52	-0.0067738
2019-03-16	158.01	-0.0344604	267.77	-0.0314312	152.79	-0.035617	122.6	-0.0317895	208.38	-0.032762	97.85	0.00184124	93.69	-0.0328621	2.551	-0.0425923	2293.4	7.84892e-05	226.25	-0.0143496
2019-03-17	157.73	-0.00177361	266.01	-0.0065945	152.5	-0.00189983	122.81	0.00171142	208.89	0.00244446	95.29	-0.0265108	92.48	-0.0129991	2.583	0.0124661	2267.78	-0.0112341	226.4	0.000662764
2019-03-18	159.12	0.00877392	268.52	0.0093915	153.82	0.00861849	124.13	0.010691	209.03	0.000669985	95.06	-0.0024166	93.69	0.0129991	2.642	0.0225847	2246.77	-0.00930775	229.25	0.0125098
2019-03-19	158.21	-0.00573537	266.65	-0.00698846	153.59	-0.00149637	123.97	-0.0012898	207.95	-0.00518012	96.23	0.0122329	96.38	0.0283073	2.688	0.0172612	2235.38	-0.00508239	227.76	-0.00652067
2019-03-20	158.64	0.00271422	264.96	-0.00635807	154.83	0.00804103	123.09	-0.00712381	210.25	0.0109996	95.4	-0.00866258	97.76	0.0142168	2.575	-0.0429479	2244.31	0.00398689	226.95	-0.00356271
2019-03-21	159.54	0.00565719	266.76	0.00677051	155.72	0.00573178	123.22	0.00105558	212.04	0.00847764	95.69	0.00303522	99.6	0.0186467	2.573	-0.000777001	2266.54	0.00985632	229.25	0.0100834
2019-04-01	163.73	0.0259241	274.39	0.0282011	160.27	0.0288004	124.21	0.00800231	216.34	0.0200763	95.69	0	96.38	-0.0328635	2.625	0.0200084	2262.68	-0.00170449	233.55	0.0185831
2019-04-02	164.04	0.00189157	275.07	0.00247516	161.09	0.00510332	124.13	-0.000644278	215.18	-0.00537636	96.94	0.0129784	98.03	0.0169748	2.618	-0.00267023	2287.6	0.0109533	236.29	0.0116637
2019-04-03	166.37	0.0141039	280.45	0.0193698	163.14	0.0126455	124.76	0.00506249	213.48	-0.00793174	96.52	-0.00434199	98.48	0.00457993	2.646	0.0106384	2281.92	-0.00248604	236.12	-0.000719714
2019-04-04	167.64	0.0076046	281.06	0.00217271	165.33	0.0133347	125.23	0.00376015	214.22	0.00346037	95.85	-0.00696577	103.62	0.0508769	2.662	0.00602865	2268.01	-0.0061144	235.74	-0.00161065
2019-04-05	168.2	0.00333492	282.03	0.00344528	166.23	0.00542889	125.7	0.00374607	217.33	0.0144134	96.46	0.00634395	109.35	0.0538234	2.636	-0.0098151	2294.5	0.0116122	238.89	0.0132737
2019-04-06	169.19	0.0058686	283.66	0.00576289	167.84	0.00963877	125.43	-0.00215028	217.46	0.00059799	97.94	0.0152266	110.07	0.00656278	2.697	0.0228774	2298.47	0.00172873	242.27	0.0140496
2019-04-07	167.49	-0.0100987	281.9	-0.00622394	165.29	-0.0153096	124.99	-0.0035141	214.52	-0.013612	98.65	0.00722319	108.77	-0.011881	2.717	0.00738829	2312.25	0.00597739	240.86	-0.00583695
2019-04-08	169.76	0.013462	285.62	0.0131099	167.92	0.0157862	126.01	0.00812753	215.51	0.00460434	97.55	-0.0112132	114.23	0.0489784	2.836	0.0428663	2316.02	0.00162912	244.18	0.0136898
2019-04-09	169.86	0.000588893	285.19	-0.00150663	167.34	-0.00346	126.95	0.00743204	217.47	0.0090536	98.05	0.00511249	116.91	0.0231904	2.855	0.00667723	2273.94	-0.0183362	241.11	-0.0126524
2019-04-10	172.32	0.0143786	289.17	0.0138591	169.32	0.0117627	128.71	0.0137685	219.3	0.00837975	97.79	-0.00265523	122.24	0.0445819	2.799	-0.0198096	2263.36	-0.00466357	242.55	0.00595461
2019-04-11	171.24	-0.00628713	287.04	-0.00739317	168.79	-0.00313508	127.75	-0.00748658	217.11	-0.0100365	97.79	0	118.93	-0.0274512	2.812	0.00463376	2272.28	0.0039333	241.02	-0.00632796
2019-04-12	172.55	0.00762097	289.27	0.00773893	170.65	0.0109593	127.77	0.000156544	218.92	0.00830223	97.34	-0.00461232	119.96	0.00862327	2.859	0.0165759	2313.61	0.0180253	243.01	0.00822268
2019-04-13	173.19	0.00370221	291.33	0.00709614	171.51	0.0050269	127.84	0.000547709	218.22	-0.00320264	97.64	0.00307724	120.81	0.00706071	2.857	-0.00069979	2309.98	-0.00157021	242.39	-0.0025546
2019-04-14	173.56	0.0021341	291.57	0.000823469	172.24	0.00424728	127.97	0.00101638	219.16	0.00429833	97.79	0.00153508	122.86	0.0168264	2.884	0.0094061	2305.03	-0.00214517	243.27	0.00362394
2019-04-15	172.35	-0.00699607	290.01	-0.00536471	169.6	-0.0154461	127.89	-0.000625342	219.23	0.00031935	97.45	-0.0034829	120.31	-0.0209738	2.841	-0.0150221	2332.21	0.0117226	249.01	0.0233211
2019-04-16	173.34	0.00572769	290.5	0.00168817	170.09	0.00288499	129.64	0.0135909	224.66	0.0244667	99.29	0.0187054	120.31	0	2.866	0.00876123	2316.4	-0.00680206	250.95	0.00776066
2019-04-17	172.85	-0.00283082	288.76	-0.00600768	169.1	-0.00583745	130.28	0.0049246	224.27	-0.00173747	99.3	0.00010071	123.18	0.023575	2.865	-0.000348979	2311.44	-0.00214355	249.85	-0.00439298
2019-04-18	168.7	-0.0243022	281.85	-0.0242209	164.72	-0.0262432	128.48	-0.0139127	221.85	-0.0108492	97.29	-0.0204494	122.6	-0.00471968	2.772	-0.0329993	2339.11	0.0118998	248.58	-0.00509601
2019-04-19	169.65	0.0056155	282.95	0.00389519	165.65	0.00563007	128.94	0.00357393	224.03	0.00977849	97.02	-0.00277907	122.06	-0.0044143	2.784	0.00431966	2317.42	-0.00931602	241.7	-0.0280674
2019-04-20	169.16	-0.00289248	280.8	-0.00762753	165.75	0.0006035	129.35	0.00317473	225.26	0.00547532	95.96	-0.0109857	115.66	-0.0538579	2.82	0.0128481	2289.84	-0.0119726	242.04	0.00140571
2019-04-21	169.01	-0.000887128	281.5	0.00248978	164.71	-0.00629428	128.88	-0.00364017	224.78	-0.00213314	95.75	-0.00219081	118.03	0.020284	2.855	0.012335	2313.77	0.0103963	244.08	0.00839304
2019-05-01	168.35	-0.00391274	279.11	-0.00852648	164.55	-0.000971876	128.56	-0.00248602	224.34	-0.00195939	95.8	0.000522057	117.63	-0.00339472	2.795	-0.0212397	2318.26	0.00193868	243.81	-0.00110681
2019-05-02	168.46	0.000653187	279.15	0.000143302	164.45	-0.000607903	129.34	0.00604887	223.3	-0.0046466	93.99	-0.0190743	115.35	-0.0195731	2.85	0.0194869	2296.85	-0.00927829	238.55	-0.0218103
2019-05-03	170.66	0.0129749	282.84	0.0131321	166.99	0.0153274	131.31	0.0151163	225.63	0.0103803	92.9	-0.0116647	110.51	-0.042865	2.874	0.00838579	2301	0.00180519	239.26	0.00297189
2019-05-04	168.61	-0.0120849	279.84	-0.0106634	164.19	-0.0169096	130.39	-0.00703098	225.07	-0.00248502	93.76	0.00921468	112.75	0.020067	2.82	-0.0189679	2289.4	-0.00505404	239.64	0.00158697
2019-05-05	165.76	-0.0170474	274.61	-0.0188661	162.65	-0.00942364	127.19	-0.0248479	220.67	-0.0197431	93.51	-0.00266994	113.33	0.00513094	2.821	0.000354547	2325.5	0.0156453	235.65	-0.0167901
2019-05-06	164.54	-0.00738726	273.2	-0.00514778	160.78	-0.0115637	126.73	-0.00362319	221.63	0.00434095	92.35	-0.0124827	118.12	0.0413971	2.753	-0.0244002	2343.51	0.00771474	237.79	0.00904028
2019-05-07	163.19	-0.00823854	270.57	-0.00967328	158.8	-0.0123914	126.31	-0.00331964	223.03	0.00629697	92.57	0.00237941	120.4	0.0191185	2.755	0.000726216	2368.54	0.0106239	236.45	-0.00565116
2019-05-08	163.18	-6.12801e-05	270.51	-0.000221779	159.21	0.00257854	125.96	-0.00277481	224.65	0.00723734	92.49	-0.000864585	118.57	-0.015316	2.74	-0.00545952	2361.17	-0.00311647	236.78	0.00139467
2019-05-09	157.02	-0.0384807	259.32	-0.0422462	153.35	-0.0375012	122.56	-0.0273637	218.33	-0.028536	92.68	0.00205217	114.63	-0.033794	2.713	-0.00990289	2285.16	-0.0327212	234.98	-0.00763104
2019-05-10	159.63	0.0164855	264.08	0.0181893	156.29	0.0189904	123.38	0.00666832	221.83	0.0159036	91.34	-0.0145639	111.99	-0.0233	2.712	-0.000368664	2205.39	-0.0355317	237.57	0.0109619
2019-05-11	160.52	0.00555991	265.34	0.00475993	157.54	0.00796614	123.97	0.00477058	222.86	0.00463245	92.34	0.0108886	115.84	0.0338003	2.662	-0.0186087	2216.98	0.00524155	239.65	0.00871721
2019-05-12	159.99	-0.00330723	262.93	-0.00912419	157.41	-0.000825528	124.51	0.00434643	224.91	0.00915655	92.84	0.00540016	116.2	0.00310292	2.708	0.0171326	2167.94	-0.0223685	243.1	0.0142934
2019-05-13	156.26	-0.02359	255.79	-0.027531	153.68	-0.0239813	122.71	-0.0145622	220.96	-0.0177186	93.25	0.00440648	114.41	-0.0155244	2.684	-0.00890214	2056.86	-0.0525969	241.79	-0.0054033
2019-05-14	154.4	-0.0119746	251.31	-0.0176696	152.27	-0.00921726	121.54	-0.00958042	221.52	0.00253119	92.49	-0.00818353	111.86	-0.0225404	2.677	-0.00261145	2134.96	0.0372674	241.52	-0.0011173
2019-05-15	155.76	0.00876972	252.9	0.00630692	153.71	0.00941245	122.49	0.00778597	223.86	0.010508	92.52	0.000324307	112.75	0.00792489	2.643	-0.0127821	2124.13	-0.0050856	241.54	8.28054e-05
2019-05-16	153	-0.0178784	246.52	-0.025551	150.33	-0.0222348	121.14	-0.0110825	220.61	-0.0146244	93.42	0.00968062	113.56	0.00715835	2.664	0.00791412	2132.51	0.00393738	236.34	-0.0217636
2019-05-17	150.38	-0.0172725	242.95	-0.0145875	148.05	-0.0152828	119.37	-0.014719	216.26	-0.019915	91.98	-0.0155343	117.99	0.0382685	2.708	0.0163816	2135.44	0.00137302	224.38	-0.0519304
2019-05-18	151.08	0.00464407	242.84	-0.000452871	148.93	0.00592634	120.02	0.00543048	217.8	0.00709582	89.33	-0.0292338	116.6	-0.0118506	2.7	-0.00295858	2122.36	-0.00614404	226.79	0.0106834
2019-05-19	150.97	-0.000728356	243.3	0.00189246	150.37	0.00962253	118.43	-0.0133363	217.27	-0.00243639	89.81	0.00535895	113.96	-0.0229018	2.664	-0.013423	2112.75	-0.00453826	229.84	0.0133589
2019-05-20	150.1	-0.0057794	240.61	-0.0111179	148.13	-0.0150087	117.5	-0.00788374	216.83	-0.00202718	89	-0.00905996	114	0.000350939	2.66	-0.00150263	2134.03	0.0100218	227.63	-0.00966191
2019-05-21	150.16	0.000399654	239.43	-0.00491627	147.32	-0.00548318	116.86	-0.0054617	217.33	0.0023033	88.68	-0.00360198	114.23	0.00201551	2.59	-0.0266682	2162.54	0.0132712	219.86	-0.0347305
2019-05-22	146.8	-0.0226303	233.3	-0.0259359	142.45	-0.033616	114.37	-0.0215378	214.59	-0.0126877	87.78	-0.0102007	113.2	-0.00905779	2.572	-0.00697407	2157.89	-0.00215256	208.95	-0.050896
2019-06-03	147.82	0.0069242	234.27	0.00414912	144.02	0.0109611	114.32	-0.000437273	216.22	0.00756718	86.67	-0.0127259	109.44	-0.0337797	2.517	-0.0216161	2157.46	-0.000199289	206.64	-0.0111168
2019-06-04	152.72	0.0326109	243.42	0.0383141	148.83	0.0328525	117.66	0.0287976	220.55	0.019828	87.54	0.00998803	106.22	-0.029864	2.49	-0.010785	2166.23	0.00405673	207.7	0.00511658
2019-06-05	152.91	0.00124333	242.1	-0.00543748	148.41	-0.002826	118.01	0.00297026	222.68	0.00961134	88.62	0.0122617	109.89	0.0339675	2.524	0.0135622	2187.89	0.00994928	201.97	-0.0279756
2019-06-06	153.48	0.00372075	243.48	0.00568394	148.07	-0.00229358	117.82	-0.00161133	223.74	0.0047489	87.65	-0.011006	108.5	-0.0127297	2.455	-0.0277182	2196.33	0.00385018	204.82	0.0140124
2019-06-07	154.83	0.00875748	245.51	0.00830288	149.94	0.0125501	118.76	0.00794661	225.36	0.00721446	88.95	0.0147228	107.29	-0.0112147	2.462	0.00284727	2189.95	-0.00290907	209.89	0.024452
2019-06-08	156.68	0.0118778	248.37	0.0115819	151.93	0.0131847	119.7	0.00788396	225.48	0.00053234	89.52	0.00638765	109.66	0.0218492	2.514	0.0209011	2183.07	-0.00314657	207.31	-0.0123683
2019-06-09	157.39	0.00452129	250.27	0.00762077	152.95	0.00669118	120.02	0.00266978	222.4	-0.0137539	89.59	0.000781643	112.75	0.0277883	2.566	0.0204732	2197.62	0.00664281	207.59	0.00134972
2019-06-10	155.74	-0.0105389	247.01	-0.0131115	150.57	-0.015683	119.4	-0.00517919	221.68	-0.00324266	89.88	0.00323174	111.77	-0.00872979	2.593	0.0104672	2180.77	-0.00769693	200.17	-0.036398
2019-06-11	157.61	0.0119357	249.03	0.00814455	152.23	0.0109644	121.39	0.0165293	224.61	0.0131307	88.21	-0.0187551	111.05	-0.00646264	2.575	-0.00696597	2193.08	0.00562892	204.14	0.019639
2019-06-12	155.6	-0.012835	245.63	-0.013747	149.71	-0.0166924	120.85	-0.0044584	222.56	-0.00916884	89.1	0.010039	111.68	0.00565709	2.62	0.0173248	2211.1	0.00818318	205.62	0.00722377
2019-06-13	155.82	0.00141288	247.37	0.00705885	149.32	-0.00260844	121.4	0.00454077	222.95	0.0017508	88.5	-0.00675678	112.08	0.00357526	2.589	-0.0119026	2229.01	0.00806741	202.72	-0.0142041
2019-06-14	158.95	0.0198882	252.49	0.0204865	151.94	0.0173941	123.87	0.0201417	228.06	0.0226612	88.82	0.0036093	111.95	-0.00116056	2.567	-0.0085338	2214.74	-0.00642253	208.09	0.026145
2019-06-15	159.31	0.0022623	253.36	0.00343976	153.3	0.00891108	124	0.00104894	229.57	0.00659924	90.17	0.0150849	112.39	0.00392262	2.524	-0.016893	2169.38	-0.0206936	207.55	-0.0025984
2019-06-16	161.25	0.012104	256.16	0.0109908	155.16	0.0120601	124.55	0.00442568	233.56	0.017231	90.27	0.0011084	111.68	-0.00633733	2.537	0.00513734	2104.3	-0.0304585	217.3	0.0459066
2019-06-17	160.53	-0.00447511	255.16	-0.00391145	154.8	-0.00232288	123.76	-0.00636304	231.31	-0.0096802	92.16	0.020721	112.3	0.00553622	2.61	0.0283679	2127.43	0.0109318	219.67	0.0108475
2019-06-18	159.51	-0.00637422	254.43	-0.00286505	152.93	-0.0121537	124.06	0.00242111	230.52	-0.00342118	92.74	0.00627368	113.2	0.0079823	2.595	-0.0057637	2133.12	0.00267102	219.88	0.000955523
2019-06-19	158.44	-0.00673064	252.49	-0.00765411	151.94	-0.00649459	123.46	-0.0048481	228.21	-0.0100714	92.21	-0.00573129	117.99	0.0414437	2.619	0.00920605	2100.89	-0.0152246	220.58	0.0031785
2019-06-20	159.95	0.00948529	255.19	0.0106367	153.88	0.0126874	122.95	-0.00413945	227.63	-0.00254475	91.46	-0.00816687	118.17	0.00152439	2.621	0.000763359	2047.25	-0.0258636	226.25	0.0253801
2019-06-21	162.59	0.0163704	258.23	0.0118423	157.07	0.0205185	124.48	0.0123673	227.71	0.000351386	92.61	0.0124954	122.55	0.0363948	2.659	0.0143942	2047.25	0	225.84	-0.0018138
2019-06-22	163.51	0.00564246	258.68	0.00174112	158.19	0.00710528	125.73	0.00999169	230.93	0.0140417	91.8	-0.00878483	120.31	-0.0184474	2.601	-0.0220541	2061.53	0.006951	222.92	-0.0130138
2019-07-01	164.19	0.00415014	260.69	0.00774019	158.9	0.00447823	126.32	0.00468162	229	-0.00839263	92.61	0.00878483	117.58	-0.0229528	2.639	0.0145041	2052.63	-0.00432653	224.58	0.00741903
2019-07-02	163.25	-0.00574153	259.49	-0.0046138	157.7	-0.00758058	126.18	-0.00110891	230.5	0.00652886	92.84	0.00248045	120.45	0.0241158	2.631	-0.00303606	2070.59	0.00871169	215.37	-0.0418745
2019-07-03	164.14	0.00543695	261.17	0.00645337	158.44	0.00468148	126.74	0.00442828	230.85	0.00151729	91.57	-0.0137739	119.55	-0.00750004	2.673	0.0158374	2071.33	0.000357322	219.13	0.0173077
2019-07-04	164	-0.000853294	260.82	-0.00134102	158.16	-0.00176879	127.29	0.0043302	231.21	0.00155824	91.79	0.00239965	118.61	-0.00789389	2.613	-0.0227025	2058.83	-0.00605305	220.13	0.00455312
2019-07-05	162.14	-0.0114063	257.95	-0.0110647	156.86	-0.00825349	126.2	-0.0086	229.6	-0.00698772	91.87	0.000871175	118.03	-0.00490197	2.543	-0.0271545	2066.48	0.00370882	219.94	-0.000863499
2019-07-06	162.17	0.000185008	258.9	0.00367612	156.16	-0.00447257	127.2	0.0078927	230.81	0.0052562	91.81	-0.00065331	119.96	0.0162195	2.578	0.0136694	2097.48	0.0148899	220.47	0.00240685
2019-07-07	162.95	0.00479824	261.52	0.0100689	157	0.00536468	126.75	-0.00354401	231.06	0.00108256	91.98	0.00184994	118.84	-0.0093803	2.598	0.00772801	2052.19	-0.0218291	229.76	0.0412737
2019-07-08	161.76	-0.00732965	260.81	-0.00271859	154.34	-0.0170878	127.14	0.0030722	232.28	0.00526612	93.28	0.0140346	126.13	0.0595351	2.61	0.0046083	2056.51	0.00210286	228.87	-0.00388113
2019-07-09	164.57	0.0172223	265.82	0.0190272	157.29	0.0189333	128.08	0.00736623	234.76	0.0106202	93.46	0.00192781	126.58	0.0035614	2.584	-0.0100116	2065.87	0.00454107	228.74	-0.000568169
2019-07-10	164.96	0.00236701	266.83	0.00379236	157.7	0.00260326	128.24	0.00124844	232.87	-0.00808336	93.55	0.000962515	128.81	0.0174639	2.582	-0.000774293	2097.6	0.0152424	226.5	-0.00984104
2019-07-11	164.39	-0.00346137	265.08	-0.00658008	157.44	-0.00165006	127.96	-0.00218579	233.08	0.000901384	92.65	-0.0096671	129.98	0.00904214	2.633	0.0195596	2092.25	-0.00255379	220.22	-0.0281179
2019-07-12	163.18	-0.00738777	264.4	-0.00256856	156.12	-0.00841949	126.57	-0.0109222	229.43	-0.0157838	91.51	-0.0123807	127.38	-0.0202058	2.547	-0.0332077	2007.04	-0.041579	217.3	-0.0133482
2019-07-13	162.99	-0.00116504	264.64	0.000907304	155.53	-0.0037863	126.25	-0.00253145	228.6	-0.00362422	90.43	-0.0118722	127.38	0	2.454	-0.0371968	1999.35	-0.00383887	211.88	-0.0252588
2019-07-14	163.58	0.00361332	265.64	0.0037716	156.44	0.00583391	125.69	-0.00444551	229.93	0.00580116	90.26	-0.00188168	124.3	-0.0244767	2.403	-0.0210014	2001.11	0.000879899	213.74	0.00874025
2019-07-15	163.59	6.11303e-05	266.46	0.00308213	156.12	-0.00204761	125.57	-0.000955186	231.22	0.00559472	90.66	0.00442185	129.26	0.0391279	2.416	0.00539532	2000.57	-0.000269887	215.67	0.00898914
2019-07-16	166.85	0.0197319	271.4	0.0183696	159.53	0.0216071	127.05	0.0117173	232.9	0.00723954	90.97	0.00341354	129.71	0.00347531	2.378	-0.0158535	2014.45	0.00691407	217.81	0.00987366
2019-07-17	170.4	0.0210534	277.96	0.0238835	162.8	0.0202905	128.78	0.0135248	235.31	0.0102946	91.09	0.00131825	133.38	0.027901	2.324	-0.02297	2006.46	-0.00397423	215.68	-0.0098273
2019-07-18	167.08	-0.0196759	272.51	-0.0198019	158.2	-0.0286624	127.62	-0.00904842	235.39	0.000339919	90.96	-0.00142818	130.6	-0.021063	2.337	0.00557822	2007.21	0.000373723	216.19	0.00236182
2019-07-19	167.21	0.000777768	273.17	0.002419	158.51	0.00195763	127.37	-0.00196086	235.77	0.00161304	89.77	-0.013169	129.84	-0.00583629	2.357	0.00852157	2024.77	0.00871042	216.34	0.000693594
2019-07-20	166.97	-0.00143635	273.74	0.00208444	157.83	-0.00429918	127.22	-0.00117837	234.96	-0.00344147	89.47	-0.00334747	126.58	-0.0254284	2.399	0.0176624	2029.72	0.00244174	217.83	0.0068637
2019-07-21	165.74	-0.00739386	272.6	-0.00417323	156.01	-0.0115984	126.41	-0.00638728	236.29	0.00564458	89.21	-0.00291023	127.16	0.00457162	2.386	-0.00543366	2021.3	-0.00415698	221.63	0.0172944
2019-07-22	163.74	-0.0121405	270.96	-0.00603431	154.93	-0.00694671	121.56	-0.0391226	235.19	-0.00466617	90.06	0.00948297	124.83	-0.0184933	2.325	-0.0258983	2010.68	-0.0052679	223.62	0.00893886
2019-08-01	158.49	-0.0325883	264.09	-0.0256813	149.13	-0.038155	118.24	-0.0276915	228.07	-0.0307411	89.42	-0.00713174	125.19	0.00287977	2.387	0.0263173	2031.64	0.0103704	208.38	-0.0705848
2019-08-02	156.1	-0.0151947	261.66	-0.009244	146.81	-0.0156792	116.84	-0.011911	225.18	-0.0127525	87.03	-0.0270915	131.77	0.0512254	2.386	-0.000419024	2046.52	0.00729744	213.03	0.0220697
2019-08-03	150.6	-0.0358695	252.44	-0.0358724	142.18	-0.0320454	113.48	-0.0291789	218.91	-0.0282394	85.93	-0.0127199	130.92	-0.00647153	2.328	-0.0246088	2075.42	0.0140228	207.66	-0.0255309
2019-08-04	152.17	0.010371	255.08	0.0104036	143.37	0.00833484	114.65	0.0102574	223.46	0.0205717	83.57	-0.0278484	128.41	-0.0193582	2.276	-0.02259	2067.06	-0.00403623	204.38	-0.0159211
2019-08-05	152.12	-0.000328634	255.74	0.00258408	144.61	0.00861176	112.89	-0.0154701	224.61	0.00513314	83.59	0.000239292	127.11	-0.0101754	2.185	-0.0408037	2071.33	0.00206361	194.76	-0.048213
2019-08-06	154.69	0.0167534	260.88	0.0198992	146.01	0.00963465	115.49	0.0227701	229.61	0.0220167	83.16	-0.00515743	126.53	-0.00457342	2.186	0.000457561	2081.92	0.00509963	198.77	0.0203803
2019-08-07	151.38	-0.0216299	254.87	-0.0233069	143.3	-0.0187348	113.77	-0.0150051	226.58	-0.0132841	84.91	0.0208254	127.65	0.00881271	2.303	0.0521392	2074.39	-0.00362341	203.82	0.0250889
2019-08-08	148.59	-0.0186024	250.87	-0.0158187	141.46	-0.0129233	111.36	-0.0214107	222.75	-0.017048	83.98	-0.0110132	125.82	-0.0144398	2.308	0.00216873	2088.77	0.00690824	204.29	0.0023033
2019-08-09	151.41	0.0188006	256.17	0.0209064	144.2	0.0191842	112.2	0.0075148	224.04	0.00577454	83.06	-0.0110154	119.46	-0.0518707	2.291	-0.00739295	2088.51	-0.000124483	212.5	0.0394014
2019-08-10	145.4	-0.0405028	246.92	-0.0367769	138.04	-0.0436577	108.31	-0.0352855	218.21	-0.0263667	84.03	0.0116106	121.25	0.0148729	2.324	0.0143014	2082.42	-0.00292021	206.15	-0.0303379
2019-08-11	143.99	-0.00974471	244.77	-0.0087454	136.42	-0.0118051	107.21	-0.010208	219.51	0.00593989	80.92	-0.0377129	120.4	-0.007035	2.308	-0.00690849	2091.22	0.00421695	202.76	-0.016581
2019-08-12	147.67	0.0252362	250.94	0.0248949	139.94	0.0254754	108.84	0.0150894	223.76	0.0191763	80.35	-0.00706892	116.24	-0.0351625	2.267	-0.017924	2083.59	-0.00365526	203.94	0.00580282
2019-08-13	149.61	0.0130519	255.55	0.0182042	141.22	0.0091052	109.07	0.00211096	227.13	0.0149485	81.21	0.0106463	116.15	-0.00077456	2.24	-0.0119815	2083.1	-0.000235199	207.62	0.0178837
2019-08-14	148.89	-0.00482413	255.11	-0.00172326	140.3	-0.00653597	108.45	-0.00570064	226.75	-0.00167445	82.65	0.0175764	118.84	0.0228956	2.29	0.022076	2080.53	-0.0012345	208.41	0.00379781
2019-08-15	149.56	0.00448987	256.41	0.0050829	141.13	0.00589846	108.5	0.000460936	229.47	0.0119242	81.89	-0.00923794	117.45	-0.0117653	2.285	-0.00218579	2085.7	0.00248186	208.45	0.000191911
2019-08-16	148.83	-0.00489294	255.64	-0.00300752	139.86	-0.00903953	108.31	-0.00175269	229.87	0.00174163	82.74	0.0103263	116.42	-0.00880837	2.418	0.0565747	2098.09	0.00592288	206.98	-0.00707703
2019-08-17	143.54	-0.036191	245.58	-0.0401474	135.36	-0.032704	106.01	-0.0214641	223.85	-0.0265377	82.23	-0.00618296	114.81	-0.0139258	2.403	-0.0062228	2105.23	0.00339732	203.53	-0.0168088
2019-08-18	144.92	0.00956812	248.84	0.0131874	136.24	0.00648014	106.64	0.00592525	225.69	0.00818619	79.93	-0.0283689	112.3	-0.0221047	2.425	0.00911357	2111.8	0.00311594	201.6	-0.00952788
2019-08-19	143.93	-0.0068548	247.75	-0.00438995	135.52	-0.00529881	105.46	-0.0111269	223.89	-0.00800752	80.3	0.00461837	115.57	0.0287025	2.444	0.00780452	2128.66	0.00795201	205.04	0.0169195
2019-08-20	144.92	0.0068548	249.31	0.00627693	136.59	0.00786451	105.93	0.00444676	226.16	0.0100879	80.02	-0.00349302	113.69	-0.016401	2.416	-0.0115228	2117.17	-0.00541238	208.54	0.0169258
2019-08-21	147.51	0.0177141	253.34	0.0160354	138.73	0.0155459	107.68	0.0163854	229.3	0.0137885	81.1	0.0134064	116.38	0.0233853	2.453	0.0151985	2130.86	0.00644536	210.96	0.0115377
2019-08-22	148.3	0.00534128	255.54	0.00864649	139.21	0.00345399	107.85	0.00157751	230.81	0.00656367	82.15	0.0128639	118.39	0.0171236	2.408	-0.0185152	2127.89	-0.00139478	205.84	-0.0245694
2019-09-03	145.41	-0.0196799	250.66	-0.0192815	136.31	-0.0210519	106.99	-0.008006	228.3	-0.0109343	82.24	0.00109496	117.76	-0.0053356	2.306	-0.0432821	2126.63	-0.000592311	201.64	-0.0206152
2019-09-04	148.44	0.0206235	256.13	0.0215877	139.34	0.0219853	107.78	0.00735674	231.62	0.0144375	81.72	-0.00634303	112.89	-0.0422348	2.304	-0.000867679	2128.13	0.000705093	210.21	0.0416231
2019-09-05	153.25	0.0318897	263.27	0.027495	144.04	0.033174	109.51	0.0159238	234.48	0.0122722	82.88	0.014095	114.18	0.0113623	2.287	-0.00740583	2124.38	-0.00176366	211.18	0.00460382
2019-09-06	154.17	0.00598531	264.5	0.00466113	145.19	0.00795219	109.85	0.00309993	235.45	0.00412828	83.79	0.0109199	114.23	0.000437809	2.251	-0.0158664	2116.13	-0.00389105	212.17	0.00467699
2019-09-07	157.67	0.0224484	269.28	0.0179105	148.83	0.0247615	112.4	0.0229481	234.21	-0.00528043	84.02	0.0027412	112.21	-0.0178418	2.312	0.0267384	2118.47	0.00110518	216.15	0.0185848
2019-09-08	160.4	0.0171665	272.34	0.0112996	152.08	0.021602	114.17	0.0156246	235.49	0.0054503	85.38	0.016057	111.95	-0.00231977	2.3	-0.00520383	2139.33	0.00979857	215.28	-0.0040331
2019-09-09	162.42	0.0125149	275.24	0.0105922	154.27	0.0142976	115.58	0.0122744	238.82	0.0140417	86.44	0.0123387	119.55	0.0656824	2.22	-0.0354019	2140.73	0.000654196	209.78	-0.0258801
2019-09-10	162.16	-0.00160207	274.22	-0.00371274	153.47	-0.00519921	116.38	0.00689777	240.69	0.00779967	86.31	-0.00150507	117.54	-0.016956	2.244	0.0107528	2153.46	0.00592896	207.13	-0.0127127
2019-09-11	163.33	0.00718919	274.13	-0.000328258	156	0.0163509	116.66	0.00240302	241.36	0.0027798	85.98	-0.00383076	118.26	0.00610689	2.169	-0.0339938	2172.53	0.00881654	206.17	-0.00464554
2019-09-12	162.5	-0.00509469	271.7	-0.00890393	155.32	-0.0043685	116.15	-0.00438126	245.33	0.0163146	86.49	0.00591409	118.03	-0.00194676	2.141	-0.0129932	2173.7	0.000538398	233.95	0.126406
2019-09-13	161.65	-0.0052445	270.9	-0.00294877	154.54	-0.00503454	115.88	-0.00232729	243.67	-0.00678939	89.5	0.0342098	120.98	0.0246864	2.137	-0.00187003	2177.67	0.00182471	221.49	-0.05473
2019-09-14	160.35	-0.00807458	269.47	-0.00529268	152.97	-0.0102111	114.91	-0.00840596	243.53	-0.000574713	88.33	-0.0131588	117.32	-0.03072	2.233	0.043943	2183.32	0.00259116	218.08	-0.0155155
2019-09-15	159.9	-0.00281031	268.79	-0.00252666	153.06	0.000588178	113.99	-0.00803849	241.45	-0.00857773	88	-0.00374299	113.87	-0.0298478	2.202	-0.0139799	2183.08	-0.00010993	219.77	0.00771958
2019-09-16	157.96	-0.0122068	265.83	-0.0110734	151.58	-0.00971646	112.94	-0.00925402	239.22	-0.00927878	87.74	-0.00295892	116.11	0.0194806	2.121	-0.0374784	2176.51	-0.00301405	219.23	-0.00246014
2019-09-17	157.34	-0.00393277	264.79	-0.00391995	150.75	-0.0054907	113.03	0.000796566	238.47	-0.00314011	87.98	0.00273162	118.7	0.0220613	2.07	-0.0243391	2173.43	-0.00141611	220.77	0.00700003
2019-09-18	153.43	-0.0251646	258.28	-0.0248928	146.67	-0.0274377	111.03	-0.0178528	236.43	-0.00859134	87.97	-0.000113669	115.44	-0.0278484	2.111	0.0196132	2184.41	0.0050392	216.03	-0.0217041
2019-09-19	155.59	0.0139799	263.27	0.0191359	147.8	0.00767484	112.65	0.0144852	239.39	0.0124418	86.61	-0.0155806	114.27	-0.0101868	2.083	-0.0133526	2194.29	0.00451276	213.25	-0.0129521
2019-09-20	155.13	-0.00296087	264.55	0.00485015	146.48	-0.00897111	112.56	-0.000799254	237.5	-0.0079264	86.53	-0.000924108	112.8	-0.0129477	2.128	0.0213734	2189.06	-0.0023863	213.54	0.00135898
2019-09-21	153.41	-0.0111494	261.27	-0.0124759	145.04	-0.00987933	111.03	-0.013686	234.65	-0.0120726	86.1	-0.00498176	114.72	0.016878	2.119	-0.00423829	2205.75	0.00759536	211.97	-0.00737941
2019-09-22	154.06	0.00422806	262.01	0.00282832	145.35	0.00213506	111.17	0.00126013	234.68	0.000127842	86.18	0.000928721	113.2	-0.0133382	2.105	-0.00662881	2187.33	-0.00838597	205.87	-0.0291999
2019-10-01	150.41	-0.0239772	256.94	-0.0195401	141.64	-0.025856	108.8	-0.0215492	228.04	-0.0287018	85.67	-0.00593543	110.6	-0.0232361	2.147	0.0197561	2146.53	-0.018829	204.68	-0.00579712
2019-10-02	147.6	-0.018859	253.42	-0.0137944	138.86	-0.0198224	106.11	-0.025035	225.87	-0.00956144	84.19	-0.0174266	112.04	0.0129359	2.143	-0.0018648	2146.59	2.79517e-05	200.71	-0.0195867
2019-10-03	148.27	0.00452902	255.11	0.00664663	138.75	-0.000792479	106.43	0.0030112	227.59	0.00758615	81.96	-0.0268448	108.23	-0.0345974	2.232	0.0406913	2143.03	-0.00165982	200.39	-0.00159561
2019-10-04	149.56	0.00866271	256.73	0.00633012	140.13	0.00989681	106.97	0.00506093	229.74	0.00940247	82.62	0.00802046	103.98	-0.04006	2.2	-0.0144407	2140.61	-0.00112988	202.46	0.0102769
2019-10-05	149.07	-0.00328166	255.66	-0.00417651	140.07	-0.000428266	106.82	-0.00140325	229.4	-0.00148103	83.02	0.00482976	102.64	-0.0129709	2.21	0.00453516	2150.84	0.00476763	202.38	-0.000395218
2019-10-06	145.87	-0.0217002	248.85	-0.0269981	138.13	-0.013947	105.35	-0.013857	226.63	-0.0121485	82.5	-0.00628325	104.74	0.0202534	2.218	0.00361337	2142.64	-0.00381975	201.61	-0.00381198
2019-10-07	147.99	0.0144289	252.89	0.0161043	139.69	0.0112304	106.26	0.00860078	228.78	0.00944211	81.19	-0.0160062	100.81	-0.0382435	2.17	-0.0218787	2143.42	0.000363971	201.89	0.00138786
2019-10-08	149.39	0.00941563	254.71	0.00717103	141.4	0.0121671	106.28	0.0001882	230.32	0.0067088	81.92	0.00895107	101.34	0.00524364	2.159	-0.00508202	2136.78	-0.00310266	204.18	0.011279
2019-10-09	153.2	0.0251839	261.49	0.0262704	145.9	0.0313287	106.55	0.00253724	232.23	0.00825861	82.89	0.0117713	104.07	0.0265825	2.152	-0.00324751	2132.96	-0.00178934	208.66	0.0217042
2019-10-10	153.42	0.001435	261.9	0.00156671	146.44	0.00369433	106.76	0.00196897	232.17	-0.000258398	84.1	0.0144921	109.35	0.04949	2.23	0.0356039	2133.73	0.000360936	204.63	-0.0195027
2019-10-11	155.91	0.0160997	266.92	0.0189862	147.98	0.0104613	108.48	0.0159825	233.85	0.00721002	83.83	-0.00321563	108.05	-0.0119597	2.202	-0.0126355	2129.33	-0.00206425	202.85	-0.00873668
2019-10-12	155.72	-0.00121939	265.55	-0.00514584	148.39	0.00276681	108.68	0.00184196	234.94	0.00465028	84.01	0.0021449	115.03	0.0625989	2.251	0.0220085	2147.65	0.00856684	204.94	0.0102505
2019-10-13	156.91	0.00761287	266.45	0.00338346	150.17	0.011924	109.6	0.00842959	232.18	-0.0118172	83.31	-0.00836725	117.67	0.0226911	2.296	0.0197939	2142.24	-0.00252221	206.11	0.00569275
2019-10-14	156.51	-0.00255249	265.5	-0.00357177	150.48	0.0020622	108.93	-0.0061319	228.78	-0.0147521	83.64	0.00395328	116.6	-0.00913482	2.285	-0.00480245	2122.61	-0.00920555	205.56	-0.00267204
2019-10-15	158.13	0.0102976	267.1	0.00600828	151.78	0.00860192	110.95	0.0183742	229.8	0.00444852	83.22	-0.00503417	115.79	-0.00697107	2.275	-0.00438597	2119.2	-0.0016078	204.08	-0.00722589
2019-10-16	158.48	0.00221092	266.52	-0.00217383	152.65	0.00571562	111.15	0.00180099	229.32	-0.00209096	84.47	0.0149087	116.02	0.00198438	2.312	0.0161329	2110.47	-0.00412799	207	0.0142067
2019-10-17	158.19	-0.00183156	264.12	-0.00904574	153.15	0.00327011	111.72	0.0051151	229.58	0.00113314	85.38	0.0107154	114.81	-0.010484	2.358	0.0197009	2110.47	0	211.58	0.0218844
2019-10-18	159.37	0.0074317	268.92	0.0180104	154.56	0.00916454	110.2	-0.0136988	231.64	0.00893289	86.18	0.00932625	110.74	-0.0360935	2.445	0.0362313	2108.39	-0.000986048	213.2	0.00762751
2019-10-19	161.85	0.0154414	275.83	0.0253708	157.03	0.0158545	109.7	-0.00454753	230.85	-0.00341629	85.85	-0.00383654	113.83	0.027521	2.435	-0.00409837	2112.29	0.00184804	214.33	0.00528619
2019-10-20	163.51	0.0102042	277.34	0.00545946	158.34	0.00830775	111.78	0.0187833	232.81	0.00845452	86.42	0.00661754	111.72	-0.0187104	2.496	0.0247427	2121.68	0.00443556	212.07	-0.0106005
2019-10-21	162.74	-0.00472032	277.33	-3.60575e-05	157.65	-0.00436723	111.91	0.00116232	233.22	0.00175954	86.13	-0.00336135	112.39	0.00597922	2.585	0.0350361	2119.8	-0.000886483	211.59	-0.00226597
2019-10-22	161.45	-0.00795834	278.51	0.00424583	154.61	-0.0194716	110.11	-0.0162151	234.44	0.00521748	86.14	0.000116097	113.87	0.0130825	2.58	-0.00193611	2129.51	0.00457016	208.77	-0.0134173
2019-10-23	159.41	-0.012716	275.91	-0.00937924	152.4	-0.0143972	109.75	-0.00327481	232.08	-0.0101176	85.01	-0.013205	116.33	0.0213735	2.552	-0.010912	2119.77	-0.00458431	205.69	-0.014863
2019-11-01	162.9	0.021657	280.35	0.0159641	156.42	0.0260361	111.22	0.0133052	235.63	0.0151806	84.24	-0.00909903	114.59	-0.0150704	2.574	0.00858374	2143.02	0.0109085	212.74	0.0337006
2019-11-02	166.64	0.0226993	285.92	0.0196732	160.18	0.0237535	112.84	0.0144607	233.38	-0.00959475	86.11	0.0219557	113.15	-0.0126462	2.614	0.0154205	2117.75	-0.0118618	214.51	0.00828559
2019-11-03	168.2	0.00931795	288.58	0.00926029	160.82	0.00398754	114.37	0.0134679	234.47	0.00465962	88.09	0.0227335	114.68	0.0134313	2.681	0.0253082	2108.59	-0.00433473	216.67	0.0100191
2019-11-04	166.26	-0.0116009	285.93	-0.00922532	158.95	-0.011696	113.46	-0.00798845	234.73	0.00110827	88.56	0.00532127	114.14	-0.00471988	2.668	-0.00486073	2129.39	0.00981608	213.08	-0.0167078
2019-11-05	168.14	0.0112441	289.97	0.0140304	160.48	0.00957964	113.8	0.00299217	235.83	0.00467529	87.08	-0.0168531	110.92	-0.0286165	2.637	-0.0116872	2128.11	-0.000601292	214.66	0.0073877
2019-11-06	168.43	0.00172327	290.7	0.00251434	159.6	-0.00549864	114.42	0.00543337	236.79	0.00406247	88.27	0.0135731	111.71	0.00709701	2.538	-0.0382655	2129.61	0.000704602	214.52	-0.000652407
2019-11-07	168.64	0.00124603	290.4	-0.00103252	160.95	0.00842307	113.97	-0.00394063	237.56	0.00324655	87.85	-0.00476948	111.39	-0.00286867	2.534	-0.00157729	2102.34	-0.0128879	213.35	-0.00546896
2019-11-08	168.84	0.00118526	291.93	0.00525476	161.18	0.001428	113.19	-0.00686743	237.97	0.00172439	87.5	-0.00399202	111.89	0.00447869	2.527	-0.00276625	2105.75	0.00162069	212.77	-0.00272224
2019-11-09	166.66	-0.0129957	287.91	-0.0138661	159.07	-0.0131774	111.3	-0.0168386	238.13	0.000672128	87.08	-0.00481156	108.38	-0.0318727	2.503	-0.00954282	2131.19	0.0120088	213.82	0.00492277
2019-11-10	166.53	-0.000780336	287.5	-0.00142507	158.91	-0.00100635	111.25	-0.000449337	238.94	0.00339573	86.82	-0.00299023	109.75	0.0125615	2.502	-0.0003996	2154.93	0.0110777	213.18	-0.00299766
2019-11-11	167.91	0.00825265	289.04	0.00534223	160.33	0.00889619	112.74	0.0133044	240.91	0.00821095	86.3	-0.00600741	107.83	-0.0176491	2.428	-0.0300225	2144.15	-0.00501504	216.48	0.0153613
2019-11-12	167.78	-0.000774524	287.62	-0.00492492	159.59	-0.00462616	113.72	0.008655	240.88	-0.000124536	86.98	0.00784861	107.34	-0.00455455	2.404	-0.00993386	2142.3	-0.000863185	213.36	-0.0145173
2019-11-13	167.06	-0.00430057	287.31	-0.00107839	158.85	-0.00464767	112.87	-0.00750257	239.73	-0.00478559	86.04	-0.0108659	105.28	-0.0193779	2.33	-0.0312657	2128.92	-0.00626521	208.06	-0.0251544
2019-11-14	165.1	-0.0118017	284.54	-0.00968793	156.36	-0.0157993	112.35	-0.00461772	239.69	-0.000166868	84.87	-0.0136916	105.5	0.00208749	2.283	-0.0203779	2135.37	0.00302512	213.41	0.0253887
2019-11-15	164.8	-0.00181873	285.57	0.00361334	156.55	0.00121441	113.43	0.00956691	235.06	-0.0195056	85.33	0.00540542	108.1	0.0243458	2.247	-0.0158944	2136.63	0.000589888	218.69	0.02444
2019-11-16	165.93	0.0068334	286.87	0.00454197	157.87	0.00839646	114.32	0.00781563	235.62	0.00237954	86.37	0.0121143	107.74	-0.00333581	2.329	0.035843	2140.96	0.00202451	216.44	-0.0103418
2019-11-17	169.7	0.0224662	292.92	0.0208704	161.22	0.020998	116.08	0.0152781	236.96	0.00567101	86.07	-0.00347947	110.6	0.0261992	2.352	0.00982704	2143.26	0.00107371	217.28	0.00387347
2019-11-18	170.2	0.00294204	294.09	0.00398631	162.9	0.0103666	116.12	0.000344531	237.43	0.00198149	86.27	0.00232099	109.98	-0.00562156	2.303	-0.0210534	2147.8	0.00211603	219.19	0.00875209
2019-11-19	171.37	0.00685075	297.29	0.0108223	164.65	0.0106855	116.23	0.000946847	238.23	0.00336375	85.32	-0.011073	109.75	-0.00209348	2.288	-0.00653455	2156.28	0.00394045	218.1	-0.00498526
2019-11-20	169.33	-0.0119755	293.33	-0.0134098	162.09	-0.0156703	115.86	-0.00318842	236.97	-0.00530304	85.43	0.00128843	113.02	0.0293597	2.218	-0.0310722	2156.03	-0.000115947	208.56	-0.0447269
2019-12-02	168.77	-0.00331263	292.48	-0.00290197	163.25	0.00713103	114.65	-0.0104986	233.8	-0.0134675	84.6	-0.00976306	113.47	0.00397369	2.214	-0.00180505	2130.55	-0.0118884	210.35	0.00854604
2019-12-03	166.34	-0.014503	289.31	-0.0108975	159.83	-0.021172	114.04	-0.00533475	232.93	-0.00372807	84.45	-0.00177462	109.49	-0.0357053	2.28	0.0293746	2111.1	-0.00917102	210.15	-0.000951249
2019-12-04	167.62	0.00766563	291.59	0.00784993	161.15	0.00822486	114.69	0.00568357	232.84	-0.000386457	83.32	-0.013471	108.05	-0.0132391	2.339	0.025548	2086.64	-0.011654	217.47	0.0342393
2019-12-05	167.18	-0.00262844	290.24	-0.00464054	160.88	-0.00167686	113.66	-0.0090213	233.26	0.00180219	84.52	0.0142996	111.41	0.030623	2.303	-0.0155109	2104.56	0.0085513	218.31	0.00385516
2019-12-06	169.49	0.0137229	293.13	0.00990803	162.67	0.0110649	114.71	0.00919567	234.85	0.0067933	84.16	-0.00426844	111.19	-0.00197664	2.318	0.00649212	2128.31	0.0112218	220.96	0.0120656
2019-12-07	167.87	-0.00960406	290.3	-0.00970133	160.32	-0.0145518	115.01	0.00261188	232.75	-0.0089821	85.7	0.0181331	112.3	0.00993341	2.32	0.000862441	2129.54	0.000577756	220.25	-0.00321842
2019-12-08	167.93	0.000357356	290.74	0.00151453	160.28	-0.000249532	114.59	-0.00365854	232.78	0.000128885	85.53	-0.00198563	113.2	0.0079823	2.238	-0.0359846	2176.2	0.0216742	220.84	0.00267519
2019-12-09	170.05	0.0125453	293.51	0.00948231	162.09	0.0112295	116.02	0.012402	235.03	0.00961936	85.63	0.0011685	112.35	-0.00753717	2.272	0.0150779	2191.02	0.00678695	218.2	-0.0120264
2019-12-10	173.12	0.0178925	299.58	0.0204698	165.74	0.0222686	116.51	0.00421452	235.98	0.00403389	85.55	-0.000934689	110.29	-0.0185057	2.282	0.00439175	2192.88	0.00084856	219.63	0.00653224
2019-12-11	172.34	-0.00451573	299.24	-0.00113557	164.68	-0.0064161	116.26	-0.00214804	235.39	-0.00250334	86.86	0.0151966	112.98	0.0240976	2.316	0.0147893	2168.25	-0.0112954	223.11	0.0157206
2019-12-12	174.55	0.012742	303.86	0.0153211	167.6	0.017576	117.68	0.01214	235.82	0.00182509	86.22	-0.00739546	108.14	-0.0437841	2.3	-0.00693244	2158.33	-0.00458562	224.08	0.00433821
2019-12-13	174.86	0.00177442	305.96	0.00688731	168.81	0.00719363	117.66	-0.000169967	236.24	0.00177944	87.34	0.0129064	111.9	0.0341789	2.446	0.0615449	2174.51	0.00746858	226.78	0.0119773
2019-12-14	175.24	0.00217081	307.74	0.0058009	169.95	0.00673045	118.06	0.00339386	235.18	-0.00449706	87.67	0.00377122	116.64	0.0414867	2.597	0.0599029	2170.08	-0.00203932	226.62	-0.000705779
2019-12-15	175.28	0.000228232	307.48	-0.000845226	169.39	-0.00330053	119.25	0.0100292	237.02	0.00779335	88.06	0.00443863	118.93	0.0194428	2.691	0.0355559	2181.13	0.00507906	227.99	0.00602716
2019-12-16	175.06	-0.00125592	307.83	0.00113764	169.38	-5.90371e-05	118.84	-0.00344408	238.28	0.00530193	88.23	0.00192864	120.13	0.0100394	2.633	-0.021789	2170.25	-0.00500072	226.2	-0.0078822
2019-12-17	175.55	0.00279513	308.72	0.00288703	170.54	0.00682516	118.01	-0.00700868	241.32	0.0126774	88.51	0.0031685	119.33	-0.00668173	2.714	0.0302997	2184.98	0.00676431	226.55	0.00154611
2019-12-18	175.28	-0.00153921	307.53	-0.00386207	169.93	-0.00358329	117.77	-0.0020358	240.4	-0.00381965	89.48	0.0108996	118.75	-0.00487232	2.862	0.0530971	2202.35	0.0079183	228.75	0.00966403
2019-12-19	175.42	0.000798403	308.09	0.0018193	170.25	0.00188136	117.53	-0.00203995	239.88	-0.0021654	89.39	-0.00100632	116.69	-0.0174996	2.828	-0.0119509	2226.03	0.0106948	231	0.00978801
2019-12-20	174.03	-0.0079554	306.12	-0.00641477	168.06	-0.0129469	117.07	-0.00392157	237.76	-0.00887704	89.64	0.00279283	116.69	0	2.772	-0.0200007	2240.72	0.00657751	231.19	0.000822173
2019-12-21	175.14	0.00635796	314.6	0.0273248	171.61	0.0209034	116.39	-0.00582543	237.16	-0.00252674	89.3	-0.00380016	119.46	0.0234607	2.789	0.00611403	2239.64	-0.000482104	230.54	-0.0028155
2019-12-22	176.26	0.00637452	318.1	0.0110638	173.32	0.00991514	116.81	0.00360206	236.31	-0.00359052	89	-0.00336512	112.26	-0.062164	2.637	-0.0560412	2226.99	-0.00566424	227.98	-0.0111665
2020-01-02	179.46	0.0179922	321.56	0.0108184	176	0.0153444	118.32	0.0128441	241.15	0.0202746	89.52	0.00582569	110.25	-0.0180671	2.621	-0.00608598	2193.71	-0.0150567	228.64	0.00289081
2020-01-03	176.62	-0.0159518	317.26	-0.0134625	173.56	-0.0139606	117.04	-0.0108771	246.47	0.0218211	90.18	0.00734561	109.13	-0.0102107	2.6	-0.00804448	2191.73	-0.000902988	235.39	0.029095
2020-01-04	176.85	0.00130138	315.32	-0.00613363	174.78	0.00700468	116.92	-0.00102582	247.86	0.00562379	90.28	0.00110828	111.77	0.0239034	2.647	0.0179155	2208.44	0.0075952	235.74	0.00148579
2020-01-05	176.76	-0.000509035	311.97	-0.010681	173.95	-0.00476014	117.54	0.00528876	248.53	0.00269949	91.31	0.0113444	108.41	-0.0305229	2.688	0.0153705	2201.09	-0.00333369	233.7	-0.00869126
2020-01-06	178.41	0.00929139	316.08	0.0130883	175.52	0.00898509	118.86	0.0111676	247.85	-0.00273984	90.94	-0.00406036	109.84	0.0131044	2.566	-0.0464492	2230.6	0.0133179	223.64	-0.0440006
2020-01-07	179.27	0.00480878	316.79	0.00224375	175.92	0.00227635	120.57	0.0142842	250.62	0.0111141	89.57	-0.0151795	107.74	-0.0193038	2.51	-0.0220655	2247.61	0.00759682	222.81	-0.00371823
2020-01-08	178.63	-0.00357642	315.99	-0.00252853	175.68	-0.00136519	119.94	-0.00523888	248.87	-0.00700718	90.07	0.0055667	110.38	0.024208	2.559	0.0193338	2245.64	-0.000876871	221.25	-0.00702611
2020-01-09	181.86	0.0179205	322.19	0.0194309	180.16	0.0251812	121.8	0.0153887	252.55	0.0146786	89.47	-0.00668377	108.32	-0.0188391	2.567	0.00312134	2221.31	-0.0108934	217.87	-0.0153947
2020-01-10	182.7	0.0046083	323.01	0.00254185	181.65	0.00823641	122.1	0.00246003	252.1	-0.00178341	89.54	0.000782079	108.01	-0.00286599	2.665	0.0374662	2226.63	0.00239212	218.47	0.00275015
2020-01-11	182.61	-0.000492732	324.24	0.0038007	183	0.00740439	121.52	-0.00476152	251.45	-0.00258167	89.45	-0.00100564	106.67	-0.0124839	2.531	-0.0515896	2230.26	0.00162894	216.71	-0.00808865
2020-01-12	184.73	0.0115426	328.24	0.0122611	184.78	0.00967978	122.8	0.0104782	254.49	0.0120174	88.89	-0.00628016	109.66	0.0276447	2.47	-0.0243963	2236.02	0.00257933	218.55	0.00845477
2020-01-13	185.58	0.00459076	330.62	0.00722463	186.1	0.00711824	122.72	-0.000651678	253.02	-0.00579301	89.03	0.00157374	111.19	0.0138558	2.463	-0.00283803	2236.45	0.000192287	218.48	-0.000320344
2020-01-14	185.68	0.000538706	334.83	0.0126533	186.08	-0.000107475	123.53	0.0065787	250.49	-0.0100495	88.64	-0.00439017	113.83	0.0234657	2.281	-0.0767662	2231	-0.00243987	217.68	-0.00366838
2020-01-15	183.71	-0.0106663	333.02	-0.00542039	182.01	-0.0221151	123.02	-0.0041371	248.25	-0.0089827	87.1	-0.0175263	111.5	-0.0206815	2.329	0.020825	2226.07	-0.00221222	212.05	-0.026204
2020-01-16	183.78	0.000380963	335.76	0.00819407	181.25	-0.00418434	123.46	0.00357027	249.62	0.00550346	86.49	-0.00702808	111.9	0.00358102	2.441	0.0469688	2207.06	-0.00857639	208.35	-0.0176027
2020-01-17	182	-0.0097327	331.23	-0.0135836	178.77	-0.0137772	122.2	-0.0102582	248.62	-0.00401414	86.33	-0.00185164	110.51	-0.0124996	2.399	-0.0173558	2207.46	0.00018122	203.26	-0.0247334
2020-01-18	176.28	-0.031933	318.26	-0.0399443	172.32	-0.0367469	119.96	-0.0185007	246.47	-0.00868534	85.5	-0.00966079	109.08	-0.0130245	2.427	0.0116039	2224.47	0.00767615	198.45	-0.0239488
2020-01-19	180.8	0.0253178	324.43	0.0192011	177.59	0.0301243	122.25	0.0189098	248.52	0.00828304	83.31	-0.0259478	110.02	0.00858061	2.334	-0.0390724	2205.76	-0.00844656	200.21	0.00882964
2020-01-20	179.43	-0.00760629	322.68	-0.00540868	176.75	-0.00474122	121.87	-0.00311323	246.03	-0.0100698	83.69	0.00455091	110.29	0.00245109	2.232	-0.0446855	2199.03	-0.00305577	200.17	-0.00019981
2020-01-21	178.89	-0.00301407	322.64	-0.00012397	176.17	-0.00328687	121.15	-0.00592546	245.33	-0.00284924	82.91	-0.00936381	107.34	-0.0271119	2.264	0.0142351	2199.46	0.000195522	195.13	-0.025501
2020-01-22	174.8	-0.0231286	313.54	-0.0286102	172.81	-0.0192567	119.18	-0.0163945	242.42	-0.0119325	82.92	0.000120605	106.22	-0.010489	2.243	-0.0093189	2204.66	0.00236143	192.98	-0.0110794
2020-02-03	178.6	0.0215062	324.55	0.0345127	178.21	0.0307699	120.69	0.0125903	243.15	0.00300678	80.53	-0.0292465	106.85	0.00591357	2.328	0.0371953	2197.69	-0.00316649	186.89	-0.0320663
2020-02-04	184.43	0.0321213	339.27	0.0443566	184.99	0.0373391	123.94	0.0265723	249.28	0.0248982	79.58	-0.011867	103.85	-0.0284784	2.296	-0.0138411	2196.97	-0.00032767	185.58	-0.00703415
2020-02-05	184.82	0.00211239	334.34	-0.0146378	184.45	-0.00292335	124.54	0.00482937	252.19	0.011606	80.13	0.00688751	104.52	0.00643089	2.341	0.0194097	2201.84	0.00221424	190.35	0.0253784
2020-02-06	183.62	-0.00651397	330.88	-0.0104027	182.78	-0.00909518	124.49	-0.000401558	252.91	0.00285092	82.58	0.0301172	106.35	0.0173571	2.319	-0.00944213	2182.5	-0.00882237	190.63	0.00146989
2020-02-07	182.07	-0.00847718	326.36	-0.0137547	179.37	-0.0188325	125.8	0.010468	251.48	-0.00567023	81.78	-0.00973481	105.41	-0.00887803	2.286	-0.0143325	2195.58	0.00597524	189.53	-0.00578705
2020-02-08	183.98	0.0104358	328.64	0.00696186	181.54	0.0120253	127.34	0.0121673	253.75	0.00898607	81.02	-0.00933668	104.34	-0.0102027	2.273	-0.00570302	2206.78	0.00508819	186.63	-0.0154193
2020-02-09	187.28	0.0177778	335.64	0.0210762	184.46	0.0159566	129.07	0.0134942	257.22	0.0135822	80.46	-0.00693587	103.62	-0.00692444	2.328	0.023909	2207.2	0.000190304	188.56	0.0102882
2020-02-10	189.75	0.0131026	339.95	0.0127594	187.49	0.0162929	129.35	0.00216702	259.74	0.00974938	81.31	0.0105088	104.25	0.0060615	2.214	-0.0502087	2189.97	-0.0078369	194.33	0.0301415
2020-02-11	189.74	-5.27023e-05	340.91	0.00281996	187.98	0.00261006	129.32	-0.000231956	259.51	-0.000885893	82.38	0.0130737	106.85	0.0246341	2.172	-0.0191524	2198.48	0.00387837	195.8	0.00753599
2020-02-12	186.96	-0.01476	335.55	-0.0158475	184.11	-0.0208022	127.75	-0.0122147	257.12	-0.00925234	81.47	-0.0111078	109.17	0.0214803	2.294	0.0546486	2215.9	0.00789243	198.01	0.0112238
2020-02-13	187.68	0.00384369	336.12	0.00169726	186.89	0.0149868	127.4	-0.00274349	255.21	-0.00745617	81.06	-0.00504523	108.68	-0.00449852	2.158	-0.0611152	2227.24	0.00510451	197.89	-0.000606214
2020-02-14	193.59	0.0310041	346.27	0.0297506	194.71	0.0409911	129.01	0.0125582	256.54	0.00519786	80.51	-0.00680822	112.48	0.0343676	2.186	0.0128915	2219.55	-0.00345868	202.3	0.0220404
2020-02-15	194.15	0.00288854	345.44	-0.00239985	194.82	0.000564783	132.65	0.0278242	256.01	-0.00206809	81.4	0.0109939	115.03	0.0224175	2.189	0.00137143	2211.34	-0.00370581	203.04	0.00365126
2020-02-16	191.15	-0.0155726	338.98	-0.0188779	192.86	-0.0101115	129.82	-0.0215652	253.74	-0.00890639	81.05	-0.00430902	114.72	-0.00269859	2.179	-0.00457876	2205.98	-0.00242681	200.56	-0.0122896
2020-02-17	181.09	-0.0540643	322.31	-0.0504273	181.74	-0.0593874	124.07	-0.045303	245.39	-0.0334613	80.09	-0.0119152	114.59	-0.00113384	2.122	-0.026507	2190.13	-0.00721095	193.09	-0.0379571
2020-02-18	175.59	-0.0308424	316.82	-0.01718	178.77	-0.016477	118.11	-0.0492295	231.11	-0.059955	76.52	-0.0455989	109.93	-0.0415167	2.13	0.00376294	2209.55	0.00882797	187.87	-0.0274062
2020-02-19	173.36	-0.0127814	315.8	-0.00322469	176.93	-0.0103459	114.97	-0.0269452	230.38	-0.00316367	73.76	-0.0367356	108.19	-0.0159549	2.135	0.00234467	2222.77	0.00596529	182.43	-0.0293837
2020-02-20	163.4	-0.0591692	299.53	-0.0528945	164.97	-0.0699905	110.26	-0.04183	220.28	-0.0448307	72.22	-0.0210996	108.55	0.00332196	2.162	0.0125671	2238.98	0.00726624	177.18	-0.0292004
2020-02-21	164.43	0.00628377	300.63	0.00366569	165.56	0.00357003	110.49	0.00208381	216.52	-0.0172165	68.85	-0.0477868	105.59	-0.0276472	2.141	-0.00976071	2220.73	-0.00818443	170.5	-0.0384309
2020-03-02	168.03	0.0216576	309.18	0.0280434	169.56	0.0238732	110.86	0.00334312	221.57	0.0230556	69.38	0.00766842	105.64	0.000473418	2.166	0.0116091	2237.28	0.00742487	177.67	0.0411926
2020-03-03	164.69	-0.0200776	302.59	-0.0215449	167.38	-0.0129402	108.39	-0.0225323	218.02	-0.0161518	71.1	0.0244887	105.23	-0.00388866	2.202	0.0164839	2234.48	-0.0012523	178.5	0.0046607
2020-03-04	168.64	0.0237013	306.97	0.0143713	171.46	0.0240833	110.35	0.0179213	226.8	0.0394818	69.22	-0.0267975	104.52	-0.00676999	2.182	-0.00912415	2226.31	-0.00366303	177.38	-0.00629428
2020-03-05	160.26	-0.0509688	292.55	-0.0481144	164.56	-0.0410748	103.04	-0.0685399	215.64	-0.0504582	70.78	0.0222866	106.62	0.0198927	2.187	0.00228885	2238.82	0.00560343	173.8	-0.0203891
2020-03-06	155.16	-0.0323407	284.49	-0.0279375	158.28	-0.0389096	100.62	-0.0237662	211.66	-0.0186291	68.54	-0.032159	106.53	-0.000844476	2.12	-0.0311147	2253.1	0.0063581	157.48	-0.0986067
2020-03-07	139.97	-0.103029	259.32	-0.0926353	141.78	-0.110089	90.38	-0.107328	192.67	-0.0940023	65.01	-0.0528764	104.79	-0.0164683	2.077	-0.0204915	2239.06	-0.00625091	123.09	-0.246383
2020-03-08	147.43	0.0519254	273.15	0.0519583	150.58	0.0602179	93.02	0.0287915	200.68	0.0407327	51.89	-0.225415	104.16	-0.00603017	2.003	-0.0362785	2244.58	0.00246229	133.15	0.0785605
2020-03-09	138.82	-0.0601754	260.25	-0.0483784	141.69	-0.0608529	87.28	-0.0636932	186.29	-0.074407	54.51	0.0492581	107.83	0.0346277	1.905	-0.050164	2249.96	0.00239402	129.92	-0.0245574
2020-03-10	123.05	-0.120587	235.03	-0.10193	125.15	-0.124129	76.97	-0.125706	163.02	-0.133432	51.24	-0.0618637	107.02	-0.00754018	1.938	0.0171745	2246.44	-0.0015657	122.07	-0.0623242
2020-03-11	130.94	0.0621484	249.64	0.0603067	131.54	0.049798	80.45	0.0442201	173.53	0.0624776	44.12	-0.149607	100.76	-0.0602743	1.895	-0.0224377	2277.92	0.013916	122.22	0.00122805
2020-03-12	113.08	-0.146644	213.67	-0.155587	115.59	-0.129262	68.65	-0.158615	152.81	-0.127155	48.03	0.0849126	98.17	-0.0260408	1.905	0.00526317	2287.46	0.00417929	109.11	-0.113466
2020-03-13	115.19	0.0184874	217.47	0.0176281	118.96	0.0287379	68.42	-0.00335595	161.67	0.0563619	41.23	-0.15266	87.11	-0.119529	1.926	0.0109633	2268.39	-0.0083717	104.82	-0.040112
2020-03-14	102.29	-0.118771	193.46	-0.11699	106.06	-0.114782	60.44	-0.124014	150.9	-0.0689399	41.42	0.00459771	81.92	-0.0614285	1.893	-0.0172824	2263.86	-0.00199901	87.65	-0.178893
2020-03-15	108.46	0.0585695	206.09	0.0632422	109.41	0.0310973	66.47	0.0950996	153.97	0.0201404	35.74	-0.147493	68.46	-0.179494	1.902	0.00474309	2242.83	-0.00933286	101.67	0.148381
2020-03-16	107.8	-0.00610378	203.78	-0.011272	108.56	-0.00779928	67.54	0.0159693	146.54	-0.0494593	38.13	0.0647309	73.33	0.0687202	1.934	0.0166844	2239.71	-0.00139207	94.37	-0.074509
2020-03-17	108.21	0.00379613	204.78	0.00489525	107.71	-0.00786059	68.37	0.0122141	144.4	-0.0147112	38.82	0.0179342	72.08	-0.0171932	1.877	-0.0299156	2250.73	0.00490821	94.12	-0.00265266
2020-03-18	120.82	0.110228	226.57	0.101118	119.94	0.107549	76.76	0.11575	157.78	0.0886144	37.66	-0.0303371	69.53	-0.0360183	1.829	-0.0259054	2261.93	0.00496382	96.96	0.029728
2020-03-19	124.3	0.0283962	232.85	0.0273405	125.24	0.0432403	77.33	0.00739831	167.22	0.0581087	43.78	0.150579	75.08	0.0767959	1.841	0.00653953	2255.16	-0.00299751	99.19	0.0227387
2020-03-20	128.59	0.033931	239.94	0.0299944	128.63	0.0267082	81.75	0.0555838	182.3	0.0863434	46.43	0.0587687	78.34	0.0425041	1.819	-0.012022	2248.65	-0.00289089	94.05	-0.0532106
2020-03-21	122.53	-0.0482732	229.72	-0.0435277	122.63	-0.0477684	78.8	-0.0367528	174.18	-0.0455644	48.07	0.0347125	77.63	-0.00910438	1.872	0.0287205	2273.93	0.0111796	91.62	-0.026177
2020-03-22	122.9	0.00301512	230.61	0.0038668	121.52	-0.00909283	78.56	-0.00305033	176.02	0.0105084	44.78	-0.0708967	73.33	-0.0569841	1.861	-0.0058934	2281.8	0.00345499	86.68	-0.0554264
2020-03-23	122.11	-0.00644874	229.11	-0.00652573	120.53	-0.00818017	79.7	0.0144069	172.09	-0.02258	45.97	0.0262274	76.33	0.0400962	1.862	0.000537201	2288.72	0.0030281	87.19	0.00586647
2020-04-01	114.11	-0.0677594	214.63	-0.0652866	112.62	-0.0678794	74.86	-0.0626499	162.47	-0.0575242	47.4	0.0306332	79.11	0.0357732	1.858	-0.00215054	2292.3	0.00156297	83.44	-0.0439618
2020-04-02	113.99	-0.00105217	212.64	-0.00931502	112.44	-0.00159957	72.79	-0.0280411	164.65	0.0133286	45.93	-0.0315037	76.42	-0.0345948	1.766	-0.0507835	2303.77	0.00499123	99.26	0.173615
2020-04-03	111.54	-0.0217275	210.99	-0.00778986	110.38	-0.0184908	71.09	-0.0236319	162.24	-0.0147453	49.7	0.0788864	80.81	0.0558563	1.788	0.0123806	2330.16	0.01139	110.39	0.106277
2020-04-04	122.12	0.0906209	229	0.0819113	120.13	0.0846455	76.64	0.0751725	175.21	0.0769085	48.25	-0.0296091	80.36	-0.00558418	1.844	0.0308394	2318.9	-0.004844	105.34	-0.0468263
2020-04-05	124.45	0.0188999	234.01	0.0216418	122.92	0.0229592	78.88	0.0288086	172.3	-0.0167481	50.31	0.041808	91.28	0.127415	1.826	-0.00980934	2347.94	0.0124454	101.96	-0.0326126
2020-04-06	130.21	0.0452445	242.8	0.0368742	128.78	0.0465718	82.52	0.045113	179.02	0.0382604	50.66	0.00693278	91.77	0.00535374	1.837	0.00600602	2339.44	-0.00362676	107.72	0.0549547
2020-04-07	132.87	0.0202227	245.06	0.00926502	132.77	0.0305128	85.34	0.0336026	183.45	0.0244446	52.97	0.0445891	94.59	0.0302663	1.902	0.0347722	2340.14	0.000299172	105.99	-0.0161905
2020-04-08	133.16	0.00218021	249.92	0.0196378	135.21	0.0182108	83.66	-0.0198823	180.46	-0.016433	52.61	-0.0068195	94.32	-0.00285851	1.93	0.014614	2326.08	-0.00602631	110.32	0.0400405
2020-04-09	136.95	0.0280645	258.44	0.0335227	140	0.0348133	84.08	0.00500776	184.74	0.0234403	52.41	-0.0038088	94.32	0	1.981	0.0260818	2303.8	-0.00962451	108.24	-0.0190342
2020-04-10	132.78	-0.0309223	254.48	-0.0154413	136.15	-0.0278852	81.04	-0.0368259	179.88	-0.0266595	52.1	-0.00593246	88.64	-0.06211	1.955	-0.0132116	2307.31	0.00152241	102.62	-0.0533181
2020-04-11	132.77	-7.53154e-05	256.13	0.00646288	136.82	0.00490897	79.41	-0.0203186	177.21	-0.0149545	49.47	-0.0517985	86.13	-0.0287254	1.92	-0.018065	2330.91	0.0101764	102.2	-0.00410117
2020-04-12	137.35	0.0339141	262.31	0.0238419	141.27	0.0320068	83.02	0.0444572	187.96	0.0588937	47.63	-0.0379036	93.69	0.0841337	1.905	-0.00784318	2335.29	0.00187733	101.68	-0.00510105
2020-04-13	134.84	-0.0184435	257.89	-0.0169939	138.03	-0.0232019	82.32	-0.00846745	182.63	-0.0287669	51.64	0.0808338	97.09	0.0356469	1.827	-0.0418067	2319.17	-0.00692672	90.19	-0.119912
2020-04-14	130.03	-0.0363237	246.59	-0.0448061	133.68	-0.0320222	79.46	-0.0353603	177.95	-0.0259596	49.97	-0.0328737	95.66	-0.0148381	1.847	0.0108874	2322.84	0.00158121	64.66	-0.332776
2020-04-15	133.66	0.0275341	255.49	0.0354562	137.05	0.0248969	80.98	0.0189485	181.67	0.0206892	48.98	-0.0200108	88.81	-0.074301	1.821	-0.0141769	2315.91	-0.00298788	70.5	0.0864699
2020-04-16	134.38	0.00537235	254.8	-0.00270435	137.76	0.00516722	81.9	0.0112968	181.82	0.000825332	50.98	0.0400213	92.44	0.0400605	1.752	-0.0386278	2328.35	0.00535716	76.38	0.0801082
2020-04-17	136.99	0.0192363	259.44	0.0180465	139.62	0.0134114	83.6	0.0205445	181.88	0.000329942	52.07	0.0211556	94.09	0.017692	1.684	-0.0395861	2305.15	-0.0100141	76.05	-0.00432986
2020-04-18	142.86	0.0419572	271.26	0.0445523	146.1	0.0453669	87.67	0.0475362	186.22	0.0235816	52	-0.00134525	92.8	-0.0138051	1.756	0.0418666	2311.48	0.00274226	66.41	-0.135543
2020-04-19	144.5	0.0114144	271.31	0.000184308	148.9	0.0189836	88.66	0.0112291	189.62	0.0180933	53.12	0.0213098	90.74	-0.0224484	1.8	0.0247482	2314.84	0.00145256	74.4	0.113608
2020-04-20	151.28	0.0458529	284.61	0.0478577	156.67	0.0508667	91.27	0.0290133	197.75	0.0419815	54.17	0.0195737	90.43	-0.0034222	1.827	0.0148886	2328.52	0.0058923	80.09	0.0736951
2020-04-21	146.29	-0.0335415	275.2	-0.0336217	151.04	-0.036597	88.53	-0.0304807	191.13	-0.0340498	57.95	0.0674533	90.34	-0.000995741	1.772	-0.0305664	2337.54	0.00386622	88.63	0.101319
2020-05-01	139.05	-0.0507574	261.43	-0.0513315	143.3	-0.0526044	84.12	-0.0510971	186.89	-0.0224336	55.61	-0.0412175	87.56	-0.0312561	1.708	-0.0367858	2349.77	0.00521836	88.28	-0.00395682
2020-05-02	139.9	0.0060943	266.16	0.0179311	145.6	0.0159228	83.05	-0.0128015	184.71	-0.0117332	52.61	-0.0554568	84.88	-0.0310858	1.778	0.040166	2361.34	0.0049118	90.2	0.0215158
2020-05-03	140.7	0.00570208	267.94	0.00666544	146.36	0.0052062	83.25	0.00240529	186.13	0.00765833	54.06	0.0271883	86.58	0.0198303	1.936	0.0851349	2371.77	0.00440726	102.98	0.132505
2020-05-04	141.97	0.0089858	271.95	0.0148552	148.8	0.0165338	82.22	-0.0124495	182.97	-0.0171231	54.53	0.00865647	85.41	-0.0136057	1.878	-0.0304166	2375.41	0.00153354	98.86	-0.0408301
2020-05-05	144.49	0.0175945	274.59	0.00966085	148.81	6.7202e-05	86.79	0.0540928	185.35	0.0129237	53.21	-0.0245047	85.01	-0.00469429	1.841	-0.0198985	2323.04	-0.0222934	99.24	0.00383645
2020-05-06	150.69	0.0420144	284.3	0.0347509	156.66	0.0514075	89.75	0.0335366	192.81	0.0394593	54.32	0.0206461	87.43	0.0280696	1.869	0.0150946	2296.71	-0.011399	105.11	0.0574663
2020-05-07	148.3	-0.0159875	282.12	-0.00769751	153.46	-0.0206379	88.27	-0.0166277	191.24	-0.00817606	56.35	0.0366898	86.58	-0.00976963	1.815	-0.0293181	2297.29	0.000252503	102.04	-0.0296425
2020-05-08	144.23	-0.027828	274.7	-0.0266529	149.3	-0.0274822	86.48	-0.0204871	185.87	-0.0284817	55.4	-0.0170026	85.32	-0.0146599	1.729	-0.0485423	2290.45	-0.00298186	104.01	0.0191222
2020-05-09	138.75	-0.0387355	265.14	-0.0354216	142.74	-0.0449329	83.53	-0.0347073	180.41	-0.0298155	54.37	-0.0187671	82.86	-0.0292565	1.604	-0.0750427	2302.65	0.00531233	102.08	-0.0187302
2020-05-10	140.81	0.0147377	269.17	0.0150852	144.71	0.0137069	83.87	0.00406213	179.85	-0.00310887	52.17	-0.0413049	83.53	0.00805341	1.654	0.0306961	2305.52	0.00124561	108.31	0.0592407
2020-05-11	141.06	0.00177387	269.17	0	144.95	0.00165712	84.13	0.00309524	180.96	0.00615284	52.29	0.00229753	84.3	0.00917602	1.604	-0.0306961	2291.19	-0.00623491	113.1	0.0432749
2020-05-12	149.35	0.0571072	286.4	0.0620463	154.69	0.0650343	90.99	0.0783864	192.94	0.0641032	52.25	-0.000765257	85.77	0.0172874	1.602	-0.00124766	2267.39	-0.0104419	121.51	0.0717242
2020-05-13	148.3	-0.0070553	284.58	-0.00637503	152.52	-0.0141274	91.07	0.000878831	189.47	-0.0181486	56.03	0.0698474	91.01	0.0593001	1.653	0.031339	2275.49	0.00356602	121.22	-0.00238949
2020-05-14	151.19	0.0193001	290.69	0.021243	155.39	0.0186424	93.05	0.0215085	192.67	0.0167482	54.74	-0.0232926	89.35	-0.0184081	1.659	0.00362319	2243.65	-0.0140914	125.35	0.0335027
2020-05-15	150.32	-0.00577097	288.62	-0.00714646	154.55	-0.00542042	94.19	0.012177	193.78	0.00574461	56.56	0.0327073	95.12	0.062578	1.637	-0.0133497	2247.53	0.00172783	126.32	0.00770855
2020-05-16	149.94	-0.00253114	288.14	-0.00166447	154.25	-0.00194301	94.02	-0.00180649	193.89	0.000567493	55.65	-0.0162199	94.77	-0.00368635	1.634	-0.0018343	2246	-0.000680979	123.85	-0.0197472
2020-05-17	156.11	0.0403257	298.28	0.0345862	163.54	0.0584829	94.3	0.00297366	200.2	0.0320259	55.27	-0.00685181	95.75	0.0102877	1.69	0.0336975	2240.66	-0.00238039	127.36	0.0279466
2020-05-18	159.93	0.0241753	304.21	0.0196856	169	0.0328411	99.65	0.0551829	207.25	0.0346089	56.64	0.0244852	96.64	0.00925211	1.64	-0.0300323	2264.76	0.0106983	122.44	-0.0393966
2020-05-19	155.82	-0.0260347	294.54	-0.0323034	164.71	-0.0257124	96.3	-0.0341957	205.35	-0.00920995	57.38	0.0129804	95.44	-0.012495	1.587	-0.0328508	2270.8	0.0026634	124.04	0.012983
2020-05-20	156.49	0.00429062	296.55	0.00680102	163.75	-0.00584548	95.56	-0.007714	205.58	0.00111941	56.25	-0.0198898	95.12	-0.00335853	1.552	-0.022301	2283.65	0.00564285	130.04	0.047238
2020-06-01	161.27	0.0300879	303.75	0.0239892	169.5	0.0345121	99.34	0.038794	207.3	0.00833177	56.06	-0.0033835	95.75	0.00660138	1.621	0.0434988	2293.64	0.00436504	130.6	0.00429712
2020-06-02	163.37	0.0129376	310.26	0.0212057	172.71	0.018761	98.95	-0.00393364	208.8	0.00720984	57.21	0.0203062	93.83	-0.020256	1.731	0.065656	2279.59	-0.00614447	135.8	0.039044
2020-06-03	170.07	0.0401925	321.66	0.0360844	180.37	0.0433964	105.09	0.0602025	218.03	0.0432558	58.82	0.0277532	98.75	0.0511068	1.852	0.0675669	2285.76	0.00270297	136.48	0.00499487
2020-06-04	172.63	0.0149405	323.96	0.00712496	183.92	0.0194906	107.46	0.0223016	220.6	0.0117184	60.6	0.029813	98.79	0.000404981	1.783	-0.0379688	2276.85	-0.00390566	137.12	0.00467837
2020-06-05	177.68	0.0288336	334.37	0.0316281	190.17	0.0334175	113.47	0.0544198	228.4	0.0347474	60.51	-0.00148625	99.37	0.00585387	1.733	-0.0284433	2276.53	-0.000140555	145.53	0.0595258
2020-06-06	182.26	0.0254501	340.62	0.0185193	195.81	0.0292264	116.68	0.0278967	234.02	0.0243081	64.58	0.0650961	103.98	0.0453483	1.724	-0.00520684	2279.86	0.00146168	141.36	-0.0290724
2020-06-07	179.75	-0.0138672	334.43	-0.0183399	193.31	-0.0128497	112.59	-0.0356822	228.97	-0.0218156	67.02	0.0370863	101.61	-0.0230566	1.65	-0.0438719	2276.71	-0.00138262	143.63	0.0159307
2020-06-08	179.62	-0.000723488	331.59	-0.00852832	189.75	-0.0185877	109.07	-0.031763	223.21	-0.025478	64.57	-0.0372412	100.58	-0.0101885	1.598	-0.0320224	2293.41	0.00730837	145.69	0.0142405
2020-06-09	164.1	-0.0903675	307.04	-0.0769212	171.33	-0.102116	98.61	-0.100817	203.55	-0.0922014	61.95	-0.0414223	102.51	0.0190069	1.686	0.053606	2277.86	-0.00680339	134.88	-0.0770956
2020-06-10	169.82	0.0342631	316.39	0.0299976	178.72	0.0422288	103.69	0.050233	210.71	0.0345711	56.42	-0.0935039	99.64	-0.0283967	1.753	0.0389697	2274.03	-0.00168282	135.16	0.00207377
2020-06-11	174.04	0.0245461	324.32	0.0247551	181.88	0.0175268	104.33	0.00615327	213.4	0.0126856	57.96	0.0269294	98.43	-0.0122181	1.924	0.0930777	2261.78	-0.00540147	138.39	0.0236165
2020-06-12	177.18	0.017881	328.21	0.011923	184.61	0.0148984	107.82	0.0329042	218.14	0.0219687	58.01	0.000862292	99.15	0.00728822	1.821	-0.0550206	2269.55	0.00342946	143.02	0.0329087
2020-06-13	174.39	-0.015872	326.03	-0.00666425	179.54	-0.0278475	105.14	-0.0251704	214.58	-0.0164544	59.36	0.0230052	101.92	0.0275543	1.939	0.0627866	2282.96	0.00589127	142.05	-0.00680537
2020-06-14	175.95	0.00890569	327.21	0.00361276	180.78	0.0068828	106.7	0.0147284	214.4	-0.0008392	57.7	-0.0283634	101.79	-0.00127632	1.815	-0.0660869	2285.43	0.00108134	144.8	0.0191744
2020-06-15	176.13	0.00102249	326.23	-0.00299951	182.78	0.0110024	106.47	-0.0021579	211.45	-0.0138549	58.1	0.00690849	109.49	0.0729214	1.746	-0.038758	2286.88	0.000634253	147.4	0.0177965
2020-06-16	177.42	0.00729744	329.14	0.00888054	186.32	0.0191824	105.5	-0.0091523	215.31	0.0180903	57.26	-0.0145634	108.1	-0.0127765	1.819	0.0409594	2283.74	-0.00137399	150.18	0.0186846
2020-06-17	180.23	0.015714	331.66	0.00762716	191.08	0.0252266	106.83	0.0125278	216.9	0.00735757	57.69	0.00748155	109.75	0.0151483	1.794	-0.0138391	2290.46	0.00293822	149.3	-0.00587687
2020-06-18	174.54	-0.0320799	319.22	-0.0382298	188.27	-0.0148151	101.72	-0.0490148	213.24	-0.0170181	57.99	0.00518673	113.69	0.0352704	1.869	0.0409558	2307.46	0.00739468	140.82	-0.0584752
2020-06-19	176.58	0.0116201	323.55	0.0134731	190.63	0.0124573	103.11	0.0135724	216.89	0.016972	55.11	-0.0509394	113.65	-0.000351896	1.949	0.0419129	2291.85	-0.006788	142.62	0.0127013
2020-06-20	172.42	-0.0238407	314.25	-0.0291648	189	-0.00858736	100.69	-0.0237499	215.09	-0.00833377	56.01	0.0161991	112.66	-0.00874912	1.89	-0.0307396	2341.17	0.0212915	141.26	-0.00958159
2020-06-21	180.99	0.0485084	321.08	0.0215015	209.12	0.101161	102.28	0.0156677	233.63	0.0826821	54.24	-0.0321116	110.65	-0.0180024	1.993	0.0530642	2366.81	0.0108923	145.1	0.026821
2020-06-22	184.78	0.0207241	329.61	0.0262198	217.49	0.0392446	103.69	0.0136915	240.5	0.0289814	55.16	0.0168194	119.15	0.0740111	2.134	0.0683571	2370.12	0.00139753	144.1	-0.00691566
2020-07-01	183.94	-0.00455631	326.94	-0.00813347	219.37	0.00860693	102.54	-0.0111527	243.32	0.0116574	55.71	0.00992161	120.67	0.0126763	1.944	-0.0932504	2374.28	0.00175365	146.24	0.0147416
2020-07-02	189.31	0.0287763	339.34	0.0372259	229.63	0.0457095	105.57	0.0291213	249.13	0.0235974	54.82	-0.0161046	123.98	0.0270607	1.894	-0.0260567	2376.59	0.000972454	149.7	0.0233842
2020-07-03	195.31	0.0312022	359.18	0.0568211	233.91	0.0184671	109.77	0.039013	243.83	-0.0215036	55.52	0.0126882	122.46	-0.0123358	1.826	-0.0365632	2403.89	0.0114216	149.88	0.00120168
2020-07-04	191.89	-0.0176657	362.93	0.0103863	230.26	-0.0157273	106.49	-0.0303362	236.04	-0.03247	55.93	0.00735759	132.89	0.0817373	1.72	-0.0598035	2385.72	-0.00758729	150.12	0.0016
2020-07-05	192.64	0.00390087	361.24	-0.00466742	229.59	-0.002914	109.54	0.0282387	235.53	-0.00216299	54.38	-0.0281045	131.5	-0.0105149	1.616	-0.0623703	2383.85	-0.000784138	150.87	0.00498356
2020-07-06	190.72	-0.0100168	367.37	0.016827	227.53	-0.00901301	106.56	-0.0275816	227.73	-0.0336776	54.52	0.00257117	131.19	-0.0023602	1.681	0.0394349	2383.85	0	147.29	-0.0240151
2020-07-07	194.06	0.017361	375.93	0.0230334	231.73	0.0182908	108.06	0.0139784	228.76	0.0045127	52.21	-0.0432936	128.01	-0.0245383	1.646	-0.0210408	2390.74	0.00288611	150.44	0.0211609
2020-07-08	190.37	-0.0191978	366.46	-0.0255136	227.31	-0.0192582	105.49	-0.0240705	228.19	-0.0024948	53.55	0.0253417	129.84	0.0141945	1.783	0.0799492	2402.17	0.00476955	148.99	-0.00968514
2020-07-09	195.38	0.0259768	374	0.0203664	235.91	0.0371357	107.57	0.0195256	233.78	0.0242019	53.39	-0.00299233	131.32	0.0113342	1.83	0.0260186	2396.24	-0.00247165	149.39	0.00268115
2020-07-10	200.16	0.0241707	377.38	0.00899684	240.75	0.0203087	111.28	0.0339077	238.85	0.0214552	55.24	0.0340639	132.62	0.0098508	1.771	-0.0327716	2404.51	0.0034453	152.15	0.0183065
2020-07-11	198.07	-0.0104965	373.66	-0.00990634	237.18	-0.0149397	109.3	-0.0179532	236.46	-0.0100567	56.19	0.0170515	129.08	-0.0270555	1.71	-0.035051	2381.91	-0.00944345	150.44	-0.0113025
2020-07-12	196.74	-0.00673744	367.05	-0.0178482	231.62	-0.0237212	110.36	0.00965135	234.53	-0.00819555	55.78	-0.00732342	119.06	-0.0808048	1.731	0.0122059	2374.34	-0.00318318	149.66	-0.00519828
2020-07-13	199.29	0.012878	379.82	0.0341994	237.44	0.0248169	109.84	-0.00472299	236.76	0.00946346	55.07	-0.0128103	124.47	0.0444372	1.863	0.0734888	2377.18	0.00119541	150.41	0.00499884
2020-07-14	199.76	0.0023556	378.25	-0.0041421	238.28	0.00353149	110.41	0.00517595	238.55	0.00753196	54.28	-0.0144493	117.09	-0.0611219	1.864	0.000536625	2368.63	-0.00360318	154.66	0.0278643
2020-07-15	200.41	0.00324862	377.9	-0.000925742	238.93	0.00272417	111.09	0.00613997	242.14	0.0149371	56.99	0.04872	119.06	0.0166847	1.793	-0.0388345	2364.52	-0.00173669	154.28	-0.00246003
2020-07-16	198.76	-0.0082672	375.72	-0.00578543	235.56	-0.014205	110.16	-0.00840683	239.26	-0.0119652	56.33	-0.0116486	119.15	0.000755636	1.722	-0.0404038	2363.49	-0.000435701	151.51	-0.0181175
2020-07-17	194.78	-0.0202274	363.49	-0.0330924	230.92	-0.0198943	109.29	-0.00792895	237.05	-0.00927974	56.01	-0.00569701	122.28	0.0259303	1.827	0.0591889	2373.44	0.00420104	152.09	0.00382082
2020-07-18	197.77	0.015234	371.17	0.0209084	234.58	0.0157254	109	-0.00265702	237.09	0.000168727	55.77	-0.00429416	117.99	-0.0357136	1.849	0.0119697	2378.16	0.0019867	152.45	0.00236422
2020-07-19	196.21	-0.00791923	369.45	-0.00464477	234.2	-0.00162123	108.18	-0.00755138	238.27	0.00496467	55.99	0.00393701	111.9	-0.0529943	1.774	-0.0414081	2381.55	0.00142446	151.06	-0.00915956
2020-07-20	198.95	0.013868	374.66	0.0140035	240.09	0.0248384	110.07	0.01732	239.09	0.00343557	55.16	-0.0149351	115.17	0.0288037	1.777	0.00168967	2419.7	0.015892	152.05	0.00653231
2020-07-21	195.1	-0.0195413	367.04	-0.0205481	233.14	-0.0293747	109.89	-0.00163666	239.28	0.000794364	56.2	0.0186787	117.18	0.0173019	1.821	0.0244593	2429.79	0.00416127	147.74	-0.0287554
2020-07-22	191.73	-0.0174241	361.17	-0.0161221	226.22	-0.0301312	108.3	-0.0145747	235.6	-0.015499	54.3	-0.0343925	114.27	-0.0251471	1.822	0.000548998	2455.64	0.0105826	148.62	0.00593874
2020-08-03	199.22	0.0383216	375.32	0.0384302	243.07	0.0718415	109.46	0.010654	247.56	0.0495175	53.6	-0.0129752	117.58	0.0285549	1.782	-0.0221985	2462.47	0.00277749	151.28	0.0177397
2020-08-04	200.33	0.00555627	379.85	0.0119974	240.79	-0.00942428	111	0.013971	243.96	-0.0146487	53.87	0.00502467	116.91	-0.00571454	1.789	0.00392048	2478.98	0.00668227	152.91	0.0107171
2020-08-05	203.89	0.0176146	383.82	0.0103973	246.37	0.0229093	113.24	0.0199793	249.16	0.021091	55.48	0.0294489	120.04	0.0264206	1.767	-0.0123736	2485.63	0.00267896	155.24	0.0151228
2020-08-06	204.66	0.00376943	383.53	-0.000755848	247.04	0.0027158	115	0.0154227	246.06	-0.0125199	56.15	0.0120041	119.78	-0.00216829	1.78	0.00733017	2504.52	0.00757095	154.23	-0.00652731
2020-08-07	204.38	-0.00136906	378.72	-0.0126207	247.44	0.00161786	114.25	-0.0065431	246.65	0.00239492	55.78	-0.0066113	118.08	-0.0142944	1.813	0.0183696	2521.2	0.00663788	151.73	-0.0163424
2020-08-08	208.38	0.0193823	386.74	0.0209555	252.37	0.0197281	116	0.0152012	247.4	0.00303613	55.6	-0.00323218	118.21	0.00110034	1.731	-0.0462837	2505.69	-0.00617083	154	0.01485
2020-08-09	207.83	-0.0026429	381.41	-0.0138777	251.48	-0.0035328	116.73	0.00627338	247.34	-0.000242552	57.01	0.0250435	119.51	0.0109373	1.669	-0.0364746	2519.97	0.00568285	153.2	-0.00520835
2020-08-10	209.8	0.00943426	389.4	0.0207322	254.22	0.0108366	117.13	0.00342085	247.72	0.00153517	57.1	0.00157743	117.18	-0.0196888	1.614	-0.0335091	2529.1	0.00361651	156.65	0.0222698
2020-08-11	209.23	-0.00272057	387.86	-0.00396264	254.12	-0.000393437	116.81	-0.00273575	246.1	-0.00656112	57.8	0.0121847	116.2	-0.00839837	1.638	0.0147604	2531.26	0.000853694	155.28	-0.00878408
2020-08-12	209.06	-0.000812833	386.81	-0.00271083	254.15	0.000118047	117.18	0.00316253	248.39	0.00926213	56.58	-0.0213332	113.78	-0.0210461	1.638	0	2519.79	-0.00454164	154.83	-0.0029022
2020-08-13	211.59	0.0120291	398.54	0.0298743	260.03	0.0228724	115.99	-0.0102072	247.79	-0.00241848	56.71	0.002295	114	0.00193169	1.669	0.0187487	2520.23	0.000174602	157.21	0.0152548
2020-08-14	211.81	0.00103921	398.05	-0.00123024	261.28	0.00479562	116.15	0.00137848	248.57	0.00314288	56.43	-0.00494963	117.67	0.0316856	1.664	-0.0030003	2492.7	-0.0109837	157.67	0.00292175
2020-08-15	211.36	-0.00212681	394.16	-0.00982071	260.05	-0.00471871	116.35	0.00172043	247.49	-0.00435432	55.69	-0.0132003	118.79	0.00947313	1.637	-0.016359	2512.06	0.00773667	157.35	-0.00203162
2020-08-16	210.99	-0.0017521	393.64	-0.00132013	258.52	-0.00590086	117.57	0.010431	244.16	-0.0135464	55.24	-0.00811327	117.36	-0.0121111	1.597	-0.0247384	2512.73	0.000266678	156.17	-0.00752747
2020-08-17	209.89	-0.00522716	393.89	0.000634896	257.32	-0.00465261	116.56	-0.00862774	243.28	-0.0036107	54.36	-0.0160587	115.88	-0.012691	1.482	-0.0747343	2509.25	-0.00138591	153.97	-0.0141874
2020-08-18	214.25	0.02056	404.28	0.026036	262.59	0.0202734	119.75	0.0270001	249.81	0.0264876	53.85	-0.00942619	114.77	-0.00962505	1.495	0.00873368	2520.49	0.00446942	156.34	0.0152753
2020-08-19	217.91	0.0169386	420.01	0.0381708	271.48	0.0332946	120.15	0.00333473	253.48	0.0145843	55.24	0.0254849	122.95	0.0688476	1.709	0.133782	2529.76	0.00367111	158.67	0.0147935
2020-08-20	219.7	0.00818085	434.78	0.0345616	272.91	0.0052536	120.13	-0.000166472	249.76	-0.0147845	54.69	-0.0100065	128.01	0.0403306	1.751	0.0242786	2527.51	-0.000889808	158.18	-0.00309295
2020-08-21	218.72	-0.00447061	434.61	-0.000391079	269.89	-0.0111276	119.66	-0.0039201	248.5	-0.00505761	53.72	-0.0178955	128.05	0.000312427	1.671	-0.0467648	2537.36	0.00388954	156	-0.0138776
2020-08-22	220.87	0.00978192	434	-0.00140454	269.26	-0.00233701	121.8	0.017726	249.84	0.00537787	53.73	0.000186133	126.94	-0.00870628	1.734	0.0370086	2560.23	0.00897293	156.59	0.00377492
2020-08-23	221.57	0.00316427	440.06	0.0138665	273.35	0.0150756	120.56	-0.0102328	252.54	0.0107489	54.53	0.0147795	132.08	0.0396933	1.746	0.00689658	2564.99	0.00185748	154.77	-0.0116908
2020-09-01	226.38	0.0214764	447.35	0.0164302	282.67	0.0335271	122.42	0.0153102	259.55	0.0273797	53.42	-0.0205658	128.23	-0.0295823	1.83	0.0469885	2581.86	0.00655549	155.69	0.00592671
2020-09-02	227.25	0.00383573	449.75	0.00535059	279.76	-0.010348	123.71	0.0104824	259.35	-0.000770861	53.17	-0.00469088	124.12	-0.0325767	1.876	0.0248259	2583.72	0.000720151	151.43	-0.0277434
2020-09-03	216.46	-0.048645	425.55	-0.0553094	265.94	-0.0506614	119.07	-0.0382286	249.48	-0.0387997	52.89	-0.00528004	126.31	0.0174904	1.824	-0.02811	2581.8	-0.000743391	149.95	-0.00982157
2020-09-04	217.61	0.0052987	424.75	-0.00188169	270.06	0.0153734	118.73	-0.00285955	252.73	0.012943	52.55	-0.00644919	128.59	0.0178898	1.779	-0.0249805	2574.79	-0.00271885	145.43	-0.030607
2020-09-05	212.36	-0.0244215	404.3	-0.0493436	265.47	-0.0171423	118.13	-0.00506629	251.42	-0.00519688	52.36	-0.00362216	122.42	-0.0491713	1.805	0.0145092	2532.06	-0.0167348	135.35	-0.0718309
2020-09-06	218.12	0.0267624	417.81	0.0328696	276.4	0.0403473	119.12	0.00834568	258.37	0.0272678	50.49	-0.0363676	119.87	-0.0210499	1.739	-0.0372504	2505.39	-0.0105888	139.51	0.0302723
2020-09-07	214.86	-0.0150587	412.99	-0.0116034	269.41	-0.0256147	118.28	-0.00707669	251.5	-0.0269497	51.09	0.0118135	121.7	0.0151512	1.746	0.00401722	2501.22	-0.0016658	137.32	-0.0158223
2020-09-08	216.64	0.00825034	416.27	0.00791071	272.89	0.0128344	118.78	0.00421835	256.83	0.0209714	49.55	-0.0306065	127.16	0.0438871	1.778	0.0181617	2428.28	-0.0295954	137.45	0.000946246
2020-09-09	223.29	0.0302344	431.01	0.0347972	285.51	0.0452083	120.24	0.0122167	267.11	0.0392462	49.77	0.00443013	126.44	-0.00567825	1.723	-0.0314222	2311.55	-0.0492649	137.4	-0.000363835
2020-09-10	224.75	0.0065173	439.33	0.0191195	287.3	0.00624991	119.93	-0.00258151	265.28	-0.00687469	49.77	0	136.33	0.0753105	1.718	-0.00290613	2417.96	0.0450059	140.34	0.0211717
2020-09-11	223.93	-0.00365517	436.19	-0.00717291	287.29	-3.48074e-05	119.1	-0.00694476	271.79	0.0242438	49.54	-0.00463197	133.29	-0.0225512	1.641	-0.045855	2413.8	-0.00172194	146.02	0.0396755
2020-09-12	223.09	-0.00375823	434.26	-0.0044345	287.27	-6.96185e-05	119.12	0.000167912	274.85	0.0111958	50.89	0.026886	134.18	0.00665498	1.675	0.0205074	2510.29	0.039196	149.63	0.024422
2020-09-13	223.75	0.00295408	435.24	0.00225417	292.3	0.0173581	118.29	-0.00699215	278.48	0.0131207	50.74	-0.00295189	127.2	-0.0534215	1.681	0.00357569	2504.29	-0.00239302	149.69	0.000400909
2020-09-14	216.85	-0.0313235	423.13	-0.0282181	284.09	-0.0284896	113.7	-0.0395758	273.56	-0.0178253	49.94	-0.0158923	125.23	-0.0156086	1.785	0.0600296	2464.61	-0.0159717	143.27	-0.0438355
2020-09-15	214.64	-0.0102437	424.11	0.0023134	275.36	-0.0312118	114.19	0.00430033	264.52	-0.0336041	48.33	-0.0327698	118.12	-0.058451	1.808	0.0128028	2362.85	-0.0421651	143.77	0.00348384
2020-09-16	206.35	-0.0393884	407.88	-0.0390198	257.46	-0.067215	111.19	-0.0266233	248.63	-0.061951	48.17	-0.00331607	124.61	0.0534878	1.734	-0.0417904	2317.94	-0.0191897	144.37	0.00416465
2020-09-17	204.79	-0.00758869	407.46	-0.00103025	254.52	-0.0114849	109.86	-0.0120336	246.19	-0.00986225	46.22	-0.0413238	118.57	-0.0496854	1.8	0.0373558	2244.8	-0.0320624	145.25	0.00607695
2020-09-18	208.38	0.0173783	412.73	0.0128509	263.19	0.0334968	110.51	0.00589919	257.27	0.0440225	46.39	0.00367131	119.87	0.0109043	1.854	0.0295588	2027.27	-0.101926	145.48	0.00158222
2020-09-19	217.55	0.0430654	426.16	0.0320212	280.65	0.0642321	112.33	0.016335	270.1	0.0486661	46.13	-0.00562042	117.09	-0.023465	1.829	-0.0135761	2119.32	0.0444052	147.06	0.010802
2020-09-20	218.14	0.00270835	435.11	0.020784	282.29	0.00582657	111.06	-0.0113704	266.15	-0.0147322	47.01	0.0188968	123.98	0.0571774	1.799	-0.0165384	1965.84	-0.0751756	142.61	-0.030727
2020-09-21	219.09	0.00434555	441.27	0.0140581	280.31	-0.00703878	111.41	0.00314649	260.01	-0.02334	45.86	-0.0247671	119.87	-0.0337124	2.101	0.155182	2157.06	0.0928265	145.49	0.0199937
2020-10-01	223.92	0.0218062	453.84	0.0280878	286.07	0.0203404	114.58	0.0280562	259.82	-0.000731008	45.71	-0.00327619	120.49	0.00515894	2.193	0.042857	2095.03	-0.0291783	140.56	-0.0344729
2020-10-02	221.89	-0.00910708	444.68	-0.0203898	282.05	-0.0141522	114.8	0.00191821	257.23	-0.0100185	44.48	-0.0272774	118.61	-0.015726	2.191	-0.000912409	2006.69	-0.0430813	135.31	-0.038066
2020-10-03	229.27	0.0327186	455.84	0.0247869	293.76	0.0406787	116.99	0.018897	262.92	0.0218792	44.77	0.00649862	120.94	0.0194538	2.165	-0.0119377	1885.84	-0.0621133	142.7	0.0531761
2020-10-04	227.3	-0.00862962	447.84	-0.0177058	290.78	-0.0101961	115.63	-0.011693	259.2	-0.0142498	46.06	0.0284066	120.54	-0.00331291	2.238	0.0331622	1725.25	-0.0890014	147.88	0.0356566
2020-10-05	235.59	0.0358223	462.08	0.031302	303.32	0.0422214	117.27	0.0140835	264	0.0183491	45.47	-0.0128921	119.87	-0.00557383	2.153	-0.0387204	1886.75	0.0894838	145.24	-0.0180136
2020-10-06	236.33	0.00313613	466.63	0.00979862	301.48	-0.00608467	118.81	0.0130466	266.86	0.0107751	46.05	0.012675	120.36	0.00407943	2.171	0.00832567	1968.12	0.042223	149.84	0.0311805
2020-10-07	240.16	0.0160762	469.99	0.00717477	310.25	0.0286747	121.36	0.0212358	274.06	0.0266229	47.67	0.0345745	117.85	-0.0210746	2.152	-0.00879025	2105.02	0.0672462	148.42	-0.00952197
2020-10-08	240.41	0.00104043	477.88	0.0166482	309.1	-0.00371357	120.75	-0.00503904	274.47	0.0014949	47.19	-0.0101203	115.03	-0.0242197	2.182	0.0138442	2116.22	0.00530651	144.45	-0.0271127
2020-10-09	236.43	-0.0166936	475.45	-0.00509793	300.02	-0.0298157	119.14	-0.013423	263.6	-0.0404092	47.15	-0.000847997	115.75	0.00623973	2.356	0.0767234	2181.31	0.0302941	146.94	0.0170909
2020-10-10	239.54	0.0130682	497.24	0.0448111	307.88	0.025861	118.86	-0.00235294	262.68	-0.00349624	46.45	-0.0149575	112.84	-0.0254618	2.339	-0.00724178	2130.72	-0.0234657	149.68	0.0184753
2020-10-11	240.91	0.005703	504.6	0.0146932	309.23	0.00437524	119.72	0.00720935	262.1	-0.00221045	46.42	-0.000646064	115.21	0.0207857	2.417	0.0328036	2059.15	-0.0341667	149.04	-0.00428496
2020-10-12	240.8	-0.000456706	505.89	0.00255322	309.52	0.000937374	120.78	0.00881503	263.88	0.00676834	46.5	0.00172191	111.68	-0.0311189	2.426	0.00371671	2060.65	0.000728191	148.5	-0.00362977
2020-10-13	238.48	-0.00968126	498.68	-0.0143546	305.22	-0.0139899	120.6	-0.00149142	261.12	-0.0105144	45.72	-0.0169165	111.36	-0.00286944	2.352	-0.0309778	1992.55	-0.0336062	147.77	-0.00492795
2020-10-14	239.12	0.00268007	501.44	0.00551935	302.69	-0.00832365	124.89	0.0349541	256.83	-0.0165657	45.02	-0.015429	111.77	0.00367499	2.448	0.0400053	2091.88	0.048648	149.63	0.0125086
2020-10-15	236.09	-0.0127524	501.06	-0.000758105	296.14	-0.0218769	125.22	0.00263884	251.84	-0.0196204	45.6	0.0128009	109.22	-0.023079	2.513	0.0262059	2078.32	-0.00650331	144.26	-0.0365484
2020-10-16	239.27	0.0133795	504.61	0.00706	301.05	0.016444	126.23	0.00803345	256.39	0.0179058	44.77	-0.0183694	105.41	-0.0355067	2.489	-0.00959624	2142.27	0.0303061	146.69	0.0167043
2020-10-17	239.93	0.00275459	502.87	-0.00345417	301.34	0.000962831	127.93	0.0133776	257.59	0.00466945	46.16	0.0305753	108.19	0.0260314	2.461	-0.0113133	2238.18	0.043797	144.29	-0.0164964
2020-10-18	232.68	-0.0306831	489.6	-0.026743	290.2	-0.0376689	123.06	-0.0388112	247.37	-0.040484	46.02	-0.00303754	114.05	0.052748	2.579	0.046834	2238.18	0	139.71	-0.0322563
2020-10-19	231.09	-0.00685687	496.99	0.0149812	288.78	-0.00490519	121.35	-0.0139931	240.12	-0.0297464	44.62	-0.0308939	106.71	-0.0665221	2.657	0.0297959	2204.29	-0.0152576	143.16	0.024394
2020-10-20	224.15	-0.0304918	479.21	-0.036431	280.32	-0.0297333	118.57	-0.0231754	231.7	-0.0356954	43.91	-0.0160401	107.7	0.00923471	2.63	-0.0102138	2249.04	0.020098	135.85	-0.0524116
2020-10-21	231.35	0.0316162	508.77	0.0598571	291.42	0.0388337	122.78	0.0348906	236.07	0.0186849	42.04	-0.0435205	103.04	-0.0442323	2.527	-0.039951	2185.75	-0.0285444	131.37	-0.0335336
2020-10-22	226.01	-0.0233525	496.44	-0.0245334	280.86	-0.0369092	117.99	-0.0397943	231.35	-0.0201967	43.15	0.0260609	105.91	0.0274724	2.486	-0.0163578	2211.95	0.0119155	130.46	-0.0069511
2020-11-02	232.72	0.0292568	512.8	0.0324233	293.72	0.0447706	119.14	0.0096994	237.67	0.0269514	43.43	0.00646803	106.09	0.00169811	2.487	0.000402172	2250.85	0.0174334	133.78	0.02513
2020-11-03	241.04	0.0351269	536.3	0.0448078	307.48	0.0457831	123.38	0.0349698	247.79	0.0416985	44.82	0.031504	105.91	-0.00169811	2.588	0.0398082	2202.17	-0.0218647	136.69	0.0215189
2020-11-04	241.42	0.00157526	546.65	0.019115	305.16	-0.00757382	126.3	0.023391	244.49	-0.0134072	44.93	0.00245125	109.13	0.0299502	2.561	-0.0104876	2154.48	-0.0218938	141.88	0.037266
2020-11-05	254.66	0.0533912	581.64	0.062043	327.72	0.0713234	132.61	0.0487525	249.5	0.0202845	44.98	0.00111222	112.35	0.0290792	2.541	-0.0078401	2206.23	0.0237358	140.96	-0.00650547
2020-11-06	254.15	-0.00200468	578.23	-0.00587999	326.39	-0.0040666	132.18	-0.00324786	247.17	-0.00938256	45.09	0.00244255	116.24	0.034038	2.4	-0.057089	2182.74	-0.0107042	136.15	-0.0347189
2020-11-07	265.5	0.0436902	594.97	0.0285393	342.22	0.0473608	141.55	0.0684884	260.5	0.0525265	44.35	-0.0165478	113.86	-0.0206874	2.406	0.00249688	2191.43	0.00397333	146.92	0.076131
2020-11-08	264.55	-0.00358457	584.01	-0.0185929	338.97	-0.0095422	141.23	-0.00226324	265.14	0.0176551	50.19	0.123703	119.04	0.0444899	2.323	-0.0351062	2215.91	0.0111089	151.06	0.0277889
2020-11-09	268.98	0.0166068	595.27	0.019097	347.37	0.0244789	140.49	-0.00525346	263.52	-0.00612872	51.95	0.0344659	117.74	-0.0109808	2.269	-0.0235202	2237.87	0.00986137	151.66	0.00396406
2020-11-10	270.3	0.00489543	612.23	0.0280929	355.99	0.0245121	140.27	-0.00156718	264.79	0.00480779	51.59	-0.00695386	117.38	-0.00306227	2.31	0.0179083	2213.03	-0.0111619	150.55	-0.00734592
2020-11-11	271.5	0.00442969	603.2	-0.0148592	350.62	-0.0151996	144	0.0262442	267.73	0.011042	49.84	-0.03451	116.55	-0.00709617	2.362	0.0222612	2178.14	-0.0158913	147.04	-0.0235906
2020-11-12	279.3	0.0283243	616.42	0.0216797	362.37	0.0329628	147.53	0.0242182	276.61	0.0326296	51.29	0.0286779	118.17	0.0138039	2.267	-0.0410513	2137.94	-0.0186286	150.79	0.0251835
2020-11-13	279.57	0.000966236	618.72	0.00372428	368.81	0.0176158	147.99	0.00311316	281.28	0.016742	54.12	0.053708	123.13	0.0411164	2.042	-0.104528	2134.63	-0.00154942	150.91	0.000795492
2020-11-14	279.7	0.000464892	620.97	0.00362994	375.25	0.0173109	146.93	-0.00718842	283.53	0.00796732	54.72	0.0110255	119.78	-0.027584	2.048	0.00293399	2155.72	0.00983144	152.73	0.011988
2020-11-15	284.35	0.0164883	630.1	0.0145958	387.56	0.0322782	149.81	0.0194115	284.23	0.00246583	53.48	-0.0229215	122.28	0.0206568	1.835	-0.109819	2095.03	-0.0285569	152.31	-0.00275374
2020-11-16	285.98	0.005716	628.43	-0.00265389	393.15	0.0143205	148.32	-0.00999572	287.88	0.01276	54.13	0.0120808	118.52	-0.0312318	1.834	-0.000545108	2087.25	-0.00372046	154.21	0.0123974
2020-11-17	300.39	0.0491598	647.76	0.0302956	431.03	0.0919865	150.35	0.0135938	301.24	0.0453636	54.05	-0.00147902	120.31	0.01499	2.125	0.147272	2120.7	0.0158988	157.17	0.0190127
2020-11-18	305.94	0.0183074	670.08	0.0338769	433.6	0.00594476	154.02	0.0241166	308.43	0.0235876	57.21	0.0568192	122.64	0.0191815	2.248	0.0562691	2106.07	-0.00692257	163.72	0.0408296
2020-11-19	302.72	-0.0105807	664.47	-0.00840738	422.53	-0.025862	152.49	-0.00998344	303.63	-0.0156851	60.09	0.0491147	124.34	0.0137665	2.101	-0.0676275	2101.58	-0.00213421	166.28	0.0155155
2020-11-20	304.33	0.00530435	671.85	0.0110454	423.79	0.0029776	153.04	0.00360031	301.73	-0.00627728	59.09	-0.0167817	124.34	0	2.561	0.197984	2100.85	-0.000347418	165.69	-0.00355454
2020-11-21	297.23	-0.0236064	664.02	-0.0117228	400.45	-0.0566491	148.96	-0.0270215	291.95	-0.03295	58.64	-0.00764465	126.76	0.0192758	2.527	-0.013365	2073.86	-0.0129304	164.43	-0.00763362
2020-12-01	295.55	-0.00566822	670	0.00896544	393.48	-0.0175587	151.14	0.0145287	294.7	0.00937534	55.35	-0.0577404	131.28	0.0350369	2.527	0	2050.15	-0.0114986	162.19	-0.0137165
2020-12-02	296.03	0.00162277	675.24	0.00779047	391.62	-0.00473826	155.06	0.0256056	294.66	-0.00013574	56.09	0.0132809	130.07	-0.00925968	2.438	-0.0358548	2102.07	0.0250096	164.78	0.0158428
2020-12-03	296.44	0.00138404	678.04	0.0041381	392.9	0.00326314	155.34	0.00180412	300.2	0.0186268	57.59	0.0263914	133.11	0.0231031	2.615	0.0700861	2083.09	-0.00907021	166.52	0.0105042
2020-12-04	301.89	0.0182179	693.99	0.0232513	403.61	0.0268939	158.58	0.0206429	306.17	0.0196916	58.18	0.0101927	130.65	-0.0186539	2.52	-0.0370052	2088.42	0.00255543	168.32	0.0107515
2020-12-05	302.53	0.00211773	695.6	0.00231723	407.79	0.0103033	157.67	-0.00575496	304.8	-0.00448468	60.94	0.0463481	135.62	0.0373349	2.606	0.0335576	2063.2	-0.0121496	167.13	-0.00709498
2020-12-06	307.76	0.0171398	698.88	0.00470427	417.2	0.0228134	156.55	-0.00712879	305.45	0.00213028	59.63	-0.021731	133.42	-0.0163548	2.627	0.00802603	2047.12	-0.00782425	167.1	-0.000179517
2020-12-07	302.18	-0.0182974	684.47	-0.0208342	410.87	-0.0152889	157.84	0.00820641	303.44	-0.0066022	60.17	0.00901509	133.2	-0.00165029	2.741	0.0424803	2057.4	0.00500912	167.05	-0.000299267
2020-12-08	303.4	0.0040292	687.35	0.00419881	411.31	0.00107033	159	0.00732234	302.62	-0.002706	60.26	0.00149464	133.83	0.00471858	2.881	0.0498146	2080.12	0.0109825	171.96	0.0289687
2020-12-09	299.05	-0.0144413	679.91	-0.0108832	405.35	-0.0145963	157.5	-0.00947874	303.02	0.00132092	61.94	0.0274976	139.24	0.0396287	2.855	-0.00906561	2080.55	0.000206697	171.15	-0.00472153
2020-12-10	297.84	-0.00405435	685.27	0.00785248	401.11	-0.0105152	156.85	-0.00413552	301.16	-0.00615712	61.28	-0.0107126	137.49	-0.0126479	2.636	-0.0798092	2145.73	0.0308475	172.34	0.0069289
2020-12-11	307.69	0.0325364	698.07	0.0185065	416.62	0.0379388	159.57	0.0171928	306.34	0.0170539	59.43	-0.0306544	138.75	0.00912257	2.775	0.0513881	2171.16	0.0117818	174.39	0.0118249
2020-12-12	307.69	0	697.53	-0.000773861	421.2	0.0109332	159.62	0.000313293	303.3	-0.00997318	60.64	0.0201556	143.98	0.0370006	2.773	-0.000720981	2197.2	0.0119222	175.41	0.00583192
2020-12-13	311.4	0.0119855	701.82	0.00613144	430.02	0.0207239	160.03	0.00256531	306.29	0.00980995	60.29	-0.00578849	142.19	-0.0125102	2.795	0.00790234	2220.21	0.010418	177.56	0.0121825
2020-12-14	312.58	0.00378218	700.63	-0.00169703	432.3	0.00528807	159.13	-0.00563982	313.55	0.0234265	60.16	-0.00215857	143	0.00568044	2.913	0.0413514	2266.06	0.0204409	179.92	0.0132037
2020-12-15	313.04	0.00147054	695.23	-0.0077372	430.91	-0.00322054	158.22	-0.00573501	320.58	0.022173	59.28	-0.0147357	139.15	-0.0272921	3.023	0.0370662	2231.79	-0.0152387	175.11	-0.027098
2020-12-16	320.96	0.0249855	697.44	0.00317376	451.77	0.0472739	158.15	-0.00044252	334.27	0.0418172	57.79	-0.0254562	138.21	-0.00677822	3.007	-0.00530681	2234.83	0.00136121	172.48	-0.0151331
2020-12-17	324.2	0.0100441	705.76	0.0118587	447.01	-0.0105922	159.74	0.0100035	348.49	0.0416605	56.96	-0.0144665	139.37	0.008358	2.971	-0.0120443	2281.64	0.0207293	176.48	0.0229263
2020-12-18	321.45	-0.0085186	703.07	-0.00381878	452.49	0.0121847	158.58	-0.0072883	337.4	-0.0323404	58.31	0.0234243	142.82	0.0244528	3.024	0.0176819	2237.18	-0.0196783	176.53	0.000283278
2020-12-19	320.11	-0.00417732	703.63	0.00079619	447.57	-0.0109327	158.59	6.30577e-05	337.9	0.00148082	58.06	-0.00429665	144.03	0.00843652	3.019	-0.00165481	2239.54	0.00105434	174.97	-0.0088763
2020-12-20	315.61	-0.0141574	701.37	-0.00321708	434.99	-0.0285099	157.33	-0.00797675	332.21	-0.0169827	57.76	-0.00518046	149.62	0.0380771	2.996	-0.00764759	2157.31	-0.0374084	176.12	0.00655105
2020-12-21	323.33	0.0241662	718.24	0.0237682	449.5	0.0328128	160.1	0.0174531	337.29	0.0151758	57.65	-0.00190625	147.74	-0.0126448	3.301	0.0969474	2166.11	0.00407086	177.48	0.00769235
2020-12-22	320.81	-0.00782443	717.37	-0.00121203	444.04	-0.0122212	159.34	-0.00475834	333.77	-0.010491	58.12	0.00811959	144.03	-0.0254324	3.354	0.0159282	2185.58	0.00894831	177.72	0.00135135
2021-01-04	318.19	-0.00820036	719.12	0.0024365	435.99	-0.0182953	156.31	-0.0191991	326.06	-0.0233707	57.54	-0.0100295	146.4	0.016321	3.244	-0.0333465	2212.09	0.0120565	174.88	-0.0161093
2021-01-05	325.54	0.0228367	733.96	0.0204263	447.17	0.0253195	160.23	0.0247691	336.19	0.0305951	57.85	0.0053731	150.74	0.0292139	3.059	-0.0587191	2217.31	0.00235698	183.11	0.045987
2021-01-06	331.37	0.0177502	742.21	0.0111777	461.41	0.0313482	160.83	0.00373762	337.56	0.0040668	60.7	0.0480902	147.47	-0.0219317	3.046	-0.00425881	2207.41	-0.00447487	185.45	0.0126982
2021-01-07	351.16	0.0580064	761.74	0.0259731	491.79	0.0637648	167.54	0.0408742	360.1	0.0646385	62.47	0.0287427	150.47	0.020139	2.942	-0.0347396	2179.21	-0.0128575	186.09	0.00344512
2021-01-08	352.53	0.00389376	771.67	0.0129517	495.54	0.00759628	166.95	-0.00352776	354.45	-0.0158145	63.36	0.0141463	155.53	0.0330749	2.888	-0.0185254	2181.81	0.00119238	191.35	0.0278738
2021-01-09	354.04	0.00427418	771.76	0.000116623	506.73	0.0223302	169.58	0.0156304	351.59	-0.00810157	63.18	-0.00284495	156.24	0.00455465	2.859	-0.0100923	2188.91	0.0032489	190.86	-0.00256404
2021-01-10	366.54	0.0346978	786.11	0.0184231	527.68	0.0405117	175.25	0.0328887	361.49	0.0277687	63.59	0.00646843	154.5	-0.0111992	2.949	0.0309942	2154.85	-0.0156826	194.36	0.0181719
2021-01-11	364.94	-0.0043747	786.98	0.0011061	524.9	-0.00528227	172.76	-0.0143102	359.76	-0.00479724	65.32	0.026842	155.08	0.00374702	3.031	0.0274265	2155.75	0.000417575	193.36	-0.00515837
2021-01-12	371.09	0.0167117	802.78	0.0198779	526.83	0.00367015	174.8	0.0117391	386.7	0.0722121	64.91	-0.00629657	150.56	-0.0295794	2.976	-0.0183125	2141.88	-0.00645474	195.05	0.0087022
2021-01-13	359.76	-0.0310075	781.73	-0.0265713	499.89	-0.0524898	171.55	-0.0187677	382.82	-0.0100843	66.65	0.0264534	150.02	-0.00359306	2.995	0.00636411	2162.94	0.00978446	190.97	-0.0211396
2021-01-14	373.91	0.038578	799.93	0.0230148	515.86	0.0314473	176.49	0.0283894	408.32	0.0644863	64.19	-0.0376076	142.01	-0.0548711	2.697	-0.104804	2172.58	0.00444699	193.08	0.0109883
2021-01-15	381.36	0.0197287	814.47	0.0180134	514.48	-0.00267873	179.31	0.0158519	428.3	0.0477727	65.23	0.0160721	148.05	0.0416526	2.692	-0.00185563	2200.14	0.0126056	193.84	0.00392847
2021-01-16	384.42	0.00799189	823.92	0.0115358	522.53	0.0155257	179.67	0.00200568	419.5	-0.0207604	65.39	0.00244986	147.25	-0.00541823	2.712	0.00740196	2180.61	-0.00891634	193.43	-0.00211739
2021-01-17	383.41	-0.00263079	819.37	-0.00553769	523.63	0.00210293	177.97	-0.00950684	421.69	0.00520692	63.61	-0.0275987	152.62	0.0358193	2.592	-0.0452566	2170.69	-0.00455956	190.78	-0.0137948
2021-01-18	378.01	-0.0141843	806.88	-0.0153608	520.54	-0.00591859	178.09	0.000674044	407.58	-0.0340332	63.09	-0.00820841	153.2	0.00379309	2.65	0.0221299	2173.25	0.00117865	192.31	0.00798772
2021-01-19	384.47	0.0169451	793.39	-0.0168601	553.62	0.0616118	176.45	-0.00925149	405.5	-0.00511636	62.25	-0.0134037	148.37	-0.0320351	2.711	0.0227579	2146.16	-0.0125435	192.27	-0.000208019
2021-01-20	368.58	-0.042208	763.13	-0.0388865	533.72	-0.0366072	167.9	-0.049669	385	-0.0518775	61.46	-0.012772	149.22	0.00571257	2.775	0.0233332	2155.97	0.00456054	192.79	0.00270088
2021-01-21	370.26	0.00454768	777.46	0.0186038	528.17	-0.0104532	169.96	0.0121946	389.86	0.0125444	60.57	-0.0145868	148.9	-0.00214679	2.896	0.0426797	2108.89	-0.022079	191.27	-0.00791547
2021-01-22	360.55	-0.0265748	760.07	-0.0226217	512.8	-0.0295323	166.9	-0.0181683	374.89	-0.0391551	61.29	0.011817	151.9	0.0199475	2.93	0.0116719	2139.76	0.0145319	190.71	-0.00293209
2021-02-01	374.17	0.0370796	788.8	0.0371023	524.47	0.0225023	172.38	0.0323065	395.4	0.0532653	59.38	-0.0316592	147.43	-0.0298689	2.843	-0.0301426	2150.71	0.00510435	195.25	0.0235268
2021-02-02	377.99	0.0101575	802.14	0.0167704	528.28	0.00723822	176.9	0.0258833	396.61	0.00305552	59.79	0.00688095	146.98	-0.00305696	2.882	0.0136247	2160.2	0.00440279	199.57	0.0218843
2021-02-03	384.85	0.0179859	807.78	0.00700659	543.78	0.0289183	178.96	0.0115777	403.99	0.0184367	60.07	0.00467213	156.47	0.0625678	2.88	-0.000694203	2149.71	-0.00486786	202.84	0.0162524
2021-02-04	391.64	0.0174894	815.55	0.00957299	548.62	0.00886128	182.28	0.0183816	420.03	0.038936	61.99	0.0314625	167.47	0.0679399	2.78	-0.0353394	2166.65	0.00784925	204.09	0.00614358
2021-02-05	392.45	0.00206609	823.03	0.00912992	552.82	0.00762642	183.46	0.00645269	414.8	-0.0125297	62.22	0.00370341	166.76	-0.00424858	2.507	-0.103364	2199.11	0.0148705	206.36	0.0110611
2021-02-06	402.58	0.0254847	841.27	0.02192	565.99	0.023544	185.16	0.00922366	430.48	0.0371044	62.79	0.00911933	170.92	0.02464	2.575	0.0267627	2192.32	-0.00309239	210.35	0.0191506
2021-02-07	409.7	0.0175313	845.49	0.00500369	577.33	0.0198376	184.54	-0.00335407	451.29	0.0472093	64.93	0.0335139	172.75	0.0106499	2.406	-0.0678839	2212.83	0.0093119	211.84	0.00705846
2021-02-08	408	-0.00415801	845.91	0.00049663	557.75	-0.0345032	186.9	0.0127075	461.45	0.0222636	64.06	-0.0134896	171.19	-0.00907141	2.399	-0.00291363	2234.68	0.0098258	212.99	0.00541394
2021-02-09	406.64	-0.0033389	854.76	0.0104078	553.16	-0.00826354	186.91	5.35031e-05	450.34	-0.0243709	64.89	0.0128734	175.97	0.0275395	2.442	0.0177654	2237.98	0.00147563	211.83	-0.00546115
2021-02-10	407.71	0.00262786	858.49	0.0043543	549.15	-0.00727566	189.31	0.0127587	456.39	0.0133449	64	-0.0138104	173.42	-0.0145971	2.553	0.0444518	2224.86	-0.00587968	215.68	0.0180118
2021-02-11	405.98	-0.00425224	863.48	0.0057957	538.69	-0.0192314	190.45	0.00600381	454.75	-0.00359989	64.99	0.0153503	179.06	0.0320045	2.591	0.0147748	2215.16	-0.00436936	219.03	0.0154129
2021-02-12	397.36	-0.0214612	846.99	-0.0192818	531.07	-0.0142464	185.87	-0.0243422	445.48	-0.0205955	66.66	0.0253717	173.87	-0.0294131	2.682	0.0345189	2255.25	0.0179362	222.31	0.0148641
2021-02-13	375.85	-0.0556525	825.12	-0.0261601	509.15	-0.0421512	182.37	-0.0190099	395.1	-0.120013	67.48	0.0122262	170.43	-0.0199832	2.682	0	2258.92	0.00162599	221.04	-0.00572912
2021-02-14	388.65	0.0334891	846.18	0.0252033	525.17	0.0309794	185.76	0.0184179	411.13	0.0397706	65.87	-0.0241482	171.45	0.00596702	2.677	-0.00186602	2250.43	-0.00376551	217.64	-0.0155014
2021-02-15	377.53	-0.0290292	827.2	-0.0226856	507.57	-0.0340874	181.18	-0.0249645	399.37	-0.0290212	66.69	0.0123719	167.34	-0.024264	2.636	-0.0154341	2259.33	0.003947	224.88	0.0327246
2021-02-16	367.11	-0.0279885	813.99	-0.0160984	487.21	-0.0409394	183.35	0.0119059	376.34	-0.0593953	68.17	0.0219496	169.84	0.0148291	2.7	0.0239892	2246.2	-0.00582841	225.39	0.00226531
2021-02-17	377.78	0.0286505	832.15	0.0220646	504.79	0.0354473	186.4	0.016498	392.69	0.0425275	69.45	0.0186025	173.02	0.0185504	2.705	0.00185014	2257.09	0.00483647	230.79	0.023676
2021-02-18	359.42	-0.0498204	788.96	-0.0532971	479.93	-0.0505022	179.61	-0.0371071	372.74	-0.0521394	71.59	0.0303483	175.17	0.0123497	2.78	0.027349	2228.11	-0.0129227	231.22	0.00186143
2021-02-19	360.53	0.00308355	793.53	0.00577572	480.71	0.00162392	180.02	0.00228012	367.75	-0.0134778	70.39	-0.0169042	171.19	-0.0229829	2.608	-0.0638673	2218.24	-0.0044396	224.97	-0.0274026
2021-03-01	374.47	0.0379365	820.18	0.0330325	503.02	0.0453658	187.64	0.0414573	379.18	0.0306077	68.43	-0.0282399	166.8	-0.0259786	2.518	-0.0351187	2228.72	0.00471334	222.31	-0.0118943
2021-03-02	367.82	-0.017918	806.14	-0.0172664	490.82	-0.0245525	186.52	-0.00598676	373.31	-0.0156019	69.82	0.0201092	166.13	-0.00402488	2.305	-0.0883843	2231.37	0.00118832	219.28	-0.0137234
2021-03-03	359.44	-0.0230464	788.32	-0.0223533	478.51	-0.0254004	186.92	0.00214225	363.11	-0.0277034	69.75	-0.00100308	171.59	0.0323373	2.467	0.0679222	2203.66	-0.0124961	223.72	0.0200458
2021-03-04	343.33	-0.0458552	759.28	-0.0375335	455.39	-0.0495229	181.53	-0.0292598	345.48	-0.0497711	70.7	0.0135282	167.65	-0.0232294	2.422	-0.0184092	2251.67	0.0215525	232.32	0.0377205
2021-03-05	348.22	0.0141424	772.15	0.0168082	459.45	0.00887593	185.97	0.0241644	346.46	0.00283262	72.18	0.0207174	170.74	0.0182635	2.539	0.0471767	2230.53	-0.00943294	240.14	0.0331064
2021-03-06	345.01	-0.00926106	751.67	-0.0268814	458.48	-0.00211345	184.39	-0.00853229	347.59	0.00325625	74.53	0.0320387	174.59	0.0222984	2.581	0.0164066	2207.38	-0.0104329	236.65	-0.0146398
2021-03-07	360.92	0.0450829	787.64	0.0467437	482.25	0.050546	187.89	0.0188036	363.84	0.0456906	74.28	-0.00335999	175.08	0.00280264	2.702	0.0458153	2207.35	-1.35909e-05	233.86	-0.0118596
2021-03-08	364.96	0.0111314	793.63	0.00757622	489.19	0.0142883	189.69	0.00953448	374.5	0.0288776	73.22	-0.0143731	181.88	0.0381041	2.716	0.00516797	2191.59	-0.00716539	234.93	0.00456495
2021-03-09	378.38	0.0361112	820.1	0.0328089	512.48	0.0465107	195.33	0.0292993	385.55	0.0290791	75.26	0.0274802	185.86	0.0216466	2.729	0.00477503	2195.17	0.00163218	240.56	0.0236819
2021-03-10	381.03	0.00697913	818.87	-0.00150094	513.8	0.0025724	200.32	0.0252257	389.31	0.00970506	75.5	0.00318387	187.61	0.00937164	2.7	-0.0106835	2175.33	-0.00907912	239.94	-0.00258065
2021-03-11	383.67	0.0069047	825.52	0.00808815	516.71	0.0056477	203.06	0.0135854	388.83	-0.00123371	75.8	0.00396564	191.72	0.0216706	2.747	0.0172576	2177.87	0.00116696	238.41	-0.00639701
2021-03-12	373.6	-0.0265971	814.82	-0.0130463	499.14	-0.0345952	197.69	-0.0268014	376.03	-0.0334733	75.05	-0.00994373	189.66	-0.010803	2.753	0.00218182	2202.78	0.0113729	236.6	-0.00762093
2021-03-13	379.96	0.0168803	831.39	0.0201318	506.23	0.0141045	200.7	0.0151111	385.49	0.0248463	73.3	-0.0235939	186.13	-0.0187876	2.727	-0.00948912	2181.87	-0.00953789	234.99	-0.00682799
2021-03-14	366.72	-0.0354674	801.97	-0.0360278	486.93	-0.0388707	196.16	-0.0228806	373.77	-0.0308746	74	0.00950448	192.35	0.0328713	2.666	-0.0226229	2156.49	-0.0117004	219.94	-0.0661882
2021-03-15	370.42	0.0100389	806.08	0.00511179	494.06	0.0145366	198.04	0.00953838	375.78	0.00536323	70.74	-0.0450539	189.71	-0.01382	2.737	0.0262832	2149.15	-0.00340948	223.75	0.0171746
2021-03-16	368.38	-0.00552248	804.02	-0.00255885	491.69	-0.00480853	195.63	-0.0122439	374.87	-0.00242457	71.15	0.00577914	187.79	-0.0101723	2.64	-0.0360835	2151.13	0.00092087	224.47	0.00321271
2021-03-17	352.7	-0.0434972	773.48	-0.0387243	468.69	-0.0479069	188.84	-0.035325	361.65	-0.0359024	70.44	-0.010029	191.68	0.020503	2.637	-0.00113701	2165.29	0.00656102	212.43	-0.0551295
2021-03-18	341.61	-0.0319481	755.57	-0.0234274	450.81	-0.0388956	184.72	-0.0220589	353.7	-0.0222278	68.71	-0.0248665	185.37	-0.0334735	2.546	-0.0351184	2138.54	-0.0124309	223.56	0.0510673
2021-03-19	345.84	0.0123065	758.05	0.00327692	458.13	0.016107	188.39	0.0196731	361.17	0.0208997	70.32	0.0231615	186.13	0.00409153	2.539	-0.0027532	2192.11	0.0247412	214.55	-0.041137
2021-03-20	351.11	0.0151233	764.4	0.00834187	466.42	0.0179335	191.88	0.0183559	362.15	0.00270973	70.3	-0.000284455	180.54	-0.030493	2.491	-0.0190861	2173.2	-0.00866381	223.22	0.039615
2021-03-21	343.25	-0.0226405	749.99	-0.0190313	453.98	-0.0270334	188.88	-0.0157583	360.43	-0.00476073	71.97	0.0234776	186.71	0.0336043	2.446	-0.0182302	2145.03	-0.0130472	224.76	0.00687533
2021-03-22	351.95	0.0250301	767.02	0.022453	470.46	0.0356578	193.6	0.0246823	362.89	0.00680199	71.33	-0.00893237	187.25	0.00288801	2.602	0.0618263	2169.36	0.0112787	222.16	-0.0116353
2021-03-23	356.95	0.0141066	777.84	0.014008	481.29	0.0227591	193.81	0.00108412	366.3	0.00935291	70.76	-0.00802313	188.14	0.00474174	2.656	0.0205409	2144.81	-0.0113812	217.79	-0.0198665
2021-04-04	363.56	0.0183486	789.73	0.0151703	483.67	0.00493286	198.43	0.0235581	378.8	0.0335557	70.18	-0.0082305	190.38	0.0118357	2.76	0.0384094	2162	0.00798275	224.54	0.0305226
2021-04-05	368.32	0.0130078	807.55	0.0223139	483.79	0.000248072	200.54	0.0105773	390.6	0.0306757	71.69	0.0212879	190.02	-0.00189275	2.664	-0.0354019	2131.36	-0.0142734	216.09	-0.0383589
2021-04-06	366.86	-0.00397182	805.49	-0.00255418	488.18	0.00903326	200.71	0.000847352	380.71	-0.0256461	70.41	-0.018016	190.02	0	2.564	-0.0382602	2123.38	-0.00375111	218.29	0.0101295
2021-04-07	358.69	-0.0225218	793.92	-0.0144681	474.39	-0.0286544	195.86	-0.024461	374.17	-0.0173277	70.48	0.000993683	197.94	0.0408346	2.85	0.10575	2138.16	0.00693649	219.03	0.00338425
2021-04-08	363.27	0.0126879	795.24	0.00166126	483.67	0.0193731	201.33	0.0275452	378.64	0.0118756	70.79	0.00438877	196.24	-0.00862555	2.845	-0.00175593	2150.73	0.00586167	219.07	0.000182607
2021-04-09	363.09	-0.000495622	793.7	-0.0019384	483.09	-0.00119988	201.52	0.000943279	375.81	-0.00750219	69.85	-0.0133677	194.54	-0.0087006	2.789	-0.01988	2155.17	0.00206229	218.44	-0.00287994
2021-04-10	357.74	-0.0148443	789.56	-0.00522973	473.38	-0.0203045	200.92	-0.00298181	369.2	-0.0177452	69.32	-0.00761662	195.26	0.00369421	2.935	0.0510243	2139.04	-0.00751248	219.65	0.00552399
2021-04-11	357.97	0.000642718	795.58	0.00759558	472.21	-0.00247465	201.23	0.00154171	368.75	-0.00121959	68.86	-0.00665801	199.02	0.0190733	2.863	-0.0248374	2115.81	-0.0109194	220.93	0.00581054
2021-04-12	357.69	-0.000782495	791.91	-0.00462366	470.69	-0.0032241	202.26	0.00510547	366.74	-0.00546576	68.93	0.00101604	196.2	-0.0142708	2.882	0.00661447	2073.86	-0.0200261	230.8	0.0437056
2021-04-13	356.24	-0.00406203	797.27	0.00674564	464.1	-0.0140997	204.29	0.00998655	362.59	-0.0113804	70.85	0.0274735	196.06	-0.000713812	2.835	-0.0164426	2085.9	0.00578881	231.85	0.00453908
2021-04-14	358.06	0.00509591	795.89	-0.00173241	470.46	0.0136109	204.22	-0.000342709	362.3	-0.000800121	70.34	-0.00722434	197.58	0.00772283	2.911	0.0264547	2084.34	-0.000748158	231.1	-0.00324009
2021-04-15	352.05	-0.0169274	780.01	-0.0201542	459.43	-0.0237243	200.79	-0.0169383	361.32	-0.00270861	69.85	-0.00699054	198.75	0.00590419	2.868	-0.0148817	2092.64	0.00397417	231.59	0.00211805
2021-04-16	343.14	-0.0256347	758.66	-0.027753	450.15	-0.0204057	195.84	-0.0249616	350.83	-0.0294622	69.98	0.0018594	198.43	-0.00161136	2.912	0.0152252	2130.44	0.0179021	229.03	-0.0111156
2021-04-17	353.76	0.0304802	781.22	0.0293031	464.66	0.0317251	199.77	0.0198687	362.31	0.0321984	68.12	-0.0269386	200.85	0.012122	3.035	0.0413713	2145.68	0.00712799	225.07	-0.0174415
2021-04-18	352.53	-0.00348299	775.53	-0.00731013	462	-0.00574106	200.69	0.00459472	358.08	-0.0117438	68.94	0.0119657	205.41	0.0224496	3.067	0.0104885	2168.36	0.0105146	225.31	0.00106577
2021-04-19	363.58	0.0308636	793.93	0.0234486	476.77	0.0314693	207.47	0.0332253	369.8	0.0322059	68	-0.0137289	210.69	0.0253799	3.129	0.0200136	2175.07	0.00308973	227.64	0.0102882
2021-04-20	367.17	0.0098256	803.29	0.0117205	480.24	0.00725178	209.7	0.0106912	372.69	0.00778466	68.57	0.00834742	210.07	-0.00294705	3.219	0.0283573	2203.98	0.013204	226.68	-0.0042261
2021-04-21	366.98	-0.000517605	802.04	-0.00155731	478.28	-0.00408964	210.75	0.00499466	373.07	0.00101909	69.07	0.00726536	211.19	0.00531739	3.082	-0.043492	2235.71	0.014294	229.95	0.0143226
2021-04-22	366.17	-0.00220964	790.93	-0.013949	482.15	0.00805893	212.2	0.00685663	371.78	-0.00346379	69.71	0.0092233	211.63	0.00208126	3.069	-0.00422696	2258.68	0.0102217	233.68	0.0160908
2021-04-23	360.4	-0.0158832	779.88	-0.0140694	470.95	-0.0235033	207.46	-0.0225907	372.51	0.0019616	71.77	0.0291228	213.83	0.0103418	2.953	-0.0385302	2270.66	0.00528997	237.55	0.0164255
2021-04-24	353.98	-0.0179741	767.66	-0.0157931	462.15	-0.0188624	206.02	-0.0069653	368.29	-0.0113932	72.08	0.00431005	214.85	0.0047588	2.879	-0.0253786	2283.58	0.00567385	232.83	-0.0200696
2021-05-03	352.04	-0.00549561	761.71	-0.00778102	460.19	-0.00425007	205.19	-0.00403687	367.44	-0.00231063	70.48	-0.0224476	218.52	0.0169374	2.854	-0.00872149	2311.56	0.0121782	236.05	0.0137351
2021-05-04	343.47	-0.024645	745.05	-0.0221146	447.37	-0.0282535	199.15	-0.0298781	364.77	-0.00729302	72.3	0.0254951	221.12	0.011828	2.777	-0.0273503	2308.12	-0.00148928	240.6	0.0190922
2021-05-05	344.53	0.0030814	756.8	0.0156477	450.01	0.00588381	197.95	-0.00604384	358.75	-0.0166413	72.24	-0.00083022	217.49	-0.0165527	2.771	-0.00216294	2328.03	0.00858908	240.96	0.00149514
2021-05-06	343.18	-0.00392608	757.06	0.000343493	449.52	-0.00108946	194.06	-0.0198471	360.66	0.00530992	74.55	0.0314761	221.25	0.0171404	2.777	0.00216294	2312.14	-0.00684891	237.75	-0.0134112
2021-05-07	349.27	0.0175902	768.55	0.0150631	457.98	0.0186452	195.33	0.00652305	367.12	0.0177531	74.92	0.00495084	223.45	0.00989439	2.839	0.0220807	2313.44	0.000562092	238.49	0.00310768
2021-05-08	338.34	-0.031794	740.49	-0.0371935	443.34	-0.0324885	191.41	-0.0202727	353.63	-0.0374376	76.28	0.0179899	225.73	0.0101519	2.816	-0.00813444	2291.6	-0.00948533	238.71	0.000922045
2021-05-09	338.23	-0.00032517	735.93	-0.00617712	445.18	0.00414172	190.35	-0.00555324	351.49	-0.00606991	75.98	-0.00394063	233.65	0.0344847	2.746	-0.0251721	2313.3	0.00942481	239.97	0.00526449
2021-05-10	326.8	-0.0343778	710.73	-0.0348424	430.08	-0.0345075	182.43	-0.0424979	342.6	-0.0256177	74.5	-0.019671	237.32	0.0155852	2.701	-0.0165232	2304.26	-0.00391549	242.95	0.0123417
2021-05-11	328.46	0.0050667	717.67	0.00971724	431.09	0.00234565	184.46	0.0110661	341.92	-0.00198679	74.57	0.000939156	247.52	0.0420819	2.664	-0.0137933	2315.19	0.00473217	234.84	-0.0339512
2021-05-12	340.31	0.0354419	735.75	0.0248805	447.11	0.0364878	193.97	0.0502709	352.17	0.0295372	73.59	-0.0132291	243.8	-0.0151432	2.662	-0.000751033	2316.29	0.00047501	239.84	0.0210676
2021-05-13	340.71	0.00117471	732.95	-0.0038129	450.1	0.00666513	195.01	0.00534733	350.47	-0.0048389	75.95	0.0315661	253.47	0.0388973	2.692	0.0112067	2326.97	0.00460022	242.9	0.0126778
2021-05-14	341.34	0.00184737	728.14	-0.00658415	456.72	0.0146007	196.74	0.00883222	350.75	0.000798608	77.4	0.0189116	252.08	-0.00549898	2.668	-0.00895528	2333.79	0.00292656	241.05	-0.00764546
2021-05-15	339.63	-0.00502226	723.06	-0.00700113	455.87	-0.00186283	198.34	0.00809967	349.09	-0.00474395	75.94	-0.0190432	237.45	-0.0597894	2.6	-0.0258177	2321.09	-0.00545665	233.55	-0.0316082
2021-05-16	343.29	0.0107188	736.99	0.0190821	456.88	0.00221309	201.18	0.0142173	353.17	0.0116198	74.06	-0.025068	222.28	-0.0660192	2.484	-0.0456413	2322.1	0.000435046	228.97	-0.0198052
2021-05-17	345.83	0.00737175	740.22	0.00437312	462.86	0.0130039	202.17	0.0049089	352.74	-0.00121829	74.25	0.0025622	235.79	0.0590037	2.562	0.030918	2251.95	-0.0306754	233.44	0.0193341
2021-05-18	348.13	0.00662865	747.46	0.00973335	462.28	-0.00125386	203.12	0.00468801	355.48	0.00773775	74.36	0.00148039	231.54	-0.0181889	2.528	-0.0133597	2238.73	-0.00588777	240.98	0.0317889
2021-05-19	346.28	-0.00532828	747.09	-0.000495132	455.51	-0.0147531	199.52	-0.0178825	355.96	0.00134938	75.1	0.0099024	236.11	0.0195452	2.481	-0.0187668	2220.6	-0.00813131	241.16	0.000746671
2021-05-20	354.34	0.0230092	769.37	0.0293863	474.68	0.0412232	203.78	0.0211265	362.53	0.0182889	73.54	-0.0209911	238.57	0.010365	2.535	0.0215319	2256.64	0.0160996	242.11	0.00393155
2021-05-21	360.83	0.01815	783.89	0.0186967	490.44	0.0326621	206.62	0.0138404	365.89	0.00922551	74.2	0.00893467	240.13	0.00651768	2.582	0.0183707	2305.67	0.0214943	243.82	0.00703808
2021-05-22	360.73	-0.000277177	782.2	-0.00215824	486.15	-0.00878573	207.03	0.00198235	364.15	-0.00476687	74.3	0.0013468	231.95	-0.0346586	2.508	-0.0290787	2296.37	-0.00404169	242.27	-0.00637744
2021-06-01	366.71	0.0164416	795.08	0.0163323	499.11	0.0263093	210.09	0.0146723	368.01	0.0105442	74.38	0.00107614	228.32	-0.0157737	2.518	0.00397931	2327.68	0.0135424	247.08	0.0196594
2021-06-02	368.08	0.00372896	801.58	0.00814204	511.7	0.024912	209.83	-0.00123833	374.88	0.0184959	76.99	0.0344885	234.5	0.0267074	2.57	0.020441	2312.92	-0.00636127	250.81	0.0149835
2021-06-03	368.29	0.000570365	805.97	0.00546174	520.7	0.0174355	209.78	-0.000238317	381.14	0.0165608	78.39	0.0180208	229.98	-0.0194632	2.557	-0.0050712	2347.54	0.0148572	250.69	-0.000478564
2021-06-04	372.24	0.0106681	817.73	0.0144857	521.76	0.00203365	211.33	0.00736153	381.04	-0.000262405	78.52	0.001657	224.79	-0.0228257	2.586	0.0112776	2374.87	0.0115747	253.08	0.00948853
2021-06-05	373.73	0.0039948	819.4	0.00204016	532.95	0.0212199	213.53	0.0103564	387.06	0.0156754	78.98	0.00584129	223.58	-0.00539734	2.623	0.0142064	2392.99	0.00760093	251.65	-0.00566641
2021-06-06	377.01	0.0087381	834.31	0.0180327	541.79	0.0164509	213.72	0.000889409	394.44	0.0188873	78.77	-0.00266244	230.29	0.0295701	2.608	-0.00573506	2364.09	-0.0121505	254.05	0.00949186
2021-06-07	372.12	-0.0130553	818.95	-0.018582	534.04	-0.0144077	211.29	-0.0114351	392.66	-0.00452294	79.34	0.0072102	233.42	0.0135	2.639	0.0118164	2377.82	0.00579093	253.72	-0.0012998
2021-06-08	368.78	-0.00901612	814.45	-0.00550999	520.79	-0.0251239	212.28	0.00467456	386.92	-0.0147261	78.99	-0.00442115	239.42	0.0253799	2.511	-0.049719	2389.14	0.00474937	254.66	0.00369803
2021-06-09	374.42	0.0151779	828.51	0.0171159	532.35	0.0219543	215.01	0.0127784	391.55	0.0118953	78.94	-0.000633192	240.63	0.00504115	2.456	-0.0221471	2358.58	-0.0128737	255.02	0.00141265
2021-06-10	371.63	-0.00747943	831.66	0.0037948	524.2	-0.0154279	217.7	0.0124334	391.15	-0.0010221	78.96	0.000253325	235.66	-0.0208704	2.52	0.0257249	2343.53	-0.0064014	255.24	0.000862306
2021-06-11	367.17	-0.0120738	820.84	-0.0130955	515.95	-0.0158634	216.11	-0.00733043	388.04	-0.00798269	79.08	0.0015186	236.69	0.00436118	2.522	0.000793336	2317.72	-0.0110744	258.4	0.0123045
2021-06-12	364.38	-0.00762768	820.25	-0.000719034	520.93	0.00960581	216.67	0.00258792	387.55	-0.00126355	80.49	0.017673	229.98	-0.0287589	2.526	0.00158479	2330.97	0.00570055	259.04	0.00247372
2021-06-13	360.3	-0.0112603	826.19	0.0072156	520.56	-0.000710521	215.5	-0.00541455	384.1	-0.00894194	79.89	-0.00748226	229.71	-0.0011747	2.561	0.0137608	2318.98	-0.00515706	254.65	-0.0170924
2021-06-14	352.46	-0.0219999	814.84	-0.013833	512.99	-0.0146488	211.84	-0.0171296	377.13	-0.018313	77.41	-0.0315347	227.79	-0.00839349	2.619	0.0223948	2331.14	0.00522998	256.62	0.00770634
2021-06-15	352.49	8.51124e-05	813.46	-0.00169502	510.29	-0.00527716	213.22	0.00649322	383.45	0.0166193	75.05	-0.0309614	232.21	0.019218	2.618	-0.000381898	2327.11	-0.00173026	261.67	0.0194878
[truncated: 257 more rows]

## Sheet: LN values
date	SMTR	AUVE	ELVE	ADTR	DR0N	COME	CEMA	NATG	ELTR	PTRL
2013-07-16	-0.00833464	-0.0122145	-0.0433069	-0.0110073	-0.00703425	-0.0016342	0.0196728	0.000816216	0.00207771	0.00472714
2013-07-17	0.00533013	0.0110389	0.0336562	0.00606898	0.0165559	0.00498026	0	-0.0131401	-0.00450881	0.00714064
2013-07-18	0.00570087	0.0044012	0.0105315	0.00466457	0.00803668	0.00895337	0	0.0491969	0.00904124	-0.00201626
2013-07-19	-0.000798164	-0.00892032	0.00325204	0.00218759	0.00185977	0.00963089	0.0145047	-0.00605185	0.0060825	-0.00604692
2013-07-20	0.00587154	0.00412696	0.00873673	0.0108667	0.0038943	0.000756398	0.00478852	-0.0300049	0	0.00252838
2013-07-21	-0.00119142	0.00537872	-0.0020027	-0.00777581	0.00277239	0.00327113	0.0116096	0.0177902	0.00159224	-0.0116147
2013-07-22	-0.0081796	-0.0105894	-0.000610314	0.0011793	-0.00147765	-0.00900036	0.00939955	-0.0120953	-0.00118063	0.000159655
2013-07-23	0.00927179	0.00932065	-0.00183318	0.0272765	0.00359796	0.00539312	0	-0.0147102	-0.00602154	-0.00514839
2013-07-24	-0.0125826	-0.0107016	0.0128485	-0.001766	-0.0102745	-0.00336729	0.00673403	-0.0247269	-0.00140863	0.000106972
2013-07-25	-0.00271698	-0.00336168	0.00378821	-0.0157666	-0.00214223	-0.00880839	0	-0.0273755	0.00323349	-0.00792004
2013-07-26	0.0108239	0.0182537	-0.00482385	0.00778075	-0.00037303	-0.00417715	-0.00933617	-0.00783635	0	0.0119765
2013-07-27	0.0118907	0.0113138	0.0049957	0.012571	-0.000466483	0.00332609	0.0119142	0.00407096	0.00196711	0.0198042
2013-08-01	0.0100947	0.0116625	0.0115322	-0.00644281	0.0233352	0.00712653	0.00205761	-0.0172696	0.00297488	-0.00720644
2013-08-02	0.00554287	0.00123474	0.00997219	0.00793725	0.00808104	-0.00338725	0.0117498	-0.0118802	0.000981608	-0.00456026
2013-08-03	-0.00408124	-0.00657114	0.01029	0.0029822	0.00622044	-0.00237792	0.00658064	-0.00840089	0.00604726	-0.010384
2013-08-04	-0.0105718	-0.0114353	-0.0106264	-0.00614954	-0.00939059	-0.00562757	0.0199807	-0.000301341	-0.00126906	-0.0106818
2013-08-05	-0.00513024	-0.00513542	-0.017994	-0.00805136	-0.00281626	-0.0051436	-0.0129419	-0.0216307	0	-0.00954325
2013-08-06	0.0187159	0.0297644	0.0426702	0.024309	0.00190866	0.00668154	0.0154117	0.0152815	-0.00575014	0.0154082
2013-08-07	-0.000679777	0.00620419	-0.00172492	-0.0108967	-0.00409445	-0.00213666	-0.0154117	-0.0205308	-0.00308161	0.00417593
2013-08-08	0.00291008	0.00951322	-0.0060194	0.000613363	-0.0042944	-0.00471679	-0.0300048	0.0244661	0.00202156	0.00726618
2013-08-09	-0.00145398	0.000649562	-0.00314778	-0.00720882	0.00893351	0.00188939	-0.00465719	-0.00758154	0.00310436	0.00201346
2013-08-10	-0.000776322	-0.000185546	-0.00900081	-0.00388968	-0.00664696	-0.00274938	0.013907	0.0172028	-0.00474263	0.00691022
2013-08-11	-0.0124055	-0.0201497	-0.0141643	-0.00559579	-0.0174174	-0.00284324	0	0.0227787	0	0.00270359
2013-08-12	-0.00522297	-0.00341394	0.00482827	-0.00589603	0.000464706	-0.00120867	0	-0.015029	-0.0105774	-0.00399234
2013-08-13	-0.00664191	-0.00590703	-0.000929957	-0.0137124	-0.00111566	-0.0140057	-0.00667182	0.0278162	-0.00708462	-0.00617742
2013-08-14	0.00753075	0.00352936	0.0125238	0.0167541	0.00759896	0.00288676	0.00462369	-0.00550168	-0.00652869	-0.00578957
2013-08-15	-0.000493705	-0.00966376	-0.00889342	0.00365566	-0.00240318	-0.00657292	0.00460241	0.004635	-0.0117324	0.00472977
2013-08-16	0.0115869	0.0145082	0.026036	0.00921339	0.0124157	0.0118003	0.0336124	0.0242696	-0.00621924	0.0103642
2013-08-17	0.00272984	0.00453816	0.013538	0.00632914	0.00546898	0.00985741	-0.0199309	-0.0170701	0	-0.00447005
2013-08-18	-0.00546716	-0.00653009	0.0010525	-0.00131527	0.00145336	-0.00327502	-0.00251953	0.00800233	-0.0047268	0.0283714
2013-08-19	-0.0218723	-0.0237317	-0.0133596	-0.0172578	-0.0216542	-0.00423894	0.0268807	0.00596	0.00782864	0.0133335
2013-08-20	0	0.00436576	0.00212993	0.00329754	0.00684048	0.016849	0.0131741	0.00929453	-0.00896803	-0.0091668
2013-08-21	0.00946081	0.00588776	0.0021254	0.0218261	0.0105385	-0.0107989	-0.0024266	0.0141965	-0.00346174	-0.0114941
2013-08-22	-0.00836075	-0.00967032	-0.00122564	0.00147884	-0.0119213	-0.00423126	-0.00633685	-0.0102793	0.00541927	0.00581487
2013-08-23	0.0050845	0.00426647	0.00586942	0.00269109	0.00662011	0.00552297	-0.0333116	0.0237318	0	-0.00648601
2013-09-02	0.0136298	0.0187871	0.0134826	0.00751396	0.00821397	0.00395088	0.0333116	-0.00027274	-0.0040974	0.00463715
2013-09-03	0.00596608	0.0153595	0.0047202	0.00574837	0.00381022	0.00402071	0.0857065	0.00462649	-0.00311608	0.0121347
2013-09-04	0.000487448	0.000934667	-0.00455983	-0.00222679	0.00217077	0.00272828	0.0680948	-0.0297625	0.00218738	-0.015069
2013-09-05	0.00863706	0.00800228	-0.00297105	0.0104909	0.0111412	0.0093221	0	-0.0126673	-0.00429752	-0.0217332
2013-09-06	0.0102861	0.0193664	0.0191954	-0.00220844	0.0120783	0.00084317	-0.0345524	0.0210239	-0.00355941	-0.000184426
2013-09-07	0.00876029	0.00399166	-0.00458608	0.00939451	0.00703733	0.00646871	0.024862	-0.00584228	0	0.00983241
2013-09-08	-0.00914292	-0.00845575	-0.00444798	-0.0162205	-0.00377641	-0.00495279	0.0643533	-0.00475459	0.00736671	-0.00256022
2013-09-09	0.00391502	0.00700608	0.00373446	0.000171218	0.00509041	0.00117746	-0.0396813	0.0197092	-0.00910737	-0.0125294
2013-09-10	0.0107115	0.00695734	0.0069549	0.00886319	0.00836898	0.000840195	0.0127233	0.0106631	-0.00201738	-0.0159128
2013-09-11	0.0116237	0.00851756	0.00180981	0.0200754	0.0105355	0.00251636	0.0356537	0.0164535	-0.00327465	0.0196142
2013-09-12	-0.00214582	0.00569751	0.00775289	-0.00174789	-0.00258042	0.01348	-0.0267214	0.00187091	0.00581763	-0.0111991
2013-09-13	-0.00674728	0.000621201	0.0201559	-0.0414157	0.000172236	-0.00181999	-0.0312012	-0.00858144	0	-0.00473484
2013-09-14	-0.0182186	-0.00998582	0.00152788	-0.0105618	-0.0144848	-0.00773039	0	0.00188349	0.00204311	-0.0117326
2013-09-15	-0.00817273	-0.0102676	-0.005972	-0.00483794	-0.00666202	-0.00334337	0.0132562	-0.00891055	0.00319268	-0.000298479
2013-09-16	0.0100861	0.00712646	0.0065825	0.0101764	0.00919245	0.000418533	-0.00743498	-0.0233239	-0.00104599	-0.000542918
2013-09-17	-0.000191168	-0.00233981	0.0042631	0.000785238	-0.00305477	0.0003347	0.001657	-0.0310146	-0.00153508	0.00595594
2013-09-18	-0.000191205	-0.000180213	0.00839674	-0.00515893	0.00705547	0.00192235	0.0164207	0.000286328	0.00384096	-0.00283818
2013-09-19	-0.00296836	-0.000991751	-0.00105517	-0.00298508	-0.00417501	-0.00175505	-0.0180777	0.00143041	0	-0.00605462
2013-09-20	-0.00153551	0.00036075	-0.00286966	-0.00228873	-0.00884226	-0.00797821	-0.0673063	0.0256822	0.00583824	-0.00403865
2013-10-01	0.0115542	0.0118323	0.00505414	-0.000705281	0.00762125	0.00487847	0.0214968	-0.00811307	0.00273894	0.0151962
2013-10-02	-0.00342368	-0.00205165	-0.0192204	-0.0105502	-0.00841298	0.00209547	0.024862	0.0136702	0.0157436	-0.00256172
2013-10-03	-0.00467893	-0.0047438	-0.0203013	0.000356443	-0.0191024	-0.00629963	-0.0149288	-0.0187392	0.0103861	0.00186127
2013-10-04	0.0100944	0.0149602	0.0182282	0.00657138	0.00250851	0.00680189	-0.0177763	-0.0122143	-0.00747803	-0.00142936
2013-10-05	-0.0094246	-0.013257	-0.00477696	-0.00692782	-0.00125347	-0.00680189	-0.0274962	0.00199857	0	0.00476557
2013-10-06	-0.0171719	-0.0196271	-0.0238376	-0.0143629	-0.0134388	-0.0103329	-0.0204413	0.0344813	0.000667204	-0.0133305
2013-10-07	0.0030119	0.00191632	-0.00730336	0.0128466	-0.00509787	-0.00324039	-0.0143289	0.0236907	-0.000841548	0.0188217
2013-10-08	0.0209281	0.0207514	0.0261083	0.0162908	0.0325042	0.0167701	-0.00653902	-0.0100068	-0.00398329	-0.0085849
2013-10-09	0.0061562	0.00738405	0.0146404	0.00778554	0.00255879	0.00878042	-0.0318999	0.0118888	-0.00204773	0.000404068
2013-10-10	0.0056492	0.00495138	0.00320758	0.00486788	0.00588676	0.00605937	0.0426201	0.0141355	-0.00193141	-0.00583439
2013-10-11	-0.00791785	-0.00734744	-0.00137342	-0.00757283	-0.0145602	-0.00348172	0.0283383	0.0115852	0	0.0102148
2013-10-12	0.0153076	0.014291	0.00851522	0.0199825	0.00867339	0.011641	0.0738182	-0.0078844	-0.00251894	-0.0151029
2013-10-13	0.0132391	0.0227745	0.00724149	0.0106488	0.0179036	0.00466774	-0.0301701	-0.0055563	0.00332707	0.00640402
2013-10-14	0.00906392	0.00894956	0.00935111	0.0112072	0.0114464	0.00813674	-0.0099719	-0.00318895	0.00811032	-0.00746627
2013-10-15	-0.00228113	0.00474055	-0.0204611	-0.0186921	-0.00850776	-0.0018656	-0.110944	0.00186146	-0.00966191	-0.00628761
2013-10-16	0.0150501	0.0159186	0.00303536	0.000853388	0.00979053	0.00510185	0.025476	-0.0258357	8.04004e-05	-0.018014
2013-10-17	-0.00234234	-0.0127987	-0.0161934	-0.0130508	0.0192143	-0.0128447	-0.0191669	-0.0240045	0	-0.00234821
2013-10-18	0.00234234	0.00227053	0.0190685	0.00431184	0.00726729	0.0060364	0.0105872	0.0105557	-0.0016193	0.00279486
2013-10-19	-0.00487102	-0.0117445	0.00060423	-0.000344264	0.00324069	0.00519145	0.0706828	0.00275938	0.00239785	0.0156733
2013-10-20	-0.00616782	-0.00494165	-0.01445	-0.00821129	-0.00141132	0.000808734	-0.0367972	0.0212658	0.00258243	-0.00352307
2013-10-21	0.00209043	-0.00188082	0.00801133	-0.00260711	0.00588115	0.0100544	0.0522877	-0.0379375	0.00892928	-0.000468843
2013-10-22	-0.0111386	-0.0121391	-0.00923776	-0.0135794	-0.00281201	-0.00408999	-0.0235514	-0.020666	0.00308251	-0.00655922
2013-10-23	0.0077736	0.0254001	0.00237484	-0.00486318	-0.00116019	-0.00507554	-0.0329097	0.0348546	0	-0.0213004
2013-11-01	-0.00301081	0.00118153	0.00320856	-0.0180669	0.0033939	-0.00477676	-0.0402994	-0.0108319	-0.000871257	-0.00122043
2013-11-02	0.00446735	-0.00566718	0.0245605	0.0168252	0.0107674	0.0109767	-0.0131485	-0.0191717	-0.0054427	-0.00835584
2013-11-03	-0.00318892	-0.00493198	-0.00238432	-0.00775094	0.00236802	-0.00765485	0.0515874	-0.0195465	0.0051356	0.0076456
2013-11-04	0.00136793	-8.52479e-05	-0.0396415	0.0057966	0.00398845	0.00387504	-0.00419875	0.00607729	0.0148552	-0.0122094
2013-11-05	-0.0188589	-0.0252085	-0.0294579	0.0122842	-0.0146478	-0.0169833	0.0106953	0.00919019	0.00569932	0.00924938
2013-11-06	0.0111743	0.0199946	0.00827898	-0.00935411	0.00853654	0.0107598	-0.0600466	0.00598548	0	0.00871261
2013-11-07	0.00238488	0.00546963	0.010724	-0.00319688	-0.00409501	0.00186303	0.0323778	0.0113027	0.00153729	-0.011853
2013-11-08	-0.00165047	0.000340861	-0.0139001	-0.000533808	-0.00411185	-0.00828869	0.0146333	0.00420581	0.0127786	0.0117682
2013-11-09	0.00949866	0.0137081	0.00949825	0.00974149	0.00526014	0.0061013	0.00839949	0.0119595	-0.000153107	0.00734852
2013-11-10	0.00299524	0.000420115	0.0019675	0.00956022	0.000737493	0.0063867	-0.0126258	-0.0142004	0.000554902	0.000616955
2013-11-11	0.0151109	0.00836545	0.00180669	0.0230391	0.00245439	0.00930463	-0.0190029	0.0108773	0.00596484	-0.00393259
2013-11-12	-0.00420451	-0.0123215	-0.0136702	-0.0017075	0.00708385	-0.00496239	-0.0326619	0.0151414	0	-0.00493758
2013-11-13	-0.0063852	-0.0169258	-0.00462521	0.000170882	-0.00439096	-0.000802697	0.0132909	-0.0118182	-4.27857e-05	0.00524713
2013-11-14	-0.00216763	-0.00266266	-0.00272131	-0.00668612	-0.00563888	-0.00225099	0.0150452	-0.0170086	0.00180966	0.0176813
2013-11-15	0.0106126	0.0153626	0.0170061	0.000773761	0.0135126	0.00761679	-0.0174932	0.0326447	-0.00379408	0.00353211
2013-11-16	0.00241255	0.00135421	0.00133864	-0.00378854	0.00957561	0.00501933	0.00440206	0.00759223	-0.00278577	-0.00502597
2013-11-17	-0.00160772	0.00109895	-0.00181152	-0.00120846	-0.00352989	-0.00894075	-0.00636477	0.0176711	-0.00469706	2.76843e-05
2013-11-18	0.00570462	0.0074913	-0.00363292	-0.00086408	0.00712716	-0.00393685	0.0175272	0.00555778	0	-0.00388328
2013-11-19	0.00284015	0.00217792	0.0139851	0.00920714	0.0174812	-0.00654204	-0.00435309	0.00762459	0.00363126	-0.00392632
2013-11-20	-0.000177274	8.36715e-05	0.00218222	0.00504081	-0.00259098	-0.000648456	-0.0265241	0.0284037	0.00754598	0.0106294
2013-12-02	-0.00809937	-0.00713719	-0.00648263	-0.0165847	-0.0104316	-0.00235418	0.0308772	0.00659733	-0.0129786	0.0141442
2013-12-03	-0.00510685	-0.00464547	0.01184	-0.00817823	-0.00262499	0.00113719	-0.00435309	0.00856213	-0.00619254	0.0021751
2013-12-04	0.00197416	0.0080105	-0.00123973	0.000785923	-0.00888041	-0.00480125	0	-0.00301356	0	-0.00282855
2013-12-05	-0.00143536	-0.00623422	0.000310078	0.000436357	0.00120467	-0.00359566	0.0338369	-0.00403226	0.000116101	0.00331729
2013-12-06	0.00893741	0.00505775	0.0101023	0.014208	0.00648028	0.00555149	0.0309136	0.0425175	-0.00608925	-0.0109726
2013-12-07	-0.00267285	-0.00202003	0.00283493	-0.00310158	-0.0015163	0.000406984	0.0224628	-0.00436576	-0.00174383	0.00380765
2013-12-08	-0.000267678	0.00294452	-0.00168466	-0.00710083	-0.00834073	-0.00113997	0.0232722	0.0282789	0.00750894	-0.00243632
2013-12-09	-0.0161932	-0.0160898	-0.0173165	-0.0174451	-0.012643	-0.0151045	-0.0272784	0.00118078	-0.000629244	-0.00593767
2013-12-10	-0.00217905	-0.00273551	0.00676125	0.00141393	0.00439454	0.000909429	0.00178253	0.0233274	0	-0.00522454
2013-12-11	-0.000727405	0.000770119	0.000619435	0	0.00631377	-0.00314518	-0.0202391	0.016465	-0.000765307	0.00907705
2013-12-12	0.0158819	0.0180552	0.0100124	0.0105412	0.0142608	0.00842006	-0.0267051	-0.0132422	-0.00232373	-0.00625407
2013-12-13	0.00811382	0.0177349	0.00160803	-0.00402767	0.00436561	-0.0059362	0.0451616	-0.0166864	-0.00976608	0.00973605
2013-12-14	0.00602038	0.0140138	-0.00291166	0.00420242	0.0100868	0.0151008	-0.00402235	0.00186785	0.00099022	0.00815018
2013-12-15	-0.00575401	-0.0140963	-0.0160895	0.00548901	-0.0052671	0.00341519	0.00802859	-0.00843294	0.00413166	0.00883801
2013-12-16	0.00936651	0.000660066	0.00521098	0.0279319	0.025832	0.00283711	-0.0325085	0.0479945	0	-0.00234378
2013-12-17	0.00718608	0.00854144	0.00556975	0.00749193	0.00145834	0.00331327	0.00183402	-0.00946166	-0.000131754	0.00341954
2013-12-18	0.00374777	0.00448779	0.00799082	0.00451846	0.00527827	0.00571177	0.0266682	0.0101341	-0.00835045	0.0025503
2013-12-19	-0.000696197	0.0003256	0.00587541	-0.00234036	0.00335136	0.0061578	0	-0.0105869	0.00273235	0.00454753
2013-12-20	0.000348159	-0.00195519	-0.00449884	0.00309145	-0.000380272	0.005486	0.00400624	0.00384225	0.00175048	-0.00951992
2013-12-21	-0.000435218	-0.000815794	0.00236632	0.0015005	0.00440228	-0.00628358	-0.00222371	-0.00588237	0.00139524	-0.00448286
2013-12-22	0.0015659	0.00553432	0.00190425	0.00291121	0.00475993	0.00826385	-0.0138985	0.00452797	0	-0.0281345
2014-01-02	-0.0167423	-0.0200023	-0.00978826	-0.00993289	-0.0101516	-0.0147478	-0.0246813	-0.0455202	-0.00647369	-0.0138475
2014-01-03	0.00432195	-0.004315	-0.000230565	0.00618835	0.00637573	-0.00281475	-0.00417344	0.000472701	-6.40134e-05	-0.00260019
2014-01-04	0.00404041	0.00240874	-0.00323351	-0.00233703	-0.00591897	-0.00185402	-0.0187623	0.0208122	-0.00897275	0.00437687
2014-01-05	0.00733628	0.0117115	0.0124149	0.00358677	0.00878993	0.00707512	0.00848661	-0.00394203	-0.00448181	-0.00704059
2014-01-06	0.0012175	0.00417298	0	-0.00208377	0.00218546	-0.00594618	-0.0232734	0.000464576	0.00966556	-0.00694764
2014-01-07	-8.6915e-05	-0.00384506	-0.00350958	-0.00300828	0.0044316	-0.00306724	-0.0154967	-0.00162696	0	0.00652192
2014-01-08	0.00951564	0.0125439	0.00617168	0.00658967	0.00493422	0.00556251	0.00438277	-0.0194956	-0.000533982	-0.00640763
2014-01-09	-0.014133	-0.0201961	-0.0143832	-0.00927131	-0.000671416	-0.0175991	0.0216303	-0.0513432	-0.00485847	0.000171404
2014-01-10	0.0178283	0.0281778	0.028188	0.0124256	0.00721273	0.00985149	0.0437279	0.0119138	-0.00456762	0.0111635
2014-01-11	0.00538947	0.0090332	0.00329095	-0.000995025	0.00870469	-0.00202749	-0.00227842	0.0530928	-0.000779124	-0.00506918
2014-01-12	0	0.00412961	0.0051391	-0.0106757	0.000734214	0.0011359	0.0498324	0.021984	0.00440205	0.00619845
2014-01-13	-0.000170648	-0.000317058	-0.00461654	0.00401674	-0.00456084	-0.00235437	0	-0.010122	0	0.00211396
2014-01-14	0.00298215	-0.00222222	0.00624956	0.0125318	0.00176796	0.00623913	-0.00784318	0.0130931	0.0109285	0.0140633
2014-01-15	0.0051763	0.00775627	0.00118598	0.000247392	0.0150478	0.00459363	0.0177763	-0.0128619	-0.00426516	0.00052736
2014-01-16	-0.0105506	-0.0114178	-0.0131237	-0.0160416	-0.0146063	-0.00928962	-0.0195276	-0.00765754	0.0114378	-0.00116612
2014-01-17	-0.0174293	-0.0231527	-0.0303284	-0.0157071	-0.0330572	-0.0211605	0.0458226	0.0316395	0.00321414	-0.0107532
2014-01-18	-0.00366237	-0.00819475	-0.0104998	-0.00127752	-0.00763304	-0.0054025	0.0203032	0.056594	0.00185355	0.0105032
2014-01-19	0.00461935	0.0105587	0.0147461	8.52188e-05	0.00542545	0.00705895	0.0275098	0.00870586	0	0.00349515
2014-01-20	-0.0178098	0.0118172	-0.0123253	-0.00898786	-0.0196243	-0.00739237	-0.00560226	0.0912659	0.0043068	0.00389681
2014-01-21	0.0258643	0.0418385	0.0135572	0.011371	0.00666153	0.0038276	0.0370267	-0.0668311	0.00276441	-0.0106484
2014-01-22	0.00060363	0.00315883	-0.0106754	-0.0024684	0.00308333	-0.0138821	-0.0334216	0.0376563	0	-0.00763993
2014-02-02	-0.0270877	-0.0357069	-0.0258404	-0.016758	-0.0214711	-0.0184427	0.0556023	0.0990422	-0.00146824	0.00179629
2014-02-03	0.00547656	0.00896796	0.00533292	-0.00104049	0.000628881	0.00675361	0	-0.103423	0.00307408	0.00310781
2014-02-04	-0.00565373	-0.00745444	-0.00517332	-0.0101143	-0.00433157	-0.0059819	0.0414874	-0.0136631	0	0.00704768
2014-02-05	0.0195629	0.0242984	0.0125289	0.0215864	0.00786168	0.0148882	0.0598559	-0.00771734	0.00148299	0.0199523
2014-02-06	0.0077882	0.00588693	0.0185812	0.0125284	0.0220725	0.0106674	-0.00308061	0.0915035	0.00207633	-0.00378938
2014-02-07	-0.00683305	0.00185185	0.00755186	-0.00799324	-0.00591559	-0.00561352	-0.00446659	-0.0663386	-0.0143285	0.00237345
2014-02-08	0.0106187	0.0187107	0.00810464	0.00519437	0.0149137	0.016251	-0.0251059	-0.0198782	0.000564834	0.00239502
2014-02-09	0.00855071	0.0255467	0.00660319	0.001358	0.00921874	-0.000496114	0.0171543	-0.0321478	0	0.00168396
2014-02-10	0.00898463	0.0126055	0.0115826	0.00810952	0.0126314	0.00585496	0.00484765	-0.0419133	-0.00313984	0.00376505
2014-02-11	0.00681161	0.0115131	0.00231542	0.00537004	0.00717857	0.0109577	0.0319538	0.0517081	-0.00244948	0.014627
2014-02-12	0.00751444	0.00845944	0.0100212	0.0149504	0.011365	0.00478683	0.023476	0.0798832	0.00386948	0.00433344
2014-02-13	0.00257529	0.00121286	-0.0109916	0.00542631	-0.0169109	-0.000323808	0.0245332	-0.00172463	0.0124349	-0.000106118
2014-02-14	0.0117124	0.014511	0.0172501	0.00539702	0.0203317	0.00669762	0.0101524	0.0584788	0	-0.00617417
2014-02-15	-0.00435551	0.00245657	0.00395576	-0.00572505	-0.00203651	-0.00370639	0.0209285	0.00415201	-0.0070756	0.00545758
2014-02-16	0.00640344	0.00210084	0.0142279	0.00654025	0.0112938	0.0133111	-0.0180916	0.102311	0.00255763	-0.00976476
2014-02-17	-0.00508656	-0.00420611	0.0249141	-0.00228422	-0.0139913	-0.00103606	-0.118137	-0.0139198	-0.00191761	0.00342585
2014-02-18	0.00353053	0.0037163	0.00888895	0.00545715	0.0057507	-0.00503618	0.0419691	0.0116404	0.000363466	-0.00500892
2014-02-19	0.00954369	0.0021673	0.0030613	0.0250274	0.00383961	0.00136147	0.00169693	-0.119312	0.00693381	0.00209233
2014-02-20	-0.0026012	-0.00539198	-0.00487466	-0.00939198	-0.00246145	0.00526821	0.0813721	-0.0662418	0	0.020476
2014-03-03	-0.00965085	-0.00789515	6.98056e-05	-0.0222366	-0.00254019	-0.00847463	-0.0648929	-0.0484468	0.00300769	-0.0162511
2014-03-04	0.0225897	0.0248134	0.0269272	0.0313117	0.0217087	0.011654	0.0292543	-0.0734902	0.00471909	-0.0154079
2014-03-05	-0.00370281	-0.00117432	0.00650189	0.00110882	0.0159428	-0.00812753	-0.00584797	0.0214921	0.00508655	0.000216761
2014-03-06	-0.00137191	-0.00214496	-0.0015539	0.000474834	-0.00667067	0.00470927	0.00292826	-0.0257129	0.000859488	0.00847097
2014-03-07	0.00121061	0.00325024	-0.00698853	0	-0.00105734	0.00095511	0.014514	0.0382184	-0.0123264	-0.0118632
2014-03-08	-0.00574319	-0.0082499	0.00800221	0.00158115	-0.0067226	0.00111314	-0.00128164	-0.031341	0	-0.00302201
2014-03-09	-0.00113636	-0.00656519	-0.0243398	0.012482	-0.0145904	-0.0111072	-0.0103127	0.0302691	-0.00164479	-0.0120146
2014-03-10	0.00453773	0.00307843	0.0093684	0.0153289	-0.00310279	0.000160694	-0.0474305	-0.00948283	0.000914108	-0.00218247
2014-03-11	-0.0121194	-0.0206091	-0.01013	-0.00864203	-0.0143395	-0.0113927	-0.0105857	0.00712054	-0.00466105	0.00916743
2014-03-12	-0.000409249	-0.000356621	-0.00597431	-0.000620155	0.0016116	0.00308317	-0.0218645	-0.00993958	0.00882648	-0.0150478
[truncated: 2,087 more rows]

## Sheet: Table 2-Descriptive
	SMTR	AUVE	ELVE	ADTR	DR0N	COME	CEMA	NATG	PTRL	ELTR
[truncated: 69 more rows]

## Sheet: DCC 
		SMTR VS COME		TEST						SMTR VS CEMA										SMTR VS NATG		TEST										SMTR VS ELTR										SMTR VS PTRL		TEST
[truncated: 232 more rows]
